# Supplementary material for: Digital automation of transdermal drug delivery with high spatiotemporal resolution
Source: Nat Commun. 2024 Jan 13;15:511. doi: 10.1038/s41467-023-44532-0 (PMC10787768; doi:10.1038/s41467-023-44532-0)
Supplement: Supplementary file 6 — Source Data [file 41467_2023_44532_MOESM6_ESM.zip]

Archive with 6 entries (6 files):
- Main Figures.xlsx
- Supplementary Dataset/Au-Mel-MN_EEGEMG.csv
- Supplementary Dataset/Au-MN_EEGEMG.csv
- Supplementary Dataset/Mel-MN_EEG_EMG.csv
- Supplementary Dataset/MN_EEG_EMG.csv
- Supplementary Figures.xlsx
