# Supplementary material for: Digital automation of transdermal drug delivery with high spatiotemporal resolution
Source: Nat Commun. 2024 Jan 13;15:511. doi: 10.1038/s41467-023-44532-0 (PMC10787768; doi:10.1038/s41467-023-44532-0)
Supplement: Supplementary file 6 — Source Data [file 41467_2023_44532_MOESM6_ESM.zip › Main Figures.xlsx]

## Sheet: Figure 2b
Figure 2b
tip
stage	C wt%	C sigma	stage	O wt%	O sigma	stage	Au wt%	Au sigma
before	9.53	1.39	before	6.23	1.09	before	80.87	1.6
transition	17.97	1.9	transition	18.91	1.6	transition	49.87	1.91
release	20.77	2.45	release	27.04	1.09	release	45.44	1.55

## Sheet: Figure 2c
Figure 2c
waist
stage	C wt%	C sigma	stage	O wt%	O sigma	stage	Au wt%	Au sigma
before	8.32	2.19	before	7.27	1.97	before	88.15	1.94
transition	12.42	1.41	transition	21.1	1.19	transition	33.55	1.37
release	30.54	2.42	release	37.97	1.46	release	21.83	0.94

## Sheet: Figure 2e
Figure 2e
time / min	Current @ biases / mA
	2.0 V	2.2 V	2.4 V	2.6 V	2.8 V
0.0947	0.45	1.102	1.618	2.352	4.341
0.09564	0.441	1.131	1.585	2.387	4.286
0.09659	0.455	1.143	1.615	2.346	4.287
0.09754	0.46	1.131	1.605	2.35	4.243
0.09848	0.457	1.115	1.618	2.368	4.275
0.09943	0.425	1.089	1.612	2.324	4.258
0.10038	0.459	1.138	1.616	2.36	4.275
0.10133	0.489	1.128	1.581	2.328	4.252
0.10227	0.433	1.083	1.604	2.318	4.247
0.10322	0.488	1.113	1.628	2.328	4.258
0.10417	0.429	1.098	1.617	2.353	4.236
0.10511	0.424	1.117	1.599	2.343	4.271
0.10606	0.43	1.095	1.601	2.348	4.253
0.10701	0.451	1.113	1.579	2.342	4.247
0.10795	0.446	1.096	1.622	2.309	4.249
0.1089	0.464	1.119	1.593	2.316	4.275
0.10985	0.456	1.093	1.595	2.346	4.213
0.1108	0.436	1.113	1.572	2.328	4.221
0.11174	0.455	1.114	1.61	2.33	4.222
0.11269	0.502	1.119	1.611	2.308	4.213
0.11364	0.451	1.097	1.585	2.327	4.252
0.11458	0.448	1.119	1.6	2.339	4.223
0.11553	0.454	1.106	1.574	2.326	4.209
0.11648	0.441	1.075	1.604	2.308	4.213
0.11742	0.416	1.091	1.604	2.331	4.2
0.11837	0.446	1.12	1.604	2.314	4.184
0.11932	0.433	1.064	1.599	2.312	4.193
0.12027	0.445	1.061	1.591	2.319	4.174
0.12121	0.463	1.072	1.574	2.333	4.149
0.12216	0.445	1.092	1.585	2.301	4.189
0.12311	0.427	1.098	1.61	2.32	4.171
0.12405	0.45	1.1	1.578	2.333	4.174
0.125	0.44	1.067	1.591	2.307	4.154
0.12595	0.43	1.076	1.597	2.325	4.135
0.12689	0.425	1.06	1.593	2.287	4.131
0.12784	0.429	1.097	1.584	2.302	4.146
0.12879	0.452	1.076	1.574	2.319	4.137
0.12973	0.409	1.087	1.57	2.305	4.131
0.13068	0.393	1.064	1.568	2.294	4.138
0.13163	0.418	1.088	1.579	2.302	4.122
0.13258	0.441	1.079	1.599	2.28	4.109
0.13352	0.423	1.075	1.571	2.294	4.064
0.13447	0.407	1.07	1.584	2.337	4.089
0.13542	0.44	1.055	1.578	2.297	4.108
0.13636	0.442	1.068	1.586	2.264	4.107
0.13731	0.426	1.044	1.591	2.303	4.092
0.13826	0.45	1.069	1.616	2.299	4.104
0.1392	0.417	1.031	1.574	2.298	4.048
0.14015	0.452	1.046	1.588	2.288	4.068
0.1411	0.416	1.078	1.578	2.297	4.075
0.14205	0.411	1.053	1.566	2.267	4.038
0.14299	0.44	1.075	1.595	2.297	4.058
0.14394	0.414	1.071	1.592	2.295	4.052
0.14489	0.437	1.043	1.571	2.277	4.029
0.14583	0.423	1.031	1.58	2.307	4.034
0.14678	0.429	1.039	1.598	2.269	4.036
0.14773	0.4	1.038	1.591	2.299	4.017
0.14867	0.386	1.035	1.608	2.296	4.001
0.14962	0.413	1.024	1.556	2.263	4.021
0.15057	0.389	1.079	1.571	2.318	3.996
0.15152	0.418	1.048	1.58	2.338	4.007
0.15246	0.4	1.028	1.581	2.301	4.008
0.15341	0.408	0.996	1.558	2.302	3.951
0.15436	0.38	1.027	1.588	2.306	3.976
0.1553	0.392	1.036	1.569	2.299	3.966
0.15625	0.44	1.047	1.562	2.282	3.932
0.1572	0.407	1.039	1.58	2.289	3.967
0.15814	0.4	1.054	1.587	2.269	3.973
0.15909	0.401	1.015	1.575	2.274	3.931
0.16004	0.379	1.033	1.576	2.292	3.938
0.16098	0.404	1.003	1.554	2.281	3.939
0.16193	0.413	1.02	1.564	2.28	3.88
0.16288	0.39	1.051	1.565	2.3	3.914
0.16383	0.397	1.028	1.576	2.266	3.887
0.16477	0.419	0.999	1.555	2.292	3.878
0.16572	0.407	1.003	1.619	2.291	3.901
0.16667	0.408	1.043	1.568	2.259	3.886
0.16761	0.4	1.027	1.561	2.234	3.869
0.16856	0.381	1.024	1.568	2.259	3.847
0.16951	0.41	1.007	1.55	2.263	3.841
0.17045	0.372	1.032	1.569	2.266	3.846
0.1714	0.392	1.029	1.569	2.277	3.826
0.17235	0.415	1.041	1.589	2.263	3.812
0.1733	0.409	1.003	1.571	2.277	3.773
0.17424	0.395	1.027	1.558	2.251	3.802
0.17519	0.406	1.014	1.574	2.27	3.784
0.17614	0.405	1.009	1.561	2.232	3.792
0.17708	0.404	1.029	1.556	2.248	3.782
0.17803	0.422	1.018	1.544	2.27	3.765
0.17898	0.395	1.017	1.533	2.276	3.744
0.17992	0.39	1.003	1.555	2.267	3.741
0.18087	0.384	1.019	1.567	2.268	3.727
0.18182	0.395	1.013	1.553	2.258	3.743
0.18277	0.43	1.001	1.551	2.252	3.728
0.18371	0.387	1.011	1.581	2.258	3.682
0.18466	0.378	0.975	1.554	2.234	3.718
0.18561	0.415	0.993	1.592	2.264	3.681
0.18655	0.393	0.995	1.55	2.263	3.687
0.1875	0.357	1.017	1.557	2.288	3.658
0.18845	0.38	0.986	1.528	2.27	3.649
0.18939	0.381	0.993	1.581	2.256	3.656
0.19034	0.377	0.973	1.574	2.267	3.621
0.19129	0.385	1.005	1.556	2.267	3.579
0.19223	0.368	0.998	1.58	2.274	3.591
0.19318	0.366	0.994	1.562	2.26	3.569
0.19413	0.374	1.008	1.572	2.251	3.571
0.19508	0.375	0.992	1.559	2.276	3.5
0.19602	0.397	1.002	1.554	2.277	3.487
0.19697	0.388	0.982	1.555	2.239	3.465
0.19792	0.407	0.996	1.551	2.251	3.407
0.19886	0.424	0.996	1.554	2.22	3.393
0.19981	0.371	0.992	1.587	2.253	3.296
0.20076	0.392	0.986	1.589	2.23	3.276
0.2017	0.371	0.98	1.548	2.273	3.241
0.20265	0.378	0.983	1.557	2.238	3.1
0.2036	0.388	1	1.546	2.236	2.989
0.20455	0.361	0.975	1.564	2.228	2.872
0.20549	0.375	1.007	1.547	2.254	2.09
0.20644	0.353	0.988	1.544	2.23	1.578
0.20739	0.382	1.005	1.531	2.244	1.17
0.20833	0.39	0.966	1.532	2.254	1.081
0.20928	0.364	1.018	1.564	2.26	1.005
0.21023	0.382	1.002	1.535	2.233	0.937
0.21117	0.402	0.954	1.544	2.235	0.918
0.21212	0.405	0.987	1.558	2.232	0.858
0.21307	0.398	0.984	1.552	2.244	0.85
0.21402	0.375	0.994	1.54	2.237	0.817
0.21496	0.391	0.989	1.546	2.229	0.828
0.21591	0.349	0.973	1.536	2.239	0.816
0.21686	0.359	0.987	1.56	2.216	0.812
0.2178	0.398	0.975	1.553	2.235	0.769
0.21875	0.36	0.984	1.501	2.237	0.814
0.2197	0.363	0.978	1.522	2.204	0.775
0.22064	0.397	0.982	1.561	2.203	0.787
0.22159	0.372	0.98	1.529	2.216	0.774
0.22254	0.363	0.994	1.564	2.223	0.743
0.22348	0.425	0.957	1.553	2.232	0.756
0.22443	0.373	0.98	1.536	2.21	0.765
0.22538	0.415	0.989	1.554	2.199	0.765
0.22633	0.393	0.978	1.521	2.213	0.78
0.22727	0.366	0.985	1.582	2.206	0.759
0.22822	0.382	0.977	1.55	2.239	0.75
0.22917	0.385	0.958	1.571	2.231	0.728
0.23011	0.382	0.952	1.536	2.22	0.715
0.23106	0.36	1.002	1.558	2.209	0.781
0.23201	0.379	1.001	1.522	2.21	0.745
0.23295	0.363	0.966	1.565	2.221	0.734
0.2339	0.367	0.944	1.547	2.223	0.752
0.23485	0.373	0.96	1.525	2.225	0.737
0.2358	0.363	0.97	1.548	2.216	0.716
0.23674	0.36	0.973	1.543	2.212	0.762
0.23769	0.35	0.935	1.536	2.22	0.712
0.23864	0.385	0.984	1.556	2.207	0.696
0.23958	0.35	0.984	1.529	2.217	0.728
0.24053	0.37	0.975	1.564	2.206	0.714
0.24148	0.383	0.961	1.561	2.229	0.715
0.24242	0.361	0.981	1.532	2.212	0.732
0.24337	0.367	0.979	1.554	2.221	0.714
0.24432	0.36	0.944	1.54	2.216	0.696
0.24527	0.362	0.97	1.509	2.19	0.734
0.24621	0.389	0.95	1.549	2.206	0.719
0.24716	0.366	1.003	1.521	2.198	0.737
0.24811	0.391	0.947	1.53	2.196	0.704
0.24905	0.388	0.954	1.528	2.189	0.735
0.25	0.386	0.97	1.58	2.217	0.714
0.25095	0.38	0.95	1.537	2.197	0.727
0.25189	0.369	0.963	1.527	2.204	0.712
0.25284	0.372	0.928	1.534	2.218	0.712
0.25379	0.367	0.966	1.54	2.185	0.709
0.25473	0.347	0.955	1.547	2.195	0.724
0.25568	0.373	0.982	1.518	2.181	0.698
0.25663	0.343	0.921	1.53	2.224	0.719
0.25758	0.355	0.945	1.526	2.196	0.72
0.25852	0.376	0.956	1.549	2.179	0.704
0.25947	0.373	0.949	1.533	2.192	0.711
0.26042	0.387	0.952	1.562	2.203	0.708
0.26136	0.348	0.948	1.517	2.187	0.709
0.26231	0.346	0.95	1.529	2.192	0.727
0.26326	0.359	0.945	1.518	2.2	0.681
0.2642	0.373	0.956	1.52	2.19	0.694
0.26515	0.354	0.969	1.537	2.177	0.696
0.2661	0.354	0.972	1.544	2.196	0.705
0.26705	0.375	0.941	1.552	2.218	0.718
0.26799	0.384	0.964	1.543	2.169	0.713
0.26894	0.358	0.926	1.539	2.205	0.703
0.26989	0.377	0.953	1.528	2.192	0.694
0.27083	0.357	0.966	1.527	2.189	0.689
0.27178	0.402	0.93	1.511	2.19	0.72
0.27273	0.337	0.946	1.535	2.203	0.694
0.27367	0.377	0.934	1.527	2.203	0.677
0.27462	0.378	0.92	1.506	2.186	0.725
0.27557	0.371	0.971	1.508	2.149	0.684
0.27652	0.352	0.939	1.523	2.175	0.696
0.27746	0.36	0.936	1.516	2.19	0.681
0.27841	0.376	0.915	1.521	2.198	0.702
0.27936	0.352	0.933	1.511	2.18	0.7
0.2803	0.366	0.946	1.543	2.191	0.708
0.28125	0.381	0.949	1.52	2.176	0.699
0.2822	0.375	0.928	1.516	2.177	0.696
0.28314	0.383	0.912	1.559	2.173	0.709
0.28409	0.364	0.946	1.491	2.192	0.687
0.28504	0.364	0.933	1.541	2.168	0.693
0.28598	0.362	0.921	1.518	2.178	0.689
0.28693	0.369	0.931	1.517	2.187	0.71
0.28788	0.373	0.911	1.523	2.185	0.699
0.28883	0.369	0.923	1.512	2.204	0.694
0.28977	0.343	0.942	1.516	2.184	0.717
0.29072	0.372	0.925	1.52	2.183	0.698
0.29167	0.382	0.906	1.517	2.189	0.69
0.29261	0.372	0.946	1.463	2.17	0.681
0.29356	0.356	0.905	1.503	2.194	0.675
0.29451	0.352	0.922	1.525	2.188	0.726
0.29545	0.362	0.917	1.522	2.19	0.69
0.2964	0.358	0.959	1.498	2.144	0.698
0.29735	0.393	0.921	1.498	2.148	0.675
0.2983	0.394	0.933	1.505	2.162	0.732
0.29924	0.362	0.905	1.491	2.182	0.685
0.30019	0.367	0.91	1.522	2.147	0.708
0.30114	0.362	0.934	1.501	2.159	0.71
0.30208	0.369	0.921	1.481	2.189	0.688
0.30303	0.33	0.916	1.508	2.176	0.71
0.30398	0.381	0.917	1.488	2.167	0.721
0.30492	0.36	0.93	1.49	2.141	0.709
0.30587	0.363	0.924	1.507	2.151	0.695
0.30682	0.345	0.905	1.537	2.158	0.693
0.30777	0.336	0.904	1.533	2.15	0.705
0.30871	0.358	0.93	1.487	2.154	0.692
0.30966	0.356	0.903	1.524	2.136	0.667
0.31061	0.374	0.923	1.485	2.166	0.688
0.31155	0.372	0.92	1.495	2.117	0.708
0.3125	0.337	0.931	1.488	2.116	0.691
0.31345	0.369	0.898	1.489	2.113	0.719
0.31439	0.36	0.898	1.509	2.155	0.689
0.31534	0.331	0.908	1.475	2.143	0.684
0.31629	0.345	0.939	1.499	2.111	0.691
0.31723	0.347	0.909	1.513	2.115	0.7
0.31818	0.364	0.901	1.506	2.141	0.702
0.31913	0.357	0.903	1.469	2.109	0.719
0.32008	0.339	0.92	1.478	2.121	0.709
0.32102	0.351	0.932	1.476	2.09	0.688
0.32197	0.354	0.909	1.469	2.115	0.691
0.32292	0.34	0.907	1.474	2.087	0.69
0.32386	0.35	0.9	1.509	2.117	0.675
0.32481	0.345	0.908	1.486	2.116	0.711
0.32576	0.364	0.925	1.524	2.078	0.69
0.3267	0.318	0.903	1.484	2.111	0.701
0.32765	0.362	0.921	1.492	2.103	0.734
0.3286	0.34	0.915	1.494	2.111	0.682
0.32955	0.365	0.907	1.465	2.084	0.671
0.33049	0.351	0.909	1.491	2.087	0.674
0.33144	0.348	0.899	1.48	2.087	0.68
0.33239	0.334	0.897	1.52	2.087	0.704
0.33333	0.353	0.889	1.473	2.069	0.695
0.33428	0.346	0.923	1.506	2.101	0.712
0.33523	0.342	0.88	1.445	2.068	0.691
0.33617	0.344	0.922	1.445	2.06	0.685
0.33712	0.363	0.91	1.477	2.067	0.702
0.33807	0.35	0.883	1.457	2.097	0.701
0.33902	0.35	0.895	1.474	2.07	0.665
0.33996	0.346	0.931	1.481	2.053	0.681
0.34091	0.327	0.905	1.471	2.078	0.699
0.34186	0.367	0.915	1.473	2.086	0.676
0.3428	0.36	0.877	1.472	2.074	0.676
0.34375	0.372	0.903	1.46	2.056	0.674
0.3447	0.361	0.897	1.456	2.044	0.673
0.34564	0.341	0.892	1.471	2.057	0.693
0.34659	0.345	0.869	1.454	2.041	0.667
0.34754	0.356	0.915	1.453	2.028	0.68
0.34848	0.346	0.889	1.45	2.03	0.693
0.34943	0.383	0.917	1.443	2.035	0.671
0.35038	0.365	0.917	1.492	2.034	0.673
0.35133	0.343	0.92	1.51	2.007	0.665
0.35227	0.359	0.904	1.448	2.013	0.687
0.35322	0.345	0.92	1.455	2.004	0.652
0.35417	0.339	0.872	1.453	2.002	0.685
0.35511	0.35	0.877	1.462	1.979	0.683
0.35606	0.356	0.907	1.453	1.977	0.698
0.35701	0.341	0.904	1.46	1.977	0.694
0.35795	0.333	0.877	1.445	1.991	0.685
0.3589	0.33	0.906	1.471	1.967	0.695
0.35985	0.334	0.903	1.462	1.977	0.666
0.3608	0.37	0.95	1.451	1.924	0.678
0.36174	0.354	0.914	1.47	1.956	0.66
0.36269	0.332	0.865	1.449	1.891	0.662
0.36364	0.354	0.903	1.502	1.907	0.658
0.36458	0.351	0.903	1.465	1.88	0.696
0.36553	0.349	0.919	1.44	1.865	0.678
0.36648	0.358	0.891	1.439	1.852	0.683
0.36742	0.368	0.899	1.419	1.82	0.677
0.36837	0.357	0.898	1.431	1.773	0.676
0.36932	0.355	0.91	1.47	1.748	0.672
0.37027	0.36	0.904	1.425	1.703	0.704
0.37121	0.341	0.892	1.468	1.65	0.666
0.37216	0.331	0.938	1.451	1.613	0.686
0.37311	0.353	0.888	1.45	1.461	0.687
0.37405	0.341	0.909	1.425	1.375	0.654
0.375	0.352	0.863	1.439	0.876	0.663
0.37595	0.363	0.871	1.428	0.64	0.687
0.37689	0.339	0.909	1.436	0.309	0.702
0.37784	0.362	0.913	1.442	0.18	0.676
0.37879	0.32	0.907	1.454	0.173	0.704
0.37973	0.344	0.879	1.432	0.182	0.674
0.38068	0.359	0.88	1.441	0.189	0.668
0.38163	0.343	0.925	1.429	0.163	0.683
0.38258	0.34	0.896	1.439	0.165	0.702
0.38352	0.363	0.915	1.437	0.164	0.684
0.38447	0.358	0.895	1.451	0.171	0.664
0.38542	0.364	0.882	1.406	0.16	0.68
0.38636	0.317	0.904	1.43	0.156	0.684
0.38731	0.349	0.901	1.429	0.156	0.702
0.38826	0.326	0.904	1.423	0.147	0.704
0.3892	0.347	0.902	1.405	0.125	0.689
0.39015	0.355	0.889	1.44	0.174	0.674
0.3911	0.339	0.876	1.439	0.129	0.71
0.39205	0.349	0.881	1.418	0.132	0.7
0.39299	0.333	0.882	1.436	0.146	0.701
0.39394	0.344	0.885	1.435	0.169	0.679
0.39489	0.358	0.882	1.422	0.16	0.672
0.39583	0.369	0.849	1.422	0.163	0.69
0.39678	0.323	0.871	1.422	0.169	0.681
0.39773	0.34	0.892	1.402	0.142	0.696
0.39867	0.349	0.893	1.385	0.153	0.676
0.39962	0.335	0.867	1.389	0.148	0.653
0.40057	0.317	0.905	1.411	0.158	0.681
0.40152	0.358	0.849	1.423	0.138	0.67
0.40246	0.326	0.879	1.409	0.147	0.692
0.40341	0.342	0.892	1.411	0.164	0.665
0.40436	0.321	0.872	1.403	0.17	0.671
0.4053	0.339	0.884	1.391	0.137	0.637
0.40625	0.337	0.864	1.4	0.151	0.66
0.4072	0.349	0.916	1.393	0.157	0.678
0.40814	0.314	0.846	1.381	0.162	0.664
0.40909	0.346	0.897	1.373	0.137	0.685
0.41004	0.357	0.866	1.419	0.162	0.686
0.41098	0.338	0.85	1.388	0.183	0.691
0.41193	0.313	0.853	1.408	0.151	0.681
0.41288	0.328	0.881	1.413	0.132	0.661
0.41383	0.319	0.906	1.404	0.152	0.692
0.41477	0.341	0.863	1.422	0.132	0.646
0.41572	0.335	0.89	1.38	0.156	0.689
0.41667	0.353	0.872	1.404	0.128	0.655
0.41761	0.347	0.887	1.382	0.135	0.653
0.41856	0.337	0.881	1.373	0.14	0.678
0.41951	0.34	0.868	1.371	0.13	0.701
0.42045	0.325	0.875	1.355	0.146	0.649
0.4214	0.334	0.879	1.384	0.143	0.663
0.42235	0.304	0.844	1.373	0.145	0.661
0.4233	0.364	0.898	1.389	0.16	0.699
0.42424	0.33	0.898	1.346	0.161	0.678
0.42519	0.335	0.878	1.38	0.129	0.694
0.42614	0.345	0.884	1.376	0.149
0.42708	0.339	0.881	1.358	0.147
0.42803	0.315	0.883	1.369	0.142
0.42898	0.316	0.85	1.351	0.174
0.42992	0.329	0.868	1.375	0.135
0.43087	0.347	0.876	1.369	0.169
0.43182	0.352	0.864	1.355	0.174
0.43277	0.338	0.877	1.352	0.142
0.43371	0.341	0.874	1.349	0.147
0.43466	0.363	0.89	1.336	0.136
0.43561	0.317	0.896	1.352	0.157
0.43655	0.338	0.887	1.34	0.154
0.4375	0.362	0.862	1.346	0.152
0.43845	0.347	0.894	1.367	0.159
0.43939	0.324	0.862	1.327	0.139
0.44034	0.33	0.867	1.335	0.14
0.44129	0.292	0.885	1.33	0.145
0.44223	0.341	0.878	1.281	0.105
0.44318	0.326	0.865	1.344	0.152
0.44413	0.318	0.87	1.342	0.162
0.44508	0.321	0.866	1.32	0.122
0.44602	0.347	0.893	1.344	0.147
0.44697	0.335	0.881	1.362	0.154
0.44792	0.343	0.906	1.338	0.16
0.44886	0.333	0.867	1.323	0.139
0.44981	0.354	0.885	1.325	0.161
0.45076	0.34	0.914	1.339	0.166
0.4517	0.326	0.871	1.294	0.125
0.45265	0.326	0.86	1.31	0.168
0.4536	0.343	0.89	1.354	0.15
0.45455	0.351	0.848	1.307	0.16
0.45549	0.321	0.87	1.325	0.134
0.45644	0.324	0.884	1.322	0.124
0.45739	0.322	0.856	1.309	0.151
0.45833	0.345	0.853	1.303	0.13
0.45928	0.324	0.882	1.323	0.128
0.46023	0.332	0.843	1.329	0.152
0.46117	0.326	0.886	1.314	0.13
0.46212	0.342	0.854	1.305	0.142
0.46307	0.306	0.861	1.306	0.171
0.46402	0.359	0.858	1.302	0.179
0.46496	0.308	0.879	1.297	0.141
0.46591	0.316	0.858	1.315	0.137
0.46686	0.324	0.846	1.283	0.14
0.4678	0.34	0.853	1.339	0.142
0.46875	0.322	0.887	1.291	0.151
0.4697	0.337	0.885	1.268	0.16
0.47064	0.334	0.865	1.291	0.152
0.47159	0.341	0.859	1.259	0.139
0.47254	0.333	0.861	1.273	0.127
0.47348	0.317	0.877	1.28	0.148
0.47443	0.315	0.869	1.261	0.175
0.47538	0.317	0.851	1.267	0.149
0.47633	0.326	0.877	1.24	0.152
0.47727	0.327	0.896	1.26	0.167
0.47822	0.336	0.869	1.269	0.134
0.47917	0.344	0.842	1.26	0.141
0.48011	0.321	0.854	1.23	0.167
0.48106	0.33	0.876	1.223	0.161
0.48201	0.32	0.868	1.28	0.173
0.48295	0.321	0.845	1.269	0.158
0.4839	0.338	0.864	1.256	0.152
0.48485	0.317	0.876	1.234	0.148
0.4858	0.348	0.857	1.268	0.142
0.48674	0.324	0.821	1.248	0.121
0.48769	0.339	0.843	1.266	0.15
0.48864	0.314	0.88	1.238	0.155
0.48958	0.333	0.876	1.212	0.134
0.49053	0.313	0.86	1.237	0.144
0.49148	0.315	0.867	1.253	0.177
0.49242	0.307	0.873	1.243	0.161
0.49337	0.318	0.857	1.234	0.144
0.49432	0.285	0.847	1.225	0.163
0.49527	0.341	0.869	1.217	0.178
0.49621	0.333	0.832	1.193	0.165
0.49716	0.351	0.859	1.181	0.133
0.49811	0.311	0.863	1.232	0.177
0.49905	0.304	0.865	1.24	0.147
0.5	0.33	0.855	1.217	0.133
0.50095	0.333	0.835	1.207	0.183
0.50189	0.311	0.864	1.177	0.143
0.50284	0.302	0.857	1.189	0.166
0.50379	0.337	0.847	1.187	0.143
0.50473	0.337	0.863	1.192	0.138
0.50568	0.323	0.851	1.187	0.153
0.50663	0.303	0.884	1.155	0.162
0.50758	0.305	0.847	1.172	0.15
0.50852	0.348	0.844	1.163	0.132
0.50947	0.339	0.855	1.155	0.164
0.51042	0.321	0.851	1.147	0.16
0.51136	0.311	0.84	1.146	0.168
0.51231	0.305	0.868	1.143	0.144
0.51326	0.323	0.849	1.155	0.143
0.5142	0.332	0.848	1.128	0.16
0.51515	0.338	0.838	1.136	0.135
0.5161	0.319	0.87	1.131	0.159
0.51705	0.317	0.853	1.129	0.158
0.51799	0.34	0.854	1.136	0.157
0.51894	0.285	0.88	1.112	0.145
0.51989	0.343	0.849	1.1	0.137
0.52083	0.29	0.867	1.125	0.148
0.52178	0.313	0.89	1.108	0.139
0.52273	0.337	0.851	1.103	0.141
0.52367	0.335	0.842	1.065	0.189
0.52462	0.315	0.869	1.063	0.156
0.52557	0.33	0.844	1.058	0.168
0.52652	0.302	0.885	1.074	0.176
0.52746	0.303	0.828	1.042	0.144
0.52841	0.311	0.842	1.054	0.152
0.52936	0.345	0.872	1.069	0.144
0.5303	0.35	0.851	1.046	0.157
0.53125	0.288	0.86	1.05	0.157
0.5322	0.334	0.852	1.043	0.141
0.53314	0.309	0.839	1.015	0.179
0.53409	0.336	0.848	1.002	0.168
0.53504	0.289	0.833	1.004	0.17
0.53598	0.312	0.853	1.006	0.169
0.53693	0.314	0.85	1.018	0.135
0.53788	0.304	0.848	0.99	0.158
0.53883	0.312	0.848	0.986	0.156
0.53977	0.278	0.855	0.964	0.188
0.54072	0.327	0.852	0.98	0.155
0.54167	0.335	0.824	0.918	0.162
0.54261	0.324	0.835	0.885	0.167
0.54356	0.32	0.866	0.887	0.197
0.54451	0.317	0.852	0.852	0.131
0.54545	0.331	0.843	0.823	0.151
0.5464	0.286	0.852	0.875	0.152
0.54735	0.319	0.85	0.824	0.155
0.5483	0.276	0.855	0.825	0.144
0.54924	0.314	0.838	0.847	0.144
0.55019	0.335	0.85	0.817	0.143
0.55114	0.285	0.836	0.826	0.137
0.55208	0.313	0.834	0.831	0.169
0.55303	0.304	0.865	0.825	0.161
0.55398	0.294	0.838	0.777	0.155
0.55492	0.293	0.821	0.806	0.165
0.55587	0.336	0.852	0.798	0.147
0.55682	0.319	0.838	0.825	0.172
0.55777	0.327	0.853	0.768	0.161
0.55871	0.3	0.834	0.77	0.143
0.55966	0.316	0.849	0.805	0.168
0.56061	0.261	0.859	0.781	0.153
0.56155	0.339	0.853	0.776	0.142
0.5625	0.294	0.836	0.786	0.123
0.56345	0.31	0.826	0.789	0.158
0.56439	0.317	0.851	0.771	0.138
0.56534	0.306	0.827	0.778	0.148
0.56629	0.35	0.853	0.764	0.159
0.56723	0.309	0.836	0.78	0.138
0.56818	0.314	0.844	0.744	0.197
0.56913	0.281	0.876	0.771	0.143
0.57008	0.337	0.845	0.742	0.172
0.57102	0.299	0.851	0.725	0.143
0.57197	0.309	0.836	0.74	0.144
0.57292	0.303	0.831	0.747	0.143
0.57386	0.337	0.827	0.787	0.171
0.57481	0.313	0.832	0.766	0.126
0.57576	0.305	0.826	0.734	0.168
0.5767	0.325	0.872	0.729	0.16
0.57765	0.286	0.872	0.728	0.145
0.5786	0.329	0.87	0.732	0.161
0.57955	0.295	0.853	0.734	0.145
0.58049	0.283	0.841	0.707	0.142
0.58144	0.32	0.835	0.725	0.167
0.58239	0.312	0.857	0.747	0.166
0.58333	0.29	0.811	0.731	0.173
0.58428	0.346	0.819	0.711	0.13
0.58523	0.307	0.83	0.715	0.157
0.58617	0.285	0.848	0.696	0.165
0.58712	0.307	0.826	0.71	0.178
0.58807	0.307	0.833	0.734	0.185
0.58902	0.297	0.846	0.698	0.157
0.58996	0.298	0.828	0.685	0.182
0.59091	0.301	0.844	0.696	0.147
0.59186	0.307	0.855	0.704	0.167
0.5928	0.299	0.834	0.687	0.16
0.59375	0.295	0.858	0.696	0.159
0.5947	0.31	0.841	0.709	0.16
0.59564	0.288	0.847	0.698	0.154
0.59659	0.32	0.864	0.707	0.153
0.59754	0.307	0.813	0.678	0.137
0.59848	0.302	0.843	0.656	0.164
0.59943	0.294	0.831	0.713	0.184
0.60038	0.326	0.858	0.701	0.164
0.60133	0.289	0.862	0.692	0.176
0.60227	0.335	0.835	0.65	0.176
0.60322	0.279	0.861	0.675	0.153
0.60417	0.302	0.81	0.672	0.138
0.60511	0.321	0.841	0.666	0.173
0.60606	0.309	0.827	0.687	0.14
0.60701	0.284	0.836	0.681	0.171
0.60795	0.286	0.824	0.668	0.155
0.6089	0.293	0.841	0.616	0.161
0.60985	0.32	0.84	0.642	0.126
0.6108	0.324	0.824	0.649	0.138
0.61174	0.313	0.814	0.643	0.135
0.61269	0.283	0.839	0.65	0.149
0.61364	0.263	0.824	0.662	0.155
0.61458	0.309	0.841	0.636	0.158
0.61553	0.295	0.814	0.612
0.61648	0.263	0.839	0.626
0.61742	0.298	0.821	0.628
0.61837	0.283	0.815	0.654
0.61932	0.287	0.812	0.618
0.62027	0.336	0.838	0.621
0.62121	0.319	0.849	0.626
0.62216	0.295	0.836	0.601
0.62311	0.285	0.835	0.634
0.62405	0.316	0.828	0.624
0.625	0.307	0.839	0.594
0.62595	0.285	0.859	0.571
0.62689	0.293	0.842	0.585
0.62784	0.264	0.841	0.584
0.62879	0.295	0.845	0.608
0.62973	0.28	0.819	0.586
0.63068	0.281	0.84	0.565
0.63163	0.325	0.869	0.595
0.63258	0.293	0.804	0.596
0.63352	0.274	0.818	0.594
0.63447	0.317	0.83	0.593
0.63542	0.326	0.821	0.551
0.63636	0.259	0.834	0.561
0.63731	0.277	0.813	0.562
0.63826	0.295	0.837	0.56
0.6392	0.297	0.816	0.527
0.64015	0.291	0.825	0.546
0.6411	0.298	0.815	0.571
0.64205	0.293	0.822	0.527
0.64299	0.271	0.81	0.56
0.64394	0.305	0.827	0.563
0.64489	0.288	0.832	0.549
0.64583	0.276	0.826	0.546
0.64678	0.262	0.833	0.5
0.64773	0.284	0.839	0.535
0.64867	0.255	0.799	0.543
0.64962	0.286	0.843	0.521
0.65057	0.279	0.818	0.551
0.65152	0.286	0.818	0.506
0.65246	0.302	0.813	0.535
0.65341	0.311	0.793	0.562
0.65436	0.308	0.81	0.491
0.6553	0.279	0.804	0.49
0.65625	0.283	0.816	0.5
0.6572	0.3	0.809	0.533
0.65814	0.279	0.822	0.512
0.65909	0.298	0.811	0.54
0.66004	0.269	0.824	0.513
0.66098	0.293	0.825	0.491
0.66193	0.265	0.82	0.516
0.66288	0.294	0.824	0.535
0.66383	0.26	0.841	0.508
0.66477	0.251	0.816	0.506
0.66572	0.271	0.835	0.525
0.66667	0.262	0.821	0.507
0.66761	0.253	0.827	0.502
0.66856	0.305	0.812	0.503
0.66951	0.28	0.851	0.502
0.67045	0.291	0.84	0.516
0.6714	0.28	0.819	0.518
0.67235	0.272	0.823	0.468
0.6733	0.303	0.834	0.506
0.67424	0.301	0.809	0.467
0.67519	0.298	0.793	0.397
0.67614	0.287	0.799	0.368
0.67708	0.293	0.818	0.379
0.67803	0.261	0.827	0.398
0.67898	0.319	0.809	0.366
0.67992	0.287	0.842	0.365
0.68087	0.26	0.809	0.38
0.68182	0.306	0.795	0.381
0.68277	0.315	0.834	0.363
0.68371	0.274	0.812	0.364
0.68466	0.27	0.819	0.37
0.68561	0.259	0.812	0.324
0.68655	0.322	0.844	0.358
0.6875	0.297	0.839	0.349
0.68845	0.258	0.812	0.363
0.68939	0.294	0.829	0.354
0.69034	0.273	0.816	0.37
0.69129	0.264	0.831	0.344
0.69223	0.262	0.83	0.359
0.69318	0.293	0.814	0.351
0.69413	0.275	0.845	0.371
0.69508	0.305	0.85	0.344
0.69602	0.274	0.815	0.359
0.69697	0.271	0.829	0.361
0.69792	0.274	0.837	0.375
0.69886	0.264	0.843	0.338
0.69981	0.257	0.822	0.351
0.70076	0.297	0.815	0.349
0.7017	0.256	0.813	0.36
0.70265	0.249	0.826	0.341
0.7036	0.326	0.816	0.352
0.70455	0.265	0.813	0.365
0.70549	0.285	0.812	0.348
0.70644	0.28	0.83	0.323
0.70739	0.273	0.821	0.322
0.70833	0.266	0.805	0.318
0.70928	0.244	0.812	0.341
0.71023	0.283	0.812	0.366
0.71117	0.28	0.789	0.316
0.71212	0.3	0.775	0.336
0.71307	0.247	0.805	0.344
0.71402	0.273	0.826	0.358
0.71496	0.303	0.819	0.342
0.71591	0.267	0.842	0.347
0.71686	0.266	0.808	0.341
0.7178	0.258	0.808	0.336
0.71875	0.301	0.814	0.312
0.7197	0.252	0.809	0.333
0.72064	0.277	0.804	0.341
0.72159	0.31	0.815	0.332
0.72254	0.281	0.817	0.304
0.72348	0.282	0.811	0.353
0.72443	0.263	0.794	0.343
0.72538	0.288	0.796	0.319
0.72633	0.262	0.824	0.315
0.72727	0.276	0.796	0.315
0.72822	0.273	0.784	0.33
0.72917	0.275	0.774	0.307
0.73011	0.293	0.855	0.322
0.73106	0.268	0.819	0.317
0.73201	0.263	0.812	0.324
0.73295	0.295	0.833	0.338
0.7339	0.277	0.81	0.343
0.73485	0.291	0.789	0.329
0.7358	0.275	0.824	0.31
0.73674	0.271	0.83	0.324
0.73769	0.265	0.819	0.328
0.73864	0.286	0.808	0.32
0.73958	0.26	0.818	0.345
0.74053	0.266	0.802	0.339
0.74148	0.275	0.824	0.325
0.74242	0.257	0.832	0.313
0.74337	0.282	0.803	0.313
0.74432	0.284	0.799	0.333
0.74527	0.27	0.812	0.306
0.74621	0.276	0.809	0.338
0.74716	0.26	0.796	0.34
0.74811	0.261	0.821	0.31
0.74905	0.256	0.791	0.318
0.75	0.276	0.822	0.317
0.75095	0.261	0.803	0.324
0.75189	0.234	0.843	0.316
0.75284	0.283	0.808	0.326
0.75379	0.239	0.823	0.278
0.75473	0.298	0.831	0.272
0.75568	0.298	0.811	0.334
0.75663	0.277	0.801	0.323
0.75758	0.268	0.791	0.323
0.75852	0.283	0.796	0.3
0.75947	0.279	0.79	0.354
0.76042	0.241	0.787	0.293
0.76136	0.267	0.8	0.314
0.76231	0.278	0.798	0.293
0.76326	0.272	0.821	0.279
0.7642	0.246	0.826	0.295
0.76515	0.273	0.812	0.267
0.7661	0.289	0.797	0.273
0.76705	0.286	0.815	0.283
0.76799	0.255	0.812	0.278
0.76894	0.278	0.787	0.259
0.76989	0.29	0.791	0.233
0.77083	0.267	0.775	0.277
0.77178	0.251	0.776	0.254
0.77273	0.26	0.835	0.268
0.77367	0.265	0.791	0.25
0.77462	0.26	0.8	0.28
0.77557	0.261	0.795	0.263
0.77652	0.26	0.821	0.253
0.77746	0.276	0.796	0.281
0.77841	0.28	0.777	0.273
0.77936	0.24	0.808	0.254
0.7803	0.264	0.798	0.233
0.78125	0.252	0.811	0.268
0.7822	0.268	0.783	0.29
0.78314	0.262	0.757	0.25
0.78409	0.253	0.814	0.234
0.78504	0.261	0.782	0.263
0.78598	0.252	0.811	0.254
0.78693	0.242	0.812	0.26
0.78788	0.288	0.811	0.244
0.78883	0.256	0.804	0.241
0.78977	0.274	0.811	0.264
0.79072	0.271	0.81	0.262
0.79167	0.289	0.792	0.23
0.79261	0.258	0.82	0.22
0.79356	0.263	0.794	0.26
0.79451	0.283	0.818	0.256
0.79545	0.283	0.787	0.266
0.7964	0.278	0.766	0.243
0.79735	0.27	0.792	0.263
0.7983	0.291	0.764	0.247
0.79924	0.246	0.805	0.266
0.80019	0.274	0.774	0.256
0.80114	0.289	0.778	0.255
0.80208	0.284	0.758	0.261
0.80303	0.249	0.777	0.256
0.80398	0.255	0.779	0.266
0.80492	0.275	0.786	0.252
0.80587	0.274	0.793	0.266
0.80682	0.291	0.795	0.244
0.80777	0.269	0.787	0.283
0.80871	0.244	0.799	0.267
0.80966	0.267	0.802	0.244
0.81061	0.259	0.772	0.259
0.81155	0.271	0.766	0.249
0.8125	0.287	0.774	0.215
0.81345	0.257	0.811	0.253
0.81439	0.268	0.767	0.266
0.81534	0.278	0.769	0.263
0.81629	0.259	0.783	0.28
0.81723	0.29	0.788	0.257
0.81818	0.27	0.756	0.271
0.81913	0.264	0.782	0.266
0.82008	0.262	0.814	0.271
0.82102	0.264	0.79	0.277
0.82197	0.278	0.797	0.275
0.82292	0.246	0.81	0.266
0.82386	0.276	0.787	0.215
0.82481	0.265	0.821	0.232
0.82576	0.277	0.761	0.25
0.8267	0.286	0.774	0.266
0.82765	0.248	0.809	0.245
0.8286	0.277	0.794	0.238
0.82955	0.259	0.778	0.242
0.83049	0.25	0.795	0.237
0.83144	0.258	0.779	0.284
0.83239	0.259	0.764	0.276
0.83333	0.291	0.804	0.232
0.83428	0.291	0.767	0.255
0.83523	0.257	0.789	0.229
0.83617	0.24	0.792	0.232
0.83712	0.274	0.794	0.241
0.83807	0.253	0.785	0.244
0.83902	0.278	0.808	0.266
0.83996	0.263	0.751	0.256
0.84091	0.274	0.814	0.248
0.84186	0.29	0.785	0.228
0.8428	0.252	0.771	0.244
0.84375	0.274	0.787	0.23
0.8447	0.264	0.787	0.227
0.84564	0.256	0.791	0.239
0.84659	0.253	0.757	0.25
0.84754	0.274	0.765	0.239
0.84848	0.229	0.767	0.23
0.84943	0.273	0.758	0.245
0.85038	0.265	0.761	0.247
0.85133	0.258	0.765	0.246
0.85227	0.291	0.769	0.242
0.85322	0.258	0.771	0.227
0.85417	0.273	0.77	0.263
0.85511	0.265	0.749	0.242
0.85606	0.267	0.76	0.257
0.85701	0.257	0.756	0.235
0.85795	0.25	0.745	0.248
0.8589	0.248	0.805	0.231
0.85985	0.261	0.778	0.231
0.8608	0.23	0.776	0.256
0.86174	0.272	0.775	0.241
0.86269	0.242	0.775	0.24
0.86364	0.251	0.777	0.241
0.86458	0.261	0.766	0.222
0.86553	0.263	0.786	0.252
0.86648	0.254	0.768	0.235
0.86742	0.259	0.795	0.244
0.86837	0.222	0.716	0.222
0.86932	0.212	0.757	0.243
0.87027	0.248	0.743	0.207
0.87121	0.276	0.741	0.211
0.87216	0.276	0.772	0.23
0.87311	0.242	0.77	0.244
0.87405	0.278	0.769	0.247
0.875	0.269	0.768	0.214
0.87595	0.285	0.748	0.229
0.87689	0.251	0.773	0.235
0.87784	0.303	0.788	0.178
0.87879	0.295	0.759	0.239
0.87973	0.224	0.723	0.211
0.88068	0.265	0.799	0.216
0.88163	0.252	0.743	0.226
0.88258	0.23	0.763	0.201
0.88352	0.25	0.78	0.191
0.88447	0.263	0.731	0.215
0.88542	0.261	0.749	0.239
0.88636	0.278	0.767	0.192
0.88731	0.265	0.724	0.166
0.88826	0.252	0.753	0.216
0.8892	0.246	0.731	0.198
0.89015	0.258	0.74	0.165
0.8911	0.26	0.76	0.204
0.89205	0.26	0.751	0.189
0.89299	0.285	0.777	0.201
0.89394	0.267	0.734	0.189
0.89489	0.279	0.722	0.199
0.89583	0.275	0.769	0.194
0.89678	0.237	0.746	0.215
0.89773	0.241	0.751	0.178
0.89867	0.261	0.715	0.194
0.89962	0.278	0.72	0.203
0.90057	0.248	0.736	0.204
0.90152	0.258	0.772	0.18
0.90246	0.229	0.74	0.199
0.90341	0.257	0.75	0.184
0.90436	0.265	0.741	0.173
0.9053	0.242	0.713	0.195
0.90625	0.234	0.759	0.19
0.9072	0.236	0.729	0.181
0.90814	0.241	0.709	0.218
0.90909	0.257	0.718	0.172
0.91004	0.251	0.728	0.191
0.91098	0.243	0.74	0.184
0.91193	0.243	0.738	0.193
0.91288	0.276	0.74	0.174
0.91383	0.227	0.726	0.174
0.91477	0.266	0.718	0.157
0.91572	0.261	0.725	0.162
0.91667	0.247	0.717	0.178
0.91761	0.28	0.742	0.165
0.91856	0.254	0.731	0.189
0.91951	0.242	0.722	0.156
0.92045	0.239	0.707	0.188
0.9214	0.297	0.712	0.174
0.92235	0.24	0.732	0.172
0.9233	0.274	0.719	0.169
0.92424	0.248	0.707	0.177
0.92519	0.238	0.692	0.184
0.92614	0.238	0.707	0.216
0.92708	0.259	0.692	0.18
0.92803	0.261	0.695	0.153
0.92898	0.24	0.709	0.171
0.92992	0.256	0.693	0.163
0.93087	0.22	0.693	0.127
0.93182	0.257	0.722	0.173
0.93277	0.211	0.707	0.187
0.93371	0.263	0.683	0.19
0.93466	0.271	0.708	0.157
0.93561	0.22	0.7	0.172
0.93655	0.22	0.71	0.157
0.9375	0.26	0.693	0.173
0.93845	0.204	0.692	0.194
0.93939	0.224	0.689	0.175
0.94034	0.259	0.717	0.162
0.94129	0.248	0.682	0.154
0.94223	0.281	0.707	0.178
0.94318	0.244	0.7	0.15
0.94413	0.248	0.658	0.142
0.94508	0.297	0.674	0.179
0.94602	0.252	0.694	0.16
0.94697	0.266	0.699	0.172
0.94792	0.248	0.66	0.139
0.94886	0.261	0.675	0.156
0.94981	0.25	0.676	0.162
0.95076	0.245	0.662	0.162
0.9517	0.274	0.68	0.183
0.95265	0.226	0.684	0.154
0.9536	0.233	0.658	0.183
0.95455	0.256	0.668	0.152
0.95549	0.233	0.639	0.15
0.95644	0.281	0.674	0.161
0.95739	0.225	0.651	0.147
0.95833	0.258	0.644	0.152
0.95928	0.241	0.632	0.153
0.96023	0.239	0.645	0.129
0.96117	0.254	0.687	0.166
0.96212	0.264	0.614	0.161
0.96307	0.271	0.664	0.165
0.96402	0.253	0.65	0.126
0.96496	0.255	0.638	0.152
0.96591	0.213	0.647	0.15
0.96686	0.264	0.639	0.158
0.9678	0.236	0.65	0.173
0.96875	0.212	0.625	0.143
0.9697	0.274	0.601	0.182
0.97064	0.238	0.626	0.152
0.97159	0.248	0.615	0.155
0.97254	0.246	0.624	0.144
0.97348	0.263	0.63	0.168
0.97443	0.247	0.604	0.138
0.97538	0.244	0.626	0.158
0.97633	0.274	0.591	0.152
0.97727	0.243	0.591	0.157
0.97822	0.233	0.599	0.136
0.97917	0.252	0.58	0.13
0.98011	0.235	0.564	0.163
0.98106	0.252	0.546	0.156
0.98201	0.244	0.564	0.196
0.98295	0.247	0.54	0.156
0.9839	0.291	0.587	0.114
0.98485	0.233	0.581	0.153
0.9858	0.275	0.523	0.144
0.98674	0.229	0.548	0.186
0.98769	0.251	0.543	0.136
0.98864	0.246	0.543	0.134
0.98958	0.255	0.527	0.161
0.99053	0.249	0.527	0.175
0.99148	0.243	0.526	0.134
0.99242	0.242	0.539	0.143
0.99337	0.259	0.54	0.158
0.99432	0.238	0.547	0.13
0.99527	0.248	0.51	0.166
0.99621	0.248	0.532	0.134
0.99716	0.216	0.509	0.152
0.99811	0.26	0.524	0.154
0.99905	0.232	0.528	0.136
1	0.26	0.512	0.155
1.00095	0.279	0.534	0.155
1.00189	0.263	0.519	0.148
1.00284	0.223	0.519	0.145
1.00379	0.229	0.49	0.154
1.00473	0.249	0.529	0.155
1.00568	0.222	0.486	0.132
1.00663	0.237	0.507	0.15
1.00758	0.247	0.494	0.144
1.00852	0.24	0.505	0.133
1.00947	0.239	0.487	0.13
1.01042	0.254	0.52	0.126
1.01136	0.277	0.508	0.136
1.01231	0.25	0.55	0.13
1.01326	0.247	0.504	0.132
1.0142	0.242	0.531	0.13
1.01515	0.283	0.502	0.153
1.0161	0.236	0.49	0.131
1.01705	0.246	0.522	0.127
1.01799	0.276	0.509	0.125
1.01894	0.222	0.515	0.116
1.01989	0.226	0.502	0.148
1.02083	0.242	0.507	0.128
1.02178	0.257	0.518	0.171
1.02273	0.218	0.534	0.158
1.02367	0.234	0.514	0.149
1.02462	0.251	0.462	0.09324
1.02557	0.238	0.506	0.142
1.02652	0.266	0.523	0.105
1.02746	0.258	0.501	0.12
1.02841	0.274	0.504	0.125
1.02936	0.261	0.515	0.16
1.0303	0.253	0.516	0.137
1.03125	0.25	0.503	0.125
1.0322	0.236	0.5	0.133
1.03314	0.237	0.488	0.132
1.03409	0.258	0.496	0.138
1.03504	0.233	0.487	0.129
1.03598	0.23	0.506	0.132
1.03693	0.249	0.529	0.135
1.03788	0.235	0.464	0.137
1.03883	0.267	0.527	0.138
1.03977	0.261	0.486	0.138
1.04072	0.243	0.511	0.128
1.04167	0.239	0.509	0.159
1.04261	0.265	0.477	0.136
1.04356	0.262	0.494	0.131
1.04451	0.227	0.484	0.149
1.04545	0.228	0.492	0.159
1.0464	0.217	0.472	0.141
1.04735	0.251	0.502	0.121
1.0483	0.247	0.494	0.149
1.04924	0.258	0.459	0.147
1.05019	0.248	0.484	0.12
1.05114	0.253	0.515	0.149
1.05208	0.242	0.468	0.122
1.05303	0.233	0.49	0.153
1.05398	0.238	0.509	0.149
1.05492	0.231	0.478	0.137
1.05587	0.263	0.515	0.128
1.05682	0.234	0.507	0.135
1.05777	0.248	0.506	0.114
1.05871	0.221	0.474	0.144
1.05966	0.283	0.464	0.145
1.06061	0.233	0.491	0.123
1.06155	0.263	0.474	0.119
1.0625	0.252	0.489	0.147
1.06345	0.235	0.516	0.153
1.06439	0.212	0.476	0.134
1.06534	0.249	0.468	0.138
1.06629	0.245	0.473	0.157
1.06723	0.249	0.478	0.124
1.06818	0.223	0.482	0.147
1.06913	0.241	0.508	0.151
1.07008	0.25	0.499	0.125
1.07102	0.257	0.488	0.148
1.07197	0.244	0.504	0.132
1.07292	0.257	0.484	0.143
1.07386	0.237	0.49	0.151
1.07481	0.261	0.496	0.136
1.07576	0.22	0.465	0.122
1.0767	0.233	0.478	0.143
1.07765	0.256	0.489	0.164
1.0786	0.204	0.492	0.142
1.07955	0.238	0.495	0.154
1.08049	0.244	0.515	0.119
1.08144	0.251	0.483	0.154
1.08239	0.246	0.491	0.136
1.08333	0.26	0.481	0.143
1.08428	0.26	0.489	0.136
1.08523	0.233	0.466	0.124
1.08617	0.251	0.486	0.119
1.08712	0.247	0.45	0.14
1.08807	0.21	0.48	0.127
1.08902	0.234	0.471	0.146
1.08996	0.241	0.489	0.146
1.09091	0.251	0.459	0.168
1.09186	0.232	0.469	0.116
1.0928	0.231	0.482	0.16
1.09375	0.213	0.5	0.09772
1.0947	0.248	0.518	0.15
1.09564	0.228	0.464	0.137
1.09659	0.236	0.496	0.136
1.09754	0.253	0.455	0.09697
1.09848	0.234	0.464	0.158
1.09943	0.213	0.456	0.139
1.10038	0.243	0.454	0.138
1.10133	0.243	0.499	0.129
1.10227	0.221	0.462	0.118
1.10322	0.247	0.454	0.104
1.10417	0.232	0.483	0.178
1.10511	0.257	0.442	0.151
1.10606	0.234	0.456	0.145
1.10701	0.237	0.457	0.1
1.10795	0.22	0.473	0.115
1.1089	0.234	0.455	0.133
1.10985	0.232	0.454	0.133
1.1108	0.258	0.434	0.158
1.11174	0.242	0.505	0.119
1.11269	0.229	0.427	0.141
1.11364	0.234	0.459	0.113
1.11458	0.258	0.462	0.121
1.11553	0.211	0.438	0.156
1.11648	0.227	0.458	0.112
1.11742	0.246	0.476	0.11
1.11837	0.26	0.453	0.131
1.11932	0.219	0.437	0.111
1.12027	0.25	0.44	0.138
1.12121	0.252	0.454	0.131
1.12216	0.231	0.457	0.134
1.12311	0.213	0.445	0.148
1.12405	0.266	0.479	0.12
1.125	0.224	0.471	0.15
1.12595	0.249	0.445	0.125
1.12689	0.224	0.435	0.105
1.12784	0.241	0.464	0.105
1.12879	0.244	0.441	0.127
1.12973	0.244	0.44	0.105
1.13068	0.267	0.474	0.149
1.13163	0.233	0.457	0.135
1.13258	0.226	0.446	0.117
1.13352	0.249	0.48	0.133
1.13447	0.244	0.434	0.117
1.13542	0.248	0.456	0.135
1.13636	0.218	0.436
1.13731	0.225	0.441
1.13826	0.222	0.453
1.1392	0.238	0.481
1.14015	0.216	0.439
1.1411	0.235	0.461
1.14205	0.259	0.447
1.14299	0.22	0.445
1.14394	0.229	0.47
1.14489	0.256	0.434
1.14583	0.244	0.437
1.14678	0.243	0.421
1.14773	0.244	0.443
1.14867	0.245	0.451
1.14962	0.24	0.422
1.15057	0.262	0.448
1.15152	0.24	0.47
1.15246	0.249	0.439
1.15341	0.229	0.444
1.15436	0.224	0.438
1.1553	0.243	0.457
1.15625	0.24	0.463
1.1572	0.236	0.452
1.15814	0.246	0.455
1.15909	0.222	0.439
1.16004	0.23	0.422
1.16098	0.242	0.432
1.16193	0.213	0.456
1.16288	0.226	0.451
1.16383	0.243	0.441
1.16477	0.23	0.462
1.16572	0.211	0.452
1.16667	0.235	0.444
1.16761	0.246	0.466
1.16856	0.26	0.45
1.16951	0.241	0.435
1.17045	0.246	0.44
1.1714	0.24	0.437
1.17235	0.226	0.452
1.1733	0.24	0.459
1.17424	0.235	0.436
1.17519	0.226	0.439
1.17614	0.216	0.437
1.17708	0.216	0.433
1.17803	0.228	0.438
1.17898	0.207	0.426
1.17992	0.231	0.439
1.18087	0.227	0.439
1.18182	0.234	0.438
1.18277	0.236	0.447
1.18371	0.233	0.403
1.18466	0.243	0.441
1.18561	0.234	0.446
1.18655	0.235	0.387
1.1875	0.241	0.415
1.18845	0.225	0.437
1.18939	0.221	0.427
1.19034	0.257	0.448
1.19129	0.231	0.437
1.19223	0.224	0.453
1.19318	0.229	0.429
1.19413	0.246	0.457
1.19508	0.249	0.416
1.19602	0.219	0.427
1.19697	0.25	0.431
1.19792	0.253	0.436
1.19886	0.227	0.381
1.19981	0.225	0.42
1.20076	0.265	0.409
1.2017	0.222	0.418
1.20265	0.216	0.407
1.2036	0.235	0.444
1.20455	0.264	0.377
1.20549	0.246	0.407
1.20644	0.233	0.4
1.20739	0.228	0.425
1.20833	0.216	0.44
1.20928	0.244	0.44
1.21023	0.223	0.412
1.21117	0.243	0.42
1.21212	0.213	0.392
1.21307	0.276	0.401
1.21402	0.234	0.441
1.21496	0.264	0.433
1.21591	0.239	0.416
1.21686	0.192	0.437
1.2178	0.241	0.416
1.21875	0.229	0.417
1.2197	0.214	0.436
1.22064	0.235	0.41
1.22159	0.244	0.416
1.22254	0.246	0.432
1.22348	0.23	0.416
1.22443	0.216	0.448
1.22538	0.234	0.389
1.22633	0.198	0.379
1.22727	0.246	0.388
1.22822	0.241	0.432
1.22917	0.195	0.421
1.23011	0.253	0.407
1.23106	0.218	0.419
1.23201	0.226	0.43
1.23295	0.223	0.402
1.2339	0.247	0.448
1.23485	0.233	0.395
1.2358	0.218	0.419
1.23674	0.253	0.382
1.23769	0.257	0.362
1.23864	0.237	0.407
1.23958	0.247	0.417
1.24053	0.254	0.387
1.24148	0.219	0.407
1.24242	0.221	0.364
1.24337	0.246	0.386
1.24432	0.233	0.381
1.24527	0.227	0.38
1.24621	0.228	0.4
1.24716	0.223	0.4
1.24811	0.215	0.394
1.24905	0.219	0.416
1.25	0.241	0.384
1.25095	0.25	0.391
1.25189	0.238	0.364
1.25284	0.241	0.389
1.25379	0.224	0.393
1.25473	0.228	0.396
1.25568	0.249	0.397
1.25663	0.246	0.398
1.25758	0.23	0.36
1.25852	0.223	0.406
1.25947	0.197	0.393
1.26042	0.23	0.402
1.26136	0.25	0.411
1.26231	0.227	0.422
1.26326	0.247	0.411
1.2642	0.232	0.369
1.26515	0.247	0.361
1.2661	0.216	0.361
1.26705	0.228	0.392
1.26799	0.247	0.383
1.26894	0.228	0.379
1.26989	0.223	0.379
1.27083	0.248	0.391
1.27178	0.244	0.362
1.27273	0.208	0.397
1.27367	0.227	0.409
1.27462	0.224	0.419
1.27557	0.236	0.372
1.27652	0.244	0.375
1.27746	0.236	0.408
1.27841	0.261	0.413
1.27936	0.251	0.379
1.2803	0.237	0.39
1.28125	0.265	0.419
1.2822	0.23	0.374
1.28314	0.237	0.383
1.28409	0.198	0.404
1.28504	0.254	0.398
1.28598	0.231	0.369
1.28693	0.239	0.362
1.28788	0.247	0.383
1.28883	0.21	0.375
1.28977	0.227	0.415
1.29072	0.23	0.353
1.29167	0.251	0.385
1.29261	0.214	0.362
1.29356	0.234	0.365
1.29451	0.195	0.366
1.29545	0.241	0.386
1.2964	0.221	0.396
1.29735	0.228	0.388
1.2983	0.249	0.397
1.29924	0.214	0.403
1.30019	0.229	0.344
1.30114	0.221	0.387
1.30208	0.224	0.396
1.30303	0.246	0.403
1.30398	0.189	0.358
1.30492	0.231	0.357
1.30587	0.233	0.38
1.30682	0.226	0.388
1.30777	0.218	0.386
1.30871	0.207	0.377
1.30966	0.218	0.368
1.31061	0.198	0.365
1.31155	0.239	0.389
1.3125	0.248	0.357
1.31345	0.222	0.386
1.31439	0.201	0.375
1.31534	0.22	0.382
1.31629	0.257	0.394
1.31723	0.243	0.359
1.31818	0.227	0.352
1.31913	0.242	0.362
1.32008	0.219	0.395
1.32102	0.221	0.347
1.32197	0.213	0.348
1.32292	0.222	0.372
1.32386	0.246	0.383
1.32481	0.258	0.349
1.32576	0.219	0.351
1.3267	0.22	0.366
1.32765	0.157	0.352
1.3286	0.233	0.374
1.32955	0.217	0.393
1.33049	0.225	0.389
1.33144	0.219	0.378
1.33239	0.198	0.377
1.33333	0.238	0.344
1.33428	0.252	0.366
1.33523	0.253	0.349
1.33617	0.222	0.37
1.33712	0.234	0.367
1.33807	0.22	0.364
1.33902	0.235	0.35
1.33996	0.235	0.357
1.34091	0.258	0.381
1.34186	0.207	0.36
1.3428	0.235	0.338
1.34375	0.225	0.354
1.3447	0.228	0.352
1.34564	0.25	0.367
1.34659	0.195	0.377
1.34754	0.222	0.367
1.34848	0.209	0.371
1.34943	0.192	0.393
1.35038	0.215	0.356
1.35133	0.221	0.369
1.35227	0.198	0.366
1.35322	0.184	0.349
1.35417	0.204	0.372
1.35511	0.216	0.355
1.35606	0.216	0.349
1.35701	0.251	0.356
1.35795	0.226	0.365
1.3589	0.258	0.345
1.35985	0.239	0.36
1.3608	0.21	0.347
1.36174	0.234	0.351
1.36269	0.23	0.349
1.36364	0.228	0.354
1.36458	0.224	0.37
1.36553	0.204	0.366
1.36648	0.208	0.362
1.36742	0.222	0.386
1.36837	0.239	0.376
1.36932	0.207	0.352
1.37027	0.184	0.342
1.37121	0.225	0.361
1.37216	0.217	0.332
1.37311	0.221	0.316
1.37405	0.201	0.371
1.375	0.242	0.356
1.37595	0.194	0.382
1.37689	0.209	0.326
1.37784	0.229	0.353
1.37879	0.262	0.351
1.37973	0.23	0.35
1.38068	0.247	0.363
1.38163	0.21	0.332
1.38258	0.184	0.365
1.38352	0.236	0.365
1.38447	0.215	0.339
1.38542	0.232	0.341
1.38636	0.244	0.347
1.38731	0.199	0.367
1.38826	0.226	0.351
1.3892	0.242	0.342
1.39015	0.218	0.358
1.3911	0.227	0.371
1.39205	0.21	0.364
1.39299	0.211	0.321
1.39394	0.234	0.353
1.39489	0.184	0.349
1.39583	0.21	0.355
1.39678	0.218	0.341
1.39773	0.195	0.367
1.39867	0.217	0.333
1.39962	0.226	0.334
1.40057	0.258	0.347
1.40152	0.246	0.354
1.40246	0.259	0.367
1.40341	0.225	0.345
1.40436	0.241	0.354
1.4053	0.213	0.34
1.40625	0.226	0.326
1.4072	0.209	0.337
1.40814	0.202	0.32
1.40909	0.221	0.343
1.41004	0.194	0.35
1.41098	0.243	0.346
1.41193	0.194	0.361
1.41288	0.224	0.321
1.41383	0.234	0.365
1.41477	0.238	0.315
1.41572	0.269	0.329
1.41667	0.227	0.316
1.41761	0.24	0.331
1.41856	0.23	0.345
1.41951	0.2	0.361
1.42045	0.218	0.334
1.4214	0.258	0.355
1.42235	0.217	0.356
1.4233	0.224	0.352
1.42424	0.231	0.35
1.42519	0.238	0.336
1.42614	0.218	0.322
1.42708	0.198	0.358
1.42803	0.253	0.359
1.42898	0.22	0.333
1.42992	0.227	0.346
1.43087	0.253	0.365
1.43182	0.229	0.355
1.43277	0.209	0.343
1.43371	0.217	0.334
1.43466	0.21	0.322
1.43561	0.217	0.34
1.43655	0.202	0.368
1.4375	0.243	0.343
1.43845	0.219	0.347
1.43939	0.204	0.354
1.44034	0.224	0.351
1.44129	0.232	0.321
1.44223	0.216	0.353
1.44318	0.217	0.36
1.44413	0.186	0.335
1.44508	0.178	0.356
1.44602	0.246	0.344
1.44697	0.211	0.343
1.44792	0.208	0.373
1.44886	0.245	0.33
1.44981	0.216	0.338
1.45076	0.197	0.345
1.4517	0.221	0.325
1.45265	0.219	0.363
1.4536	0.213	0.339
1.45455	0.231	0.307
1.45549	0.198	0.344
1.45644	0.207	0.338
1.45739	0.193	0.337
1.45833	0.213	0.342
1.45928	0.233	0.35
1.46023	0.188	0.333
1.46117	0.227	0.338
1.46212	0.205	0.335
1.46307	0.221	0.333
1.46402	0.239	0.357
1.46496	0.251	0.325
1.46591	0.197	0.352
1.46686	0.213	0.309
1.4678	0.223	0.353
1.46875	0.234	0.335
1.4697	0.207	0.336
1.47064	0.216	0.367
1.47159	0.22	0.345
1.47254	0.214	0.318
1.47348	0.221	0.353
1.47443	0.225	0.339
1.47538	0.23	0.357
1.47633	0.199	0.339
1.47727	0.23	0.331
1.47822	0.192	0.337
1.47917	0.21	0.332
1.48011	0.203	0.333
1.48106	0.202	0.301
1.48201	0.236	0.328
1.48295	0.224	0.343
1.4839	0.204	0.336
1.48485	0.21	0.325
1.4858	0.236	0.329
1.48674	0.22	0.316
1.48769	0.234	0.354
1.48864	0.21	0.326
1.48958	0.233	0.345
1.49053	0.208	0.313
1.49148	0.234	0.335
1.49242	0.176	0.334
1.49337	0.216	0.321
1.49432	0.187	0.299
1.49527	0.203	0.351
1.49621	0.236	0.345
1.49716	0.22	0.344
1.49811	0.243	0.328
1.49905	0.222	0.317
1.5	0.182	0.32
1.50095	0.225	0.324
1.50189	0.209	0.326
1.50284	0.203	0.325
1.50379	0.195	0.324
1.50473	0.201	0.356
1.50568	0.203	0.332
1.50663	0.193	0.34
1.50758	0.167	0.314
1.50852	0.236	0.312
1.50947	0.245	0.332
1.51042	0.204	0.335
1.51136	0.22	0.314
1.51231	0.23	0.326
1.51326	0.22	0.321
1.5142	0.205	0.282
1.51515	0.24
1.5161	0.225
1.51705	0.232
1.51799	0.221
1.51894	0.223
1.51989	0.223
1.52083	0.236
1.52178	0.232
1.52273	0.233
1.52367	0.223
1.52462	0.214
1.52557	0.19
1.52652	0.208
1.52746	0.188
1.52841	0.216
1.52936	0.224
1.5303	0.209
1.53125	0.201
1.5322	0.169
1.53314	0.208
1.53409	0.256
1.53504	0.222
1.53598	0.222
1.53693	0.172
1.53788	0.24
1.53883	0.191
1.53977	0.211
1.54072	0.229
1.54167	0.215
1.54261	0.211
1.54356	0.2
1.54451	0.224
1.54545	0.21
1.5464	0.219
1.54735	0.187
1.5483	0.199
1.54924	0.212
1.55019	0.201
1.55114	0.18
1.55208	0.229
1.55303	0.224
1.55398	0.2
1.55492	0.202
1.55587	0.225
1.55682	0.244
1.55777	0.206
1.55871	0.214
1.55966	0.255
1.56061	0.224
1.56155	0.199
1.5625	0.221
1.56345	0.246
1.56439	0.225
1.56534	0.212
1.56629	0.237
1.56723	0.219
1.56818	0.185
1.56913	0.211
1.57008	0.195
1.57102	0.229
1.57197	0.2
1.57292	0.188
1.57386	0.215
1.57481	0.203
1.57576	0.194
1.5767	0.195
1.57765	0.203
1.5786	0.202
1.57955	0.221
1.58049	0.206
1.58144	0.189
1.58239	0.198
1.58333	0.225
1.58428	0.234
1.58523	0.214
1.58617	0.215
1.58712	0.205
1.58807	0.239
1.58902	0.231
1.58996	0.203
1.59091	0.207
1.59186	0.173
1.5928	0.19
1.59375	0.23
1.5947	0.215
1.59564	0.186
1.59659	0.217
1.59754	0.188
1.59848	0.2
1.59943	0.197
1.60038	0.197
1.60133	0.231
1.60227	0.194
1.60322	0.204
1.60417	0.229
1.60511	0.203
1.60606	0.183
1.60701	0.203
1.60795	0.201
1.6089	0.238
1.60985	0.198
1.6108	0.221
1.61174	0.185
1.61269	0.214
1.61364	0.181
1.61458	0.233
1.61553	0.199
1.61648	0.198
1.61742	0.195
1.61837	0.182
1.61932	0.202
1.62027	0.205
1.62121	0.198
1.62216	0.193
1.62311	0.203
1.62405	0.24
1.625	0.234
1.62595	0.204
1.62689	0.205
1.62784	0.214
1.62879	0.205
1.62973	0.207
1.63068	0.217
1.63163	0.201
1.63258	0.19
1.63352	0.229
1.63447	0.183
1.63542	0.193
1.63636	0.199
1.63731	0.217
1.63826	0.198
1.6392	0.193
1.64015	0.211
1.6411	0.186
1.64205	0.205
1.64299	0.202
1.64394	0.24
1.64489	0.234
1.64583	0.214
1.64678	0.205
1.64773	0.203
1.64867	0.207
1.64962	0.156
1.65057	0.221
1.65152	0.208
1.65246	0.201
1.65341	0.191
1.65436	0.202
1.6553	0.206
1.65625	0.254
1.6572	0.174
1.65814	0.23
1.65909	0.209
1.66004	0.208
1.66098	0.211
1.66193	0.208
1.66288	0.196
1.66383	0.182
1.66477	0.198
1.66572	0.199
1.66667	0.232
1.66761	0.168
1.66856	0.208
1.66951	0.204
1.67045	0.209
1.6714	0.2
1.67235	0.192
1.6733	0.214
1.67424	0.211
1.67519	0.236
1.67614	0.235
1.67708	0.193
1.67803	0.178
1.67898	0.196
1.67992	0.187
1.68087	0.176
1.68182	0.191
1.68277	0.197
1.68371	0.194
1.68466	0.188
1.68561	0.22
1.68655	0.207
1.6875	0.224
1.68845	0.199
1.68939	0.204
1.69034	0.208
1.69129	0.202
1.69223	0.203
1.69318	0.191
1.69413	0.187
1.69508	0.207
1.69602	0.184
1.69697	0.224
1.69792	0.172
1.69886	0.199
1.69981	0.192
1.70076	0.224
1.7017	0.185
1.70265	0.194
1.7036	0.205
1.70455	0.183
1.70549	0.2
1.70644	0.195
1.70739	0.21
1.70833	0.192
1.70928	0.189
1.71023	0.164
1.71117	0.187
1.71212	0.204
1.71307	0.167
1.71402	0.189
1.71496	0.211
1.71591	0.197
1.71686	0.2
1.7178	0.205
1.71875	0.205
1.7197	0.226
1.72064	0.18
1.72159	0.18
1.72254	0.195
1.72348	0.221
1.72443	0.181
1.72538	0.185
1.72633	0.21
1.72727	0.19
1.72822	0.198
1.72917	0.185
1.73011	0.218
1.73106	0.233
1.73201	0.244
1.73295	0.21
1.7339	0.209
1.73485	0.197
1.7358	0.199
1.73674	0.165
1.73769	0.226
1.73864	0.203
1.73958	0.174
1.74053	0.225
1.74148	0.194
1.74242	0.199
1.74337	0.207
1.74432	0.222
1.74527	0.208
1.74621	0.193
1.74716	0.21
1.74811	0.216
1.74905	0.192
1.75	0.208
1.75095	0.209
1.75189	0.196
1.75284	0.21
1.75379	0.208
1.75473	0.205
1.75568	0.218
1.75663	0.201
1.75758	0.211
1.75852	0.185
1.75947	0.226
1.76042	0.198
1.76136	0.195
1.76231	0.19
1.76326	0.217
1.7642	0.196
1.76515	0.216
1.7661	0.204
1.76705	0.182
1.76799	0.187
1.76894	0.215
1.76989	0.201
1.77083	0.208
1.77178	0.184
1.77273	0.193
1.77367	0.183
1.77462	0.227
1.77557	0.198
1.77652	0.215
1.77746	0.189
1.77841	0.176
1.77936	0.181
1.7803	0.199
1.78125	0.192
1.7822	0.192
1.78314	0.215
1.78409	0.209
1.78504	0.227
1.78598	0.213
1.78693	0.211
1.78788	0.194
1.78883	0.197
1.78977	0.218
1.79072	0.183
1.79167	0.202
1.79261	0.194
1.79356	0.193
1.79451	0.214
1.79545	0.17
1.7964	0.213
1.79735	0.215
1.7983	0.204
1.79924	0.189
1.80019	0.238
1.80114	0.189
1.80208	0.198
1.80303	0.224
1.80398	0.205
1.80492	0.221
1.80587	0.218
1.80682	0.223
1.80777	0.198
1.80871	0.236
1.80966	0.191
1.81061	0.235
1.81155	0.207
1.8125	0.21
1.81345	0.207
1.81439	0.208
1.81534	0.219
1.81629	0.21
1.81723	0.207
1.81818	0.199
1.81913	0.196
1.82008	0.209
1.82102	0.192
1.82197	0.198
1.82292	0.197
1.82386	0.201
1.82481	0.182
1.82576	0.193
1.8267	0.212
1.82765	0.24
1.8286	0.21
1.82955	0.212
1.83049	0.18
1.83144	0.183
1.83239	0.183
1.83333	0.196
1.83428	0.206
1.83523	0.21
1.83617	0.182
1.83712	0.196
1.83807	0.201
1.83902	0.198
1.83996	0.183
1.84091	0.192
1.84186	0.21
1.8428	0.187
1.84375	0.182
1.8447	0.179
1.84564	0.19
1.84659	0.208
1.84754	0.207
1.84848	0.19
1.84943	0.177
1.85038	0.2
1.85133	0.207
1.85227	0.202
1.85322	0.204
1.85417	0.217
1.85511	0.206
1.85606	0.214
1.85701	0.201
1.85795	0.193
1.8589	0.204
1.85985	0.177
1.8608	0.195
1.86174	0.221
1.86269	0.194
1.86364	0.177
1.86458	0.196
1.86553	0.191
1.86648	0.182
1.86742	0.204
1.86837	0.184
1.86932	0.194
1.87027	0.201
1.87121	0.209
1.87216	0.182
1.87311	0.196
1.87405	0.183
1.875	0.195
1.87595	0.2
1.87689	0.222
1.87784	0.208
1.87879	0.213
1.87973	0.18
1.88068	0.201
1.88163	0.18
1.88258	0.211
1.88352	0.209
1.88447	0.2
1.88542	0.189
1.88636	0.215
1.88731	0.219
1.88826	0.226
1.8892	0.208
1.89015	0.211
1.8911	0.202
1.89205	0.184
1.89299	0.22
1.89394	0.189
1.89489	0.194
1.89583	0.19
1.89678	0.197
1.89773	0.189
1.89867	0.179
1.89962	0.193
1.90057	0.215
1.90152	0.195
1.90246	0.181
1.90341	0.192
1.90436	0.206
1.9053	0.206
1.90625	0.177
1.9072	0.202
1.90814	0.183
1.90909	0.169
1.91004	0.17
1.91098	0.213
1.91193	0.186
1.91288	0.19
1.91383	0.211
1.91477	0.193
1.91572	0.19
1.91667	0.209
1.91761	0.205
1.91856	0.185
1.91951	0.185
1.92045	0.17
1.9214	0.207
1.92235	0.202
1.9233	0.195
1.92424	0.209
1.92519	0.204
1.92614	0.175
1.92708	0.183
1.92803	0.191
1.92898	0.192
1.92992	0.213
1.93087	0.184
1.93182	0.204
1.93277	0.208
1.93371	0.181
1.93466	0.178
1.93561	0.179
1.93655	0.193
1.9375	0.201
1.93845	0.2
1.93939	0.192
1.94034	0.18
1.94129	0.209
1.94223	0.189
1.94318	0.201
1.94413	0.201
1.94508	0.223
1.94602	0.171
1.94697	0.201
1.94792	0.2
1.94886	0.192
1.94981	0.201
1.95076	0.201
1.9517	0.192
1.95265	0.219
1.9536	0.182
1.95455	0.196
1.95549	0.203
1.95644	0.216
1.95739	0.232
1.95833	0.209
1.95928	0.225
1.96023	0.194
1.96117	0.191
1.96212	0.209
1.96307	0.207
1.96402	0.201
1.96496	0.199
1.96591	0.215
1.96686	0.19
1.9678	0.202
1.96875	0.197
1.9697	0.211
1.97064	0.205
1.97159	0.193
1.97254	0.17
1.97348	0.174
1.97443	0.228
1.97538	0.213
1.97633	0.182
1.97727	0.214
1.97822	0.212
1.97917	0.186
1.98011	0.206
1.98106	0.197
1.98201	0.197
1.98295	0.183
1.9839	0.204
1.98485	0.181
[truncated: 1,798 more rows]

## Sheet: Figure 2f
Figure 2f
Voltage / V	Time consumption / min
2	2
2.2	1.01
2.4	0.57
2.6	0.375
2.8	0.205

## Sheet: Figure 2g
Figure 2g
time / s	temperature / degree C	temperature / degree C
0	27	27.6
5	27.7	27.7
10	27.3	27.5
15	28.4	27.6
20	27.5	27.4
25	26.7	27.7
30	27.3	27.4
35	27.2	27.6
40	27.2	27.8
45	27.1	27.8
50	27	27.7
55	26.9	27.7
60	27.9	27.7

## Sheet: Figure 2h
Figure 2h
Time / s	Depth / nm
0	0.000548361
10	45.9272
20	92.3016
30	139.028
40	186.077
50	233.513
60	281.355

## Sheet: Figure 3b
Figure 3b
time / min	Abs @ 556 nm w/o Au	conc. / uM	conc.err	n(RhB) / umol	n.err	ratio / %	ratio.err	Abs @ 556 nm w/ Au
0	-0.0106	0.20361	0.01495	0.000610843	4.4835e-05	0.05554	0.00408	0
1	0.38354	4.34461	0.01204	0.01303	3.6105e-05	1.185	0.00328	-0.01124
2	0.66498	7.30153	0.01311	0.0219	3.933e-05	1.99151	0.00358	-0.01091
3	0.7604	8.30406	0.01403	0.02491	4.2075e-05	2.26495	0.00383	-0.01067
4	0.82179	8.94904	0.01473	0.02685	4.419e-05	2.44087	0.00402	-0.0107
5	0.8787	9.54696	0.01544	0.02864	4.632e-05	2.60395	0.00421	-0.01033
6	0.92444	10.0275	0.01606	0.03008	4.818e-05	2.73503	0.00438	-0.00864
7	0.97801	10.5904	0.01683	0.03177	5.049e-05	2.88854	0.00459	-0.00903
8	1.01288	10.9567	0.01734	0.03287	5.202e-05	2.98847	0.00473	-0.00934
9	1.06676	11.5228	0.01818	0.03457	5.4525e-05	3.14287	0.00496	-0.00913
10	1.10753	11.9512	0.01883	0.03585	5.6475e-05	3.2597	0.00513	0.000722
15	1.2112	13.0403	0.02054	0.03912	6.1635e-05	3.55678	0.0056	-0.00779
20	1.26304	13.585	0.02143	0.04075	6.429e-05	3.70534	0.00585	-0.00627
25	1.34015	14.3951	0.02278	0.04319	6.834e-05	3.92631	0.00621	-0.00847
30	1.43438	15.3852	0.02448	0.04616	7.344e-05	4.19634	0.00668	-0.00763
60	1.62104	17.3463	0.02795	0.05204	8.3835e-05	4.73124	0.00762	0.01071

## Sheet: Figure 3e
Figure 3e
Time / s	input / V	rectified / V	regulated / V
-1.4e-06	0.64	3.28	2.72
-1.398e-06	1.52	3.12	2.64
-1.396e-06	2.12	3.04	2.56
-1.394e-06	2.24	3.08	2.48
-1.392e-06	1.92	3.16	2.48
-1.39e-06	1.16	3.28	2.4
-1.388e-06	0.12	3.44	2.4
-1.386e-06	-0.92	3.6	2.48
-1.384e-06	-1.6	3.64	2.56
-1.382e-06	-1.8	3.64	2.64
-1.38e-06	-1.6	3.6	2.72
-1.378e-06	-0.88	3.48	2.8
-1.376e-06	0.12	3.32	2.8
-1.374e-06	1.12	3.16	2.64
-1.372e-06	1.88	3.04	2.56
-1.37e-06	2.24	3.04	2.56
-1.368e-06	2.16	3.08	2.48
-1.366e-06	1.64	3.2	2.4
-1.364e-06	0.68	3.36	2.4
-1.362e-06	-0.4	3.52	2.48
-1.36e-06	-1.32	3.64	2.48
-1.358e-06	-1.76	3.64	2.64
-1.356e-06	-1.76	3.64	2.8
-1.354e-06	-1.28	3.52	2.8
-1.352e-06	-0.44	3.4	2.8
-1.35e-06	0.6	3.2	2.72
-1.348e-06	1.52	3.08	2.72
-1.346e-06	2.08	3	2.64
-1.344e-06	2.24	3.04	2.56
-1.342e-06	1.96	3.16	2.48
-1.34e-06	1.2	3.28	2.4
-1.338e-06	0.12	3.44	2.4
-1.336e-06	-0.88	3.6	2.48
-1.334e-06	-1.6	3.64	2.56
-1.332e-06	-1.84	3.68	2.64
-1.33e-06	-1.6	3.6	2.72
-1.328e-06	-0.92	3.48	2.8
-1.326e-06	0.08	3.32	2.72
-1.324e-06	1.12	3.16	2.64
-1.322e-06	1.88	3.04	2.64
-1.32e-06	2.24	3.04	2.56
-1.318e-06	2.16	3.08	2.48
-1.316e-06	1.64	3.2	2.48
-1.314e-06	0.68	3.36	2.48
-1.312e-06	-0.4	3.52	2.4
-1.31e-06	-1.28	3.64	2.48
-1.308e-06	-1.76	3.68	2.64
-1.306e-06	-1.72	3.64	2.72
-1.304e-06	-1.28	3.52	2.72
-1.302e-06	-0.44	3.4	2.72
-1.3e-06	0.6	3.24	2.72
-1.298e-06	1.52	3.12	2.8
-1.296e-06	2.12	3.04	2.64
-1.294e-06	2.28	3.04	2.48
-1.292e-06	1.96	3.16	2.48
-1.29e-06	1.2	3.36	2.48
-1.288e-06	0.16	3.48	2.48
-1.286e-06	-0.88	3.6	2.48
-1.284e-06	-1.6	3.64	2.56
-1.282e-06	-1.84	3.64	2.64
-1.28e-06	-1.56	3.64	2.72
-1.278e-06	-0.88	3.48	2.8
-1.276e-06	0.08	3.32	2.8
-1.274e-06	1.12	3.2	2.8
-1.272e-06	1.88	3.08	2.64
-1.27e-06	2.24	3.08	2.48
-1.268e-06	2.16	3.12	2.56
-1.266e-06	1.64	3.2	2.48
-1.264e-06	0.68	3.36	2.48
-1.262e-06	-0.4	3.52	2.48
-1.26e-06	-1.28	3.6	2.56
-1.258e-06	-1.76	3.68	2.56
-1.256e-06	-1.76	3.64	2.72
-1.254e-06	-1.32	3.56	2.8
-1.252e-06	-0.44	3.4	2.72
-1.25e-06	0.6	3.24	2.72
-1.248e-06	1.52	3.12	2.72
-1.246e-06	2.12	3.04	2.56
-1.244e-06	2.24	3.04	2.48
-1.242e-06	1.96	3.16	2.48
-1.24e-06	1.2	3.28	2.4
-1.238e-06	0.16	3.44	2.4
-1.236e-06	-0.88	3.6	2.48
-1.234e-06	-1.6	3.68	2.56
-1.232e-06	-1.84	3.68	2.64
-1.23e-06	-1.6	3.56	2.72
-1.228e-06	-0.92	3.44	2.8
-1.226e-06	0.12	3.32	2.8
-1.224e-06	1.12	3.16	2.72
-1.222e-06	1.88	3.04	2.64
-1.22e-06	2.24	3.04	2.48
-1.218e-06	2.16	3.12	2.48
-1.216e-06	1.64	3.24	2.48
-1.214e-06	0.68	3.36	2.48
-1.212e-06	-0.4	3.52	2.4
-1.21e-06	-1.28	3.64	2.56
-1.208e-06	-1.76	3.68	2.64
-1.206e-06	-1.76	3.64	2.72
-1.204e-06	-1.28	3.52	2.8
-1.202e-06	-0.4	3.36	2.8
-1.2e-06	0.64	3.24	2.72
-1.198e-06	1.52	3.12	2.64
-1.196e-06	2.12	3.08	2.56
-1.194e-06	2.28	3.08	2.56
-1.192e-06	1.96	3.16	2.48
-1.19e-06	1.2	3.28	2.48
-1.188e-06	0.12	3.44	2.48
-1.186e-06	-0.88	3.64	2.48
-1.184e-06	-1.56	3.68	2.56
-1.182e-06	-1.8	3.68	2.64
-1.18e-06	-1.56	3.6	2.72
-1.178e-06	-0.88	3.48	2.72
-1.176e-06	0.08	3.32	2.8
-1.174e-06	1.08	3.16	2.8
-1.172e-06	1.84	3.04	2.72
-1.17e-06	2.24	3	2.56
-1.168e-06	2.16	3.08	2.48
-1.166e-06	1.6	3.24	2.4
-1.164e-06	0.68	3.36	2.4
-1.162e-06	-0.36	3.52	2.48
-1.16e-06	-1.28	3.64	2.48
-1.158e-06	-1.76	3.68	2.56
-1.156e-06	-1.76	3.64	2.72
-1.154e-06	-1.28	3.52	2.8
-1.152e-06	-0.44	3.4	2.72
-1.15e-06	0.6	3.2	2.72
-1.148e-06	1.52	3.08	2.72
-1.146e-06	2.08	3.04	2.64
-1.144e-06	2.24	3.04	2.56
-1.142e-06	1.96	3.12	2.48
-1.14e-06	1.2	3.28	2.4
-1.138e-06	0.16	3.44	2.48
-1.136e-06	-0.88	3.6	2.48
-1.134e-06	-1.6	3.64	2.48
-1.132e-06	-1.84	3.68	2.64
-1.13e-06	-1.56	3.6	2.72
-1.128e-06	-0.92	3.48	2.8
-1.126e-06	0.08	3.32	2.8
-1.124e-06	1.08	3.16	2.72
-1.122e-06	1.84	3.08	2.72
-1.12e-06	2.2	3.08	2.56
-1.118e-06	2.12	3.12	2.4
-1.116e-06	1.6	3.24	2.4
-1.114e-06	0.68	3.36	2.4
-1.112e-06	-0.4	3.52	2.4
-1.11e-06	-1.32	3.64	2.48
-1.108e-06	-1.76	3.68	2.64
-1.106e-06	-1.76	3.68	2.72
-1.104e-06	-1.32	3.56	2.72
-1.102e-06	-0.44	3.4	2.72
-1.1e-06	0.6	3.24	2.72
-1.098e-06	1.52	3.12	2.64
-1.096e-06	2.12	3.08	2.56
-1.094e-06	2.28	3.04	2.48
-1.092e-06	1.96	3.12	2.48
-1.09e-06	1.2	3.28	2.48
-1.088e-06	0.16	3.44	2.48
-1.086e-06	-0.88	3.6	2.48
-1.084e-06	-1.6	3.68	2.56
-1.082e-06	-1.8	3.64	2.72
-1.08e-06	-1.6	3.6	2.8
-1.078e-06	-0.92	3.44	2.8
-1.076e-06	0.08	3.32	2.8
-1.074e-06	1.08	3.16	2.8
-1.072e-06	1.88	3.04	2.64
-1.07e-06	2.24	3	2.48
-1.068e-06	2.16	3.08	2.48
-1.066e-06	1.6	3.2	2.4
-1.064e-06	0.68	3.4	2.4
-1.062e-06	-0.4	3.52	2.48
-1.06e-06	-1.32	3.64	2.48
-1.058e-06	-1.76	3.64	2.56
-1.056e-06	-1.76	3.64	2.64
-1.054e-06	-1.28	3.56	2.72
-1.052e-06	-0.4	3.44	2.72
-1.05e-06	0.64	3.24	2.72
-1.048e-06	1.52	3.08	2.64
-1.046e-06	2.12	3.04	2.56
-1.044e-06	2.24	3.08	2.48
-1.042e-06	1.96	3.16	2.48
-1.04e-06	1.24	3.32	2.48
-1.038e-06	0.16	3.48	2.4
-1.036e-06	-0.92	3.6	2.48
-1.034e-06	-1.6	3.68	2.64
-1.032e-06	-1.8	3.68	2.64
-1.03e-06	-1.56	3.6	2.72
-1.028e-06	-0.88	3.48	2.8
-1.026e-06	0.08	3.32	2.8
-1.024e-06	1.12	3.16	2.8
-1.022e-06	1.92	3.04	2.72
-1.02e-06	2.24	3.04	2.64
-1.018e-06	2.12	3.12	2.48
-1.016e-06	1.64	3.24	2.4
-1.014e-06	0.68	3.36	2.48
-1.012e-06	-0.36	3.52	2.48
-1.01e-06	-1.24	3.64	2.56
-1.008e-06	-1.72	3.68	2.64
-1.006e-06	-1.76	3.68	2.72
-1.004e-06	-1.28	3.56	2.8
-1.002e-06	-0.4	3.4	2.8
-1e-06	0.64	3.24	2.8
-9.98e-07	1.56	3.08	2.72
-9.96e-07	2.08	3.04	2.64
-9.94e-07	2.24	3.04	2.56
-9.92e-07	1.92	3.16	2.48
-9.9e-07	1.2	3.28	2.4
-9.88e-07	0.12	3.44	2.4
-9.86e-07	-0.88	3.6	2.4
-9.84e-07	-1.6	3.68	2.56
-9.82e-07	-1.8	3.68	2.64
-9.8e-07	-1.56	3.6	2.72
-9.78e-07	-0.88	3.44	2.8
-9.76e-07	0.08	3.32	2.8
-9.74e-07	1.12	3.16	2.72
-9.72e-07	1.88	3.04	2.64
-9.7e-07	2.24	3	2.56
-9.68e-07	2.16	3.08	2.48
-9.66e-07	1.6	3.24	2.48
-9.64e-07	0.64	3.36	2.4
-9.62e-07	-0.44	3.52	2.48
-9.6e-07	-1.32	3.64	2.48
-9.58e-07	-1.76	3.64	2.56
-9.56e-07	-1.76	3.64	2.8
-9.54e-07	-1.28	3.52	2.88
-9.52e-07	-0.44	3.4	2.88
-9.5e-07	0.6	3.24	2.72
-9.48e-07	1.52	3.08	2.72
-9.46e-07	2.12	3	2.64
-9.44e-07	2.24	3.04	2.48
-9.42e-07	1.96	3.16	2.48
-9.4e-07	1.2	3.32	2.48
-9.38e-07	0.16	3.48	2.48
-9.36e-07	-0.92	3.6	2.48
-9.34e-07	-1.6	3.64	2.56
-9.32e-07	-1.84	3.68	2.64
-9.3e-07	-1.56	3.6	2.72
-9.28e-07	-0.88	3.48	2.8
-9.26e-07	0.12	3.28	2.72
-9.24e-07	1.12	3.16	2.64
-9.22e-07	1.88	3.08	2.64
-9.2e-07	2.24	3.08	2.56
-9.18e-07	2.16	3.12	2.48
-9.16e-07	1.6	3.24	2.4
-9.14e-07	0.68	3.36	2.48
-9.12e-07	-0.4	3.52	2.48
-9.1e-07	-1.28	3.64	2.48
-9.08e-07	-1.76	3.68	2.56
-9.06e-07	-1.76	3.64	2.64
-9.04e-07	-1.28	3.52	2.72
-9.02e-07	-0.44	3.36	2.8
-9e-07	0.6	3.24	2.8
-8.98e-07	1.56	3.12	2.72
-8.96e-07	2.12	3.04	2.56
-8.94e-07	2.28	3.04	2.56
-8.92e-07	1.96	3.12	2.48
-8.9e-07	1.2	3.28	2.4
-8.88e-07	0.16	3.44	2.4
-8.86e-07	-0.92	3.6	2.48
-8.84e-07	-1.6	3.64	2.56
-8.82e-07	-1.8	3.64	2.72
-8.8e-07	-1.6	3.6	2.72
-8.78e-07	-0.92	3.44	2.8
-8.76e-07	0.12	3.32	2.8
-8.74e-07	1.12	3.2	2.8
-8.72e-07	1.88	3.08	2.64
-8.7e-07	2.2	3.04	2.56
-8.68e-07	2.12	3.08	2.48
-8.66e-07	1.6	3.2	2.4
-8.64e-07	0.68	3.36	2.4
-8.62e-07	-0.4	3.52	2.48
-8.6e-07	-1.28	3.64	2.56
-8.58e-07	-1.72	3.68	2.64
-8.56e-07	-1.76	3.64	2.72
-8.54e-07	-1.28	3.52	2.72
-8.52e-07	-0.36	3.4	2.8
-8.5e-07	0.64	3.24	2.8
-8.48e-07	1.52	3.08	2.72
-8.46e-07	2.08	3.04	2.64
-8.44e-07	2.28	3.04	2.48
-8.42e-07	1.96	3.16	2.4
-8.4e-07	1.2	3.32	2.4
-8.38e-07	0.12	3.48	2.4
-8.36e-07	-0.92	3.6	2.48
-8.34e-07	-1.6	3.64	2.56
-8.32e-07	-1.84	3.68	2.64
-8.3e-07	-1.56	3.6	2.72
-8.28e-07	-0.88	3.48	2.8
-8.26e-07	0.12	3.32	2.72
-8.24e-07	1.12	3.16	2.72
-8.22e-07	1.88	3.04	2.64
-8.2e-07	2.24	3.04	2.56
-8.18e-07	2.16	3.08	2.48
-8.16e-07	1.6	3.24	2.56
-8.14e-07	0.64	3.4	2.48
-8.12e-07	-0.44	3.52	2.48
-8.1e-07	-1.28	3.64	2.48
-8.08e-07	-1.76	3.68	2.64
-8.06e-07	-1.76	3.68	2.72
-8.04e-07	-1.28	3.52	2.8
-8.02e-07	-0.4	3.36	2.8
-8e-07	0.64	3.24	2.72
-7.98e-07	1.56	3.12	2.64
-7.96e-07	2.12	3.08	2.56
-7.94e-07	2.28	3.04	2.48
-7.92e-07	1.96	3.12	2.48
-7.9e-07	1.2	3.32	2.48
-7.88e-07	0.12	3.48	2.4
-7.86e-07	-0.92	3.6	2.48
-7.84e-07	-1.6	3.68	2.56
-7.82e-07	-1.84	3.64	2.64
-7.8e-07	-1.56	3.6	2.72
-7.78e-07	-0.84	3.44	2.8
-7.76e-07	0.12	3.32	2.72
-7.74e-07	1.12	3.16	2.72
-7.72e-07	1.88	3.04	2.64
-7.7e-07	2.24	3	2.56
-7.68e-07	2.16	3.08	2.48
-7.66e-07	1.64	3.2	2.48
-7.64e-07	0.68	3.36	2.4
-7.62e-07	-0.4	3.52	2.48
-7.6e-07	-1.28	3.64	2.56
-7.58e-07	-1.76	3.64	2.64
-7.56e-07	-1.76	3.64	2.64
-7.54e-07	-1.24	3.52	2.72
-7.52e-07	-0.4	3.4	2.8
-7.5e-07	0.64	3.24	2.8
-7.48e-07	1.56	3.12	2.64
-7.46e-07	2.12	3.04	2.56
-7.44e-07	2.28	3.04	2.56
-7.42e-07	1.92	3.12	2.48
-7.4e-07	1.16	3.28	2.4
-7.38e-07	0.12	3.44	2.48
-7.36e-07	-0.92	3.6	2.48
-7.34e-07	-1.6	3.64	2.56
-7.32e-07	-1.84	3.68	2.64
-7.3e-07	-1.56	3.6	2.8
-7.28e-07	-0.88	3.48	2.8
-7.26e-07	0.12	3.28	2.8
-7.24e-07	1.12	3.16	2.8
-7.22e-07	1.88	3.08	2.64
-7.2e-07	2.24	3.08	2.56
-7.18e-07	2.12	3.08	2.48
-7.16e-07	1.6	3.2	2.4
-7.14e-07	0.72	3.36	2.4
-7.12e-07	-0.36	3.52	2.4
-7.1e-07	-1.32	3.64	2.56
-7.08e-07	-1.8	3.64	2.64
-7.06e-07	-1.72	3.64	2.72
-7.04e-07	-1.24	3.52	2.72
-7.02e-07	-0.36	3.4	2.72
-7e-07	0.64	3.28	2.72
-6.98e-07	1.56	3.12	2.72
-6.96e-07	2.12	3.04	2.64
-6.94e-07	2.28	3.04	2.48
-6.92e-07	1.96	3.16	2.4
-6.9e-07	1.2	3.32	2.4
-6.88e-07	0.12	3.48	2.48
-6.86e-07	-0.92	3.6	2.56
-6.84e-07	-1.6	3.68	2.56
-6.82e-07	-1.8	3.68	2.64
-6.8e-07	-1.56	3.64	2.72
-6.78e-07	-0.92	3.48	2.72
-6.76e-07	0.08	3.32	2.8
-6.74e-07	1.12	3.16	2.72
-6.72e-07	1.92	3.04	2.64
-6.7e-07	2.28	3.04	2.64
-6.68e-07	2.16	3.12	2.48
-6.66e-07	1.6	3.24	2.4
-6.64e-07	0.68	3.4	2.48
-6.62e-07	-0.4	3.56	2.48
-6.6e-07	-1.28	3.64	2.56
-6.58e-07	-1.76	3.64	2.64
-6.56e-07	-1.76	3.64	2.72
-6.54e-07	-1.28	3.52	2.8
-6.52e-07	-0.4	3.4	2.8
-6.5e-07	0.68	3.24	2.72
-6.48e-07	1.56	3.08	2.72
-6.46e-07	2.12	3.04	2.56
-6.44e-07	2.24	3.04	2.56
-6.42e-07	1.92	3.16	2.48
-6.4e-07	1.16	3.32	2.4
-6.38e-07	0.12	3.48	2.48
-6.36e-07	-0.88	3.6	2.48
-6.34e-07	-1.56	3.64	2.56
-6.32e-07	-1.84	3.64	2.64
-6.3e-07	-1.6	3.64	2.72
-6.28e-07	-0.88	3.48	2.8
-6.26e-07	0.12	3.32	2.8
-6.24e-07	1.16	3.16	2.72
-6.22e-07	1.88	3.04	2.56
-6.2e-07	2.24	3.04	2.48
-6.18e-07	2.16	3.08	2.4
-6.16e-07	1.64	3.2	2.4
-6.14e-07	0.68	3.36	2.4
-6.12e-07	-0.4	3.52	2.4
-6.1e-07	-1.28	3.64	2.48
-6.08e-07	-1.8	3.68	2.64
-6.06e-07	-1.76	3.68	2.72
-6.04e-07	-1.28	3.56	2.72
-6.02e-07	-0.44	3.4	2.72
-6e-07	0.6	3.24	2.72
-5.98e-07	1.52	3.08	2.72
-5.96e-07	2.12	3	2.64
-5.94e-07	2.24	3.04	2.56
-5.92e-07	1.96	3.16	2.4
-5.9e-07	1.2	3.28	2.4
-5.88e-07	0.16	3.44	2.48
-5.86e-07	-0.88	3.56	2.48
-5.84e-07	-1.6	3.64	2.56
-5.82e-07	-1.8	3.64	2.64
-5.8e-07	-1.6	3.6	2.72
-5.78e-07	-0.88	3.44	2.72
-5.76e-07	0.12	3.32	2.8
-5.74e-07	1.12	3.16	2.8
-5.72e-07	1.88	3.04	2.64
-5.7e-07	2.24	3	2.48
-5.68e-07	2.16	3.08	2.48
-5.66e-07	1.64	3.24	2.4
-5.64e-07	0.68	3.4	2.4
-5.62e-07	-0.4	3.52	2.48
-5.6e-07	-1.32	3.64	2.56
-5.58e-07	-1.76	3.64	2.64
-5.56e-07	-1.76	3.6	2.72
-5.54e-07	-1.28	3.52	2.8
-5.52e-07	-0.4	3.44	2.8
-5.5e-07	0.64	3.28	2.72
-5.48e-07	1.52	3.12	2.72
-5.46e-07	2.12	3	2.64
-5.44e-07	2.28	3	2.48
-5.42e-07	1.96	3.12	2.4
-5.4e-07	1.2	3.32	2.4
-5.38e-07	0.12	3.48	2.48
-5.36e-07	-0.92	3.6	2.48
-5.34e-07	-1.56	3.64	2.48
-5.32e-07	-1.8	3.68	2.64
-5.3e-07	-1.56	3.6	2.72
-5.28e-07	-0.84	3.44	2.72
-5.26e-07	0.12	3.28	2.72
-5.24e-07	1.08	3.16	2.72
-5.22e-07	1.84	3.08	2.72
-5.2e-07	2.24	3.08	2.64
-5.18e-07	2.2	3.16	2.48
-5.16e-07	1.64	3.24	2.4
-5.14e-07	0.68	3.36	2.4
-5.12e-07	-0.4	3.52	2.48
-5.1e-07	-1.28	3.6	2.56
-5.08e-07	-1.72	3.68	2.56
-5.06e-07	-1.76	3.64	2.72
-5.04e-07	-1.32	3.56	2.8
-5.02e-07	-0.44	3.4	2.88
-5e-07	0.64	3.24	2.8
-4.98e-07	1.56	3.12	2.72
-4.96e-07	2.12	3.08	2.56
-4.94e-07	2.24	3.08	2.56
-4.92e-07	1.92	3.12	2.48
-4.9e-07	1.2	3.28	2.48
-4.88e-07	0.12	3.44	2.4
-4.86e-07	-0.92	3.6	2.4
-4.84e-07	-1.6	3.64	2.48
-4.82e-07	-1.8	3.64	2.64
-4.8e-07	-1.56	3.6	2.72
-4.78e-07	-0.88	3.48	2.8
-4.76e-07	0.12	3.32	2.72
-4.74e-07	1.12	3.16	2.72
-4.72e-07	1.88	3.08	2.64
-4.7e-07	2.24	3.04	2.48
-4.68e-07	2.16	3.08	2.4
-4.66e-07	1.64	3.28	2.4
-4.64e-07	0.68	3.4	2.4
-4.62e-07	-0.44	3.52	2.48
-4.6e-07	-1.32	3.64	2.48
-4.58e-07	-1.76	3.68	2.56
-4.56e-07	-1.72	3.64	2.64
-4.54e-07	-1.28	3.48	2.72
-4.52e-07	-0.4	3.36	2.8
-4.5e-07	0.64	3.24	2.8
-4.48e-07	1.56	3.12	2.64
-4.46e-07	2.12	3.04	2.56
-4.44e-07	2.24	3.04	2.56
-4.42e-07	1.96	3.12	2.48
-4.4e-07	1.2	3.28	2.4
-4.38e-07	0.16	3.44	2.4
-4.36e-07	-0.88	3.6	2.48
-4.34e-07	-1.6	3.68	2.56
-4.32e-07	-1.84	3.68	2.72
-4.3e-07	-1.6	3.6	2.8
-4.28e-07	-0.88	3.48	2.72
-4.26e-07	0.12	3.32	2.72
-4.24e-07	1.16	3.16	2.72
-4.22e-07	1.88	3.08	2.72
-4.2e-07	2.2	3.08	2.64
-4.18e-07	2.12	3.12	2.56
-4.16e-07	1.6	3.2	2.48
-4.14e-07	0.68	3.36	2.48
-4.12e-07	-0.4	3.52	2.4
-4.1e-07	-1.28	3.68	2.48
-4.08e-07	-1.8	3.72	2.64
-4.06e-07	-1.76	3.68	2.72
-4.04e-07	-1.32	3.52	2.8
-4.02e-07	-0.44	3.4	2.8
-4e-07	0.6	3.24	2.72
-3.98e-07	1.56	3.12	2.72
-3.96e-07	2.12	3.04	2.64
-3.94e-07	2.28	3.04	2.48
-3.92e-07	1.96	3.16	2.4
-3.9e-07	1.2	3.28	2.4
-3.88e-07	0.12	3.44	2.48
-3.86e-07	-0.92	3.6	2.56
-3.84e-07	-1.6	3.68	2.56
-3.82e-07	-1.84	3.64	2.64
-3.8e-07	-1.6	3.56	2.72
-3.78e-07	-0.88	3.44	2.72
-3.76e-07	0.12	3.32	2.72
-3.74e-07	1.12	3.2	2.72
-3.72e-07	1.88	3.08	2.64
-3.7e-07	2.24	3.04	2.56
-3.68e-07	2.16	3.08	2.4
-3.66e-07	1.64	3.2	2.4
-3.64e-07	0.68	3.36	2.4
-3.62e-07	-0.4	3.52	2.48
-3.6e-07	-1.32	3.64	2.56
-3.58e-07	-1.76	3.64	2.64
-3.56e-07	-1.76	3.64	2.64
-3.54e-07	-1.28	3.52	2.72
-3.52e-07	-0.4	3.4	2.72
-3.5e-07	0.64	3.24	2.72
-3.48e-07	1.56	3.08	2.72
-3.46e-07	2.12	3.04	2.64
-3.44e-07	2.28	3.08	2.48
-3.42e-07	1.96	3.16	2.4
-3.4e-07	1.2	3.32	2.4
-3.38e-07	0.12	3.48	2.48
-3.36e-07	-0.92	3.6	2.56
-3.34e-07	-1.56	3.68	2.56
-3.32e-07	-1.8	3.64	2.64
-3.3e-07	-1.56	3.56	2.72
-3.28e-07	-0.88	3.48	2.8
-3.26e-07	0.12	3.32	2.8
-3.24e-07	1.16	3.2	2.72
-3.22e-07	1.88	3.12	2.64
-3.2e-07	2.24	3.08	2.56
-3.18e-07	2.16	3.12	2.48
-3.16e-07	1.6	3.24	2.4
-3.14e-07	0.72	3.4	2.4
-3.12e-07	-0.36	3.56	2.48
-3.1e-07	-1.32	3.68	2.56
-3.08e-07	-1.8	3.68	2.64
-3.06e-07	-1.76	3.64	2.72
-3.04e-07	-1.28	3.56	2.72
-3.02e-07	-0.4	3.4	2.72
-3e-07	0.64	3.2	2.72
-2.98e-07	1.56	3.08	2.72
-2.96e-07	2.12	3.04	2.72
-2.94e-07	2.24	3.04	2.56
-2.92e-07	1.92	3.16	2.4
-2.9e-07	1.16	3.28	2.4
-2.88e-07	0.12	3.48	2.4
-2.86e-07	-0.92	3.6	2.48
-2.84e-07	-1.6	3.64	2.56
-2.82e-07	-1.8	3.64	2.64
-2.8e-07	-1.56	3.6	2.72
-2.78e-07	-0.88	3.48	2.72
-2.76e-07	0.12	3.32	2.72
-2.74e-07	1.12	3.16	2.72
-2.72e-07	1.88	3.04	2.64
-2.7e-07	2.24	3.04	2.56
-2.68e-07	2.2	3.12	2.48
-2.66e-07	1.64	3.24	2.56
-2.64e-07	0.68	3.4	2.56
-2.62e-07	-0.4	3.52	2.56
-2.6e-07	-1.24	3.64	2.56
-2.58e-07	-1.72	3.68	2.64
-2.56e-07	-1.76	3.64	2.72
-2.54e-07	-1.32	3.52	2.72
-2.52e-07	-0.4	3.4	2.72
-2.5e-07	0.64	3.28	2.72
-2.48e-07	1.52	3.16	2.64
-2.46e-07	2.12	3.04	2.64
-2.44e-07	2.28	3.04	2.56
-2.42e-07	1.96	3.16	2.4
-2.4e-07	1.2	3.28	2.4
-2.38e-07	0.16	3.44	2.48
-2.36e-07	-0.88	3.6	2.56
-2.34e-07	-1.56	3.64	2.64
-2.32e-07	-1.84	3.68	2.72
-2.3e-07	-1.56	3.64	2.72
-2.28e-07	-0.88	3.48	2.8
-2.26e-07	0.12	3.32	2.88
-2.24e-07	1.12	3.16	2.8
-2.22e-07	1.88	3.04	2.64
-2.2e-07	2.28	3.04	2.56
-2.18e-07	2.2	3.12	2.48
-2.16e-07	1.64	3.24	2.4
-2.14e-07	0.68	3.36	2.4
-2.12e-07	-0.4	3.52	2.48
-2.1e-07	-1.28	3.64	2.56
-2.08e-07	-1.72	3.68	2.64
-2.06e-07	-1.76	3.64	2.64
-2.04e-07	-1.28	3.52	2.72
-2.02e-07	-0.4	3.4	2.8
-2e-07	0.64	3.24	2.8
-1.98e-07	1.56	3.08	2.72
-1.96e-07	2.12	3	2.56
-1.94e-07	2.24	3.04	2.48
-1.92e-07	1.92	3.2	2.4
-1.9e-07	1.2	3.32	2.4
-1.88e-07	0.12	3.44	2.4
-1.86e-07	-0.88	3.6	2.48
-1.84e-07	-1.56	3.68	2.48
-1.82e-07	-1.8	3.68	2.64
-1.8e-07	-1.6	3.64	2.72
-1.78e-07	-0.92	3.48	2.8
-1.76e-07	0.08	3.32	2.72
-1.74e-07	1.12	3.16	2.64
-1.72e-07	1.92	3.08	2.64
-1.7e-07	2.24	3.04	2.56
-1.68e-07	2.16	3.08	2.48
-1.66e-07	1.6	3.2	2.4
-1.64e-07	0.72	3.36	2.4
-1.62e-07	-0.36	3.52	2.48
-1.6e-07	-1.28	3.64	2.48
-1.58e-07	-1.76	3.68	2.56
-1.56e-07	-1.76	3.64	2.72
-1.54e-07	-1.32	3.52	2.8
-1.52e-07	-0.44	3.4	2.8
-1.5e-07	0.6	3.24	2.8
-1.48e-07	1.56	3.08	2.8
-1.46e-07	2.12	3	2.64
-1.44e-07	2.24	3.04	2.48
-1.42e-07	1.96	3.16	2.4
-1.4e-07	1.2	3.32	2.4
-1.38e-07	0.16	3.44	2.48
-1.36e-07	-0.88	3.6	2.48
-1.34e-07	-1.56	3.64	2.56
-1.32e-07	-1.8	3.68	2.64
-1.3e-07	-1.56	3.6	2.72
-1.28e-07	-0.88	3.48	2.72
-1.26e-07	0.08	3.32	2.8
-1.24e-07	1.12	3.16	2.8
-1.22e-07	1.88	3.04	2.64
-1.2e-07	2.28	3.04	2.56
-1.18e-07	2.2	3.12	2.56
-1.16e-07	1.64	3.24	2.48
-1.14e-07	0.68	3.36	2.48
-1.12e-07	-0.36	3.52	2.4
-1.1e-07	-1.28	3.68	2.48
-1.08e-07	-1.76	3.68	2.72
-1.06e-07	-1.72	3.64	2.8
-1.04e-07	-1.28	3.56	2.8
-1.02e-07	-0.4	3.4	2.8
-1e-07	0.64	3.24	2.72
-9.8e-08	1.56	3.12	2.72
-9.6e-08	2.12	3.04	2.64
-9.4e-08	2.24	3.04	2.56
-9.2e-08	1.96	3.12	2.48
-9e-08	1.2	3.32	2.4
-8.8e-08	0.12	3.52	2.48
-8.6e-08	-0.88	3.6	2.56
-8.4e-08	-1.6	3.64	2.56
-8.2e-08	-1.84	3.64	2.64
-8e-08	-1.6	3.6	2.72
-7.8e-08	-0.92	3.48	2.72
-7.6e-08	0.08	3.32	2.8
-7.4e-08	1.12	3.16	2.72
-7.2e-08	1.88	3.04	2.64
-7e-08	2.24	3	2.48
-6.8e-08	2.16	3.08	2.4
-6.6e-08	1.6	3.2	2.4
-6.4e-08	0.68	3.36	2.48
-6.2e-08	-0.4	3.52	2.48
-6e-08	-1.32	3.64	2.48
-5.8e-08	-1.76	3.68	2.64
-5.6e-08	-1.72	3.68	2.72
-5.4e-08	-1.28	3.56	2.8
-5.2e-08	-0.44	3.4	2.8
-5e-08	0.6	3.24	2.8
-4.8e-08	1.52	3.12	2.72
-4.6e-08	2.12	3.04	2.56
-4.4e-08	2.24	3.04	2.48
-4.2e-08	1.96	3.16	2.4
-4e-08	1.2	3.28	2.4
-3.8e-08	0.16	3.44	2.4
-3.6e-08	-0.92	3.6	2.48
-3.4e-08	-1.6	3.68	2.56
-3.2e-08	-1.8	3.68	2.64
-3e-08	-1.6	3.64	2.72
-2.8e-08	-0.92	3.48	2.8
-2.6e-08	0.12	3.28	2.8
-2.4e-08	1.12	3.16	2.64
-2.2e-08	1.88	3.04	2.56
-2e-08	2.2	3.04	2.48
-1.8e-08	2.12	3.12	2.48
-1.6e-08	1.64	3.24	2.4
-1.4e-08	0.72	3.36	2.4
-1.2e-08	-0.4	3.52	2.48
-1e-08	-1.28	3.64	2.56
-8e-09	-1.72	3.68	2.56
-6e-09	-1.72	3.64	2.64
-4e-09	-1.28	3.56	2.72
-2e-09	-0.4	3.4	2.8
2.11758e-22	0.64	3.24	2.72
2e-09	1.56	3.08	2.64
4e-09	2.12	3.04	2.56
6e-09	2.28	3.08	2.48
8e-09	1.92	3.16	2.48
1e-08	1.16	3.28	2.48
1.2e-08	0.16	3.44	2.4
1.4e-08	-0.84	3.6	2.48
1.6e-08	-1.6	3.68	2.48
1.8e-08	-1.84	3.68	2.56
2e-08	-1.6	3.6	2.72
2.2e-08	-0.88	3.44	2.8
2.4e-08	0.12	3.32	2.72
2.6e-08	1.08	3.16	2.64
2.8e-08	1.84	3.08	2.64
3e-08	2.24	3.04	2.56
3.2e-08	2.2	3.08	2.48
3.4e-08	1.64	3.2	2.4
3.6e-08	0.68	3.4	2.4
3.8e-08	-0.4	3.52	2.48
4e-08	-1.28	3.64	2.48
4.2e-08	-1.72	3.68	2.56
4.4e-08	-1.76	3.68	2.72
4.6e-08	-1.28	3.56	2.88
4.8e-08	-0.44	3.4	2.88
5e-08	0.64	3.2	2.72
5.2e-08	1.56	3.08	2.64
5.4e-08	2.12	3.04	2.56
5.6e-08	2.24	3.08	2.56
5.8e-08	1.96	3.16	2.56
6e-08	1.2	3.28	2.48
6.2e-08	0.16	3.48	2.4
6.4e-08	-0.88	3.64	2.48
6.6e-08	-1.6	3.72	2.56
6.8e-08	-1.84	3.68	2.72
7e-08	-1.56	3.6	2.8
7.2e-08	-0.88	3.48	2.72
7.4e-08	0.12	3.32	2.72
7.6e-08	1.12	3.2	2.64
7.8e-08	1.88	3.04	2.64
8e-08	2.2	3.04	2.56
8.2e-08	2.16	3.12	2.48
8.4e-08	1.64	3.2	2.48
8.6e-08	0.68	3.4	2.4
8.8e-08	-0.4	3.56	2.4
9e-08	-1.28	3.64	2.56
9.2e-08	-1.76	3.64	2.64
9.4e-08	-1.72	3.64	2.64
9.6e-08	-1.28	3.56	2.72
9.8e-08	-0.44	3.44	2.8
1e-07	0.64	3.24	2.8
1.02e-07	1.56	3.08	2.72
1.04e-07	2.08	3.04	2.64
1.06e-07	2.24	3.04	2.56
1.08e-07	1.92	3.16	2.4
1.1e-07	1.16	3.28	2.4
1.12e-07	0.12	3.44	2.48
1.14e-07	-0.92	3.64	2.48
1.16e-07	-1.6	3.68	2.56
1.18e-07	-1.8	3.68	2.64
1.2e-07	-1.56	3.6	2.64
1.22e-07	-0.88	3.44	2.72
1.24e-07	0.12	3.32	2.8
1.26e-07	1.12	3.16	2.72
1.28e-07	1.88	3.04	2.64
1.3e-07	2.24	3	2.56
1.32e-07	2.16	3.08	2.48
1.34e-07	1.64	3.24	2.48
1.36e-07	0.68	3.4	2.48
1.38e-07	-0.44	3.56	2.48
1.4e-07	-1.32	3.64	2.48
1.42e-07	-1.76	3.64	2.56
1.44e-07	-1.76	3.64	2.64
1.46e-07	-1.28	3.52	2.8
1.48e-07	-0.4	3.4	2.8
1.5e-07	0.64	3.24	2.72
1.52e-07	1.52	3.08	2.64
1.54e-07	2.12	3	2.64
1.56e-07	2.28	3.04	2.56
1.58e-07	1.96	3.16	2.4
1.6e-07	1.16	3.32	2.48
1.62e-07	0.12	3.48	2.48
1.64e-07	-0.92	3.6	2.48
1.66e-07	-1.6	3.64	2.56
1.68e-07	-1.84	3.68	2.64
1.7e-07	-1.56	3.6	2.72
1.72e-07	-0.88	3.44	2.72
1.74e-07	0.12	3.32	2.72
1.76e-07	1.16	3.16	2.72
1.78e-07	1.92	3.04	2.64
1.8e-07	2.24	3	2.56
1.82e-07	2.16	3.08	2.48
1.84e-07	1.64	3.24	2.4
1.86e-07	0.68	3.36	2.4
1.88e-07	-0.44	3.52	2.4
1.9e-07	-1.32	3.64	2.56
1.92e-07	-1.8	3.68	2.72
1.94e-07	-1.76	3.64	2.72
1.96e-07	-1.28	3.52	2.8
1.98e-07	-0.4	3.4	2.8
2e-07	0.64	3.24	2.72
2.02e-07	1.56	3.12	2.64
2.04e-07	2.12	3.04	2.56
2.06e-07	2.24	3.04	2.48
2.08e-07	1.92	3.16	2.4
2.1e-07	1.16	3.28	2.4
2.12e-07	0.12	3.44	2.4
2.14e-07	-0.88	3.6	2.56
2.16e-07	-1.56	3.68	2.64
2.18e-07	-1.84	3.68	2.64
2.2e-07	-1.6	3.6	2.72
2.22e-07	-0.88	3.48	2.8
2.24e-07	0.12	3.32	2.72
2.26e-07	1.16	3.16	2.72
2.28e-07	1.88	3.08	2.64
2.3e-07	2.24	3.08	2.64
2.32e-07	2.16	3.08	2.56
2.34e-07	1.64	3.2	2.4
2.36e-07	0.68	3.36	2.4
2.38e-07	-0.44	3.56	2.4
2.4e-07	-1.32	3.68	2.56
2.42e-07	-1.76	3.72	2.64
2.44e-07	-1.76	3.64	2.64
2.46e-07	-1.24	3.52	2.72
2.48e-07	-0.4	3.4	2.72
2.5e-07	0.64	3.28	2.72
2.52e-07	1.56	3.08	2.64
2.54e-07	2.12	3	2.56
2.56e-07	2.24	3.04	2.48
2.58e-07	1.96	3.16	2.4
2.6e-07	1.2	3.32	2.4
2.62e-07	0.12	3.44	2.48
2.64e-07	-0.88	3.6	2.56
2.66e-07	-1.6	3.64	2.56
2.68e-07	-1.84	3.68	2.64
2.7e-07	-1.56	3.6	2.72
2.72e-07	-0.84	3.52	2.8
2.74e-07	0.16	3.36	2.8
2.76e-07	1.16	3.2	2.72
2.78e-07	1.92	3.08	2.64
2.8e-07	2.24	3.04	2.56
2.82e-07	2.16	3.12	2.48
2.84e-07	1.64	3.2	2.4
2.86e-07	0.72	3.36	2.4
2.88e-07	-0.4	3.56	2.4
2.9e-07	-1.32	3.64	2.56
2.92e-07	-1.76	3.68	2.64
2.94e-07	-1.72	3.64	2.72
2.96e-07	-1.24	3.52	2.72
2.98e-07	-0.4	3.4	2.8
3e-07	0.64	3.24	2.8
3.02e-07	1.56	3.08	2.72
3.04e-07	2.12	3.04	2.64
3.06e-07	2.24	3.04	2.48
3.08e-07	1.92	3.16	2.4
3.1e-07	1.16	3.32	2.4
3.12e-07	0.12	3.44	2.48
3.14e-07	-0.96	3.6	2.48
3.16e-07	-1.64	3.68	2.56
3.18e-07	-1.84	3.68	2.64
3.2e-07	-1.56	3.6	2.64
3.22e-07	-0.84	3.48	2.72
3.24e-07	0.12	3.32	2.8
3.26e-07	1.16	3.16	2.72
3.28e-07	1.88	3.04	2.64
3.3e-07	2.24	3	2.56
3.32e-07	2.16	3.08	2.4
3.34e-07	1.6	3.24	2.4
3.36e-07	0.68	3.4	2.4
3.38e-07	-0.4	3.56	2.48
3.4e-07	-1.28	3.68	2.56
3.42e-07	-1.76	3.68	2.64
3.44e-07	-1.76	3.64	2.72
3.46e-07	-1.28	3.56	2.8
3.48e-07	-0.44	3.4	2.8
3.5e-07	0.64	3.24	2.8
3.52e-07	1.56	3.12	2.72
3.54e-07	2.16	3.04	2.56
3.56e-07	2.28	3.04	2.48
3.58e-07	1.96	3.16	2.48
3.6e-07	1.16	3.32	2.4
3.62e-07	0.12	3.44	2.4
3.64e-07	-0.92	3.6	2.48
3.66e-07	-1.56	3.64	2.64
3.68e-07	-1.8	3.64	2.72
3.7e-07	-1.56	3.56	2.8
3.72e-07	-0.88	3.48	2.8
3.74e-07	0.12	3.32	2.8
3.76e-07	1.12	3.16	2.72
3.78e-07	1.88	3.04	2.64
3.8e-07	2.24	3	2.56
3.82e-07	2.16	3.08	2.48
3.84e-07	1.64	3.2	2.4
3.86e-07	0.68	3.36	2.4
3.88e-07	-0.44	3.52	2.4
3.9e-07	-1.28	3.64	2.48
3.92e-07	-1.76	3.68	2.56
3.94e-07	-1.76	3.68	2.64
3.96e-07	-1.32	3.52	2.72
3.98e-07	-0.4	3.36	2.8
4e-07	0.64	3.24	2.72
4.02e-07	1.56	3.12	2.64
4.04e-07	2.12	3.04	2.56
4.06e-07	2.24	3.04	2.48
4.08e-07	1.92	3.16	2.48
4.1e-07	1.16	3.28	2.4
4.12e-07	0.12	3.44	2.48
4.14e-07	-0.92	3.6	2.48
4.16e-07	-1.6	3.68	2.56
4.18e-07	-1.84	3.68	2.64
4.2e-07	-1.56	3.6	2.8
4.22e-07	-0.88	3.48	2.8
4.24e-07	0.12	3.32	2.72
4.26e-07	1.12	3.16	2.72
4.28e-07	1.88	3.04	2.64
4.3e-07	2.28	3.04	2.64
4.32e-07	2.2	3.08	2.56
4.34e-07	1.64	3.2	2.4
4.36e-07	0.68	3.36	2.4
4.38e-07	-0.4	3.52	2.48
4.4e-07	-1.32	3.64	2.56
4.42e-07	-1.76	3.68	2.64
4.44e-07	-1.76	3.64	2.72
4.46e-07	-1.28	3.52	2.72
4.48e-07	-0.4	3.4	2.72
4.5e-07	0.64	3.24	2.72
4.52e-07	1.56	3.08	2.64
4.54e-07	2.16	3	2.56
4.56e-07	2.28	3.04	2.48
4.58e-07	1.96	3.16	2.48
4.6e-07	1.16	3.32	2.48
4.62e-07	0.16	3.44	2.48
4.64e-07	-0.84	3.6	2.48
4.66e-07	-1.56	3.68	2.56
4.68e-07	-1.76	3.68	2.72
4.7e-07	-1.56	3.6	2.8
4.72e-07	-0.88	3.48	2.8
4.74e-07	0.16	3.32	2.8
4.76e-07	1.16	3.16	2.72
4.78e-07	1.92	3.08	2.64
4.8e-07	2.24	3.08	2.56
4.82e-07	2.16	3.12	2.48
4.84e-07	1.6	3.24	2.4
4.86e-07	0.68	3.4	2.4
4.88e-07	-0.4	3.56	2.48
4.9e-07	-1.28	3.68	2.56
4.92e-07	-1.8	3.72	2.64
4.94e-07	-1.8	3.64	2.72
4.96e-07	-1.28	3.52	2.8
4.98e-07	-0.4	3.4	2.8
5e-07	0.64	3.28	2.8
5.02e-07	1.56	3.12	2.72
5.04e-07	2.12	3.04	2.64
5.06e-07	2.28	3.08	2.48
5.08e-07	1.96	3.2	2.4
5.1e-07	1.2	3.32	2.4
5.12e-07	0.12	3.48	2.48
5.14e-07	-0.92	3.6	2.48
5.16e-07	-1.6	3.68	2.56
5.18e-07	-1.8	3.64	2.64
5.2e-07	-1.56	3.6	2.72
5.22e-07	-0.88	3.48	2.72
5.24e-07	0.12	3.32	2.72
5.26e-07	1.12	3.16	2.72
5.28e-07	1.88	3.04	2.64
5.3e-07	2.28	3	2.48
5.32e-07	2.16	3.08	2.48
5.34e-07	1.6	3.2	2.4
5.36e-07	0.68	3.4	2.48
5.38e-07	-0.36	3.52	2.48
5.4e-07	-1.28	3.64	2.48
5.42e-07	-1.76	3.68	2.56
5.44e-07	-1.76	3.64	2.72
5.46e-07	-1.24	3.56	2.8
5.48e-07	-0.4	3.4	2.8
5.5e-07	0.64	3.24	2.8
5.52e-07	1.52	3.08	2.72
5.54e-07	2.12	3	2.64
5.56e-07	2.28	3.04	2.56
5.58e-07	1.96	3.16	2.4
5.6e-07	1.2	3.32	2.4
5.62e-07	0.12	3.44	2.48
5.64e-07	-0.92	3.6	2.56
5.66e-07	-1.56	3.64	2.56
5.68e-07	-1.8	3.68	2.64
5.7e-07	-1.56	3.64	2.72
5.72e-07	-0.88	3.44	2.72
5.74e-07	0.12	3.28	2.72
5.76e-07	1.12	3.16	2.64
5.78e-07	1.88	3.04	2.64
5.8e-07	2.24	3.04	2.56
5.82e-07	2.16	3.12	2.48
5.84e-07	1.64	3.24	2.4
5.86e-07	0.68	3.36	2.4
5.88e-07	-0.4	3.52	2.48
5.9e-07	-1.28	3.64	2.48
5.92e-07	-1.76	3.68	2.56
5.94e-07	-1.76	3.6	2.72
5.96e-07	-1.28	3.52	2.8
5.98e-07	-0.4	3.4	2.8
6e-07	0.68	3.24	2.72
6.02e-07	1.56	3.12	2.72
6.04e-07	2.08	3.04	2.64
6.06e-07	2.24	3.04	2.56
6.08e-07	1.96	3.16	2.48
6.1e-07	1.2	3.28	2.4
6.12e-07	0.16	3.44	2.4
6.14e-07	-0.88	3.64	2.48
6.16e-07	-1.6	3.68	2.64
6.18e-07	-1.84	3.68	2.72
6.2e-07	-1.6	3.6	2.8
6.22e-07	-0.92	3.48	2.8
6.24e-07	0.08	3.32	2.8
6.26e-07	1.12	3.16	2.8
6.28e-07	1.84	3.04	2.72
6.3e-07	2.2	3.04	2.48
6.32e-07	2.16	3.08	2.4
6.34e-07	1.6	3.2	2.4
6.36e-07	0.68	3.36	2.4
6.38e-07	-0.4	3.52	2.48
6.4e-07	-1.32	3.64	2.56
6.42e-07	-1.8	3.64	2.64
6.44e-07	-1.76	3.64	2.72
6.46e-07	-1.24	3.52	2.72
6.48e-07	-0.4	3.4	2.8
6.5e-07	0.64	3.28	2.72
6.52e-07	1.52	3.16	2.72
6.54e-07	2.12	3.08	2.64
6.56e-07	2.28	3.08	2.56
6.58e-07	1.96	3.16	2.4
6.6e-07	1.2	3.28	2.4
6.62e-07	0.12	3.44	2.48
6.64e-07	-0.92	3.6	2.48
6.66e-07	-1.6	3.68	2.56
6.68e-07	-1.84	3.68	2.64
6.7e-07	-1.56	3.64	2.8
6.72e-07	-0.88	3.48	2.8
6.74e-07	0.08	3.28	2.8
6.76e-07	1.08	3.16	2.72
6.78e-07	1.88	3.08	2.64
6.8e-07	2.24	3.08	2.56
6.82e-07	2.16	3.12	2.48
6.84e-07	1.6	3.24	2.4
6.86e-07	0.68	3.36	2.4
6.88e-07	-0.4	3.52	2.4
6.9e-07	-1.28	3.64	2.48
6.92e-07	-1.8	3.72	2.64
6.94e-07	-1.76	3.64	2.72
6.96e-07	-1.28	3.52	2.72
6.98e-07	-0.44	3.4	2.72
7e-07	0.6	3.24	2.72
7.02e-07	1.52	3.12	2.64
7.04e-07	2.12	3.04	2.56
7.06e-07	2.24	3.04	2.48
7.08e-07	1.96	3.12	2.48
7.1e-07	1.2	3.28	2.4
7.12e-07	0.12	3.48	2.48
7.14e-07	-0.88	3.6	2.48
7.16e-07	-1.6	3.68	2.56
7.18e-07	-1.84	3.68	2.64
7.2e-07	-1.6	3.6	2.72
7.22e-07	-0.88	3.44	2.72
7.24e-07	0.08	3.32	2.72
7.26e-07	1.12	3.16	2.72
7.28e-07	1.88	3.04	2.64
7.3e-07	2.24	3.04	2.48
7.32e-07	2.16	3.12	2.4
7.34e-07	1.6	3.2	2.4
7.36e-07	0.68	3.36	2.4
7.38e-07	-0.4	3.52	2.48
7.4e-07	-1.28	3.64	2.56
7.42e-07	-1.76	3.68	2.56
7.44e-07	-1.76	3.64	2.64
7.46e-07	-1.28	3.52	2.72
7.48e-07	-0.4	3.4	2.72
7.5e-07	0.64	3.24	2.72
7.52e-07	1.56	3.12	2.64
7.54e-07	2.16	3.08	2.64
7.56e-07	2.28	3.08	2.56
7.58e-07	1.92	3.16	2.56
7.6e-07	1.2	3.28	2.48
7.62e-07	0.16	3.44	2.4
7.64e-07	-0.88	3.6	2.4
7.66e-07	-1.6	3.68	2.56
7.68e-07	-1.8	3.68	2.72
7.7e-07	-1.56	3.6	2.72
7.72e-07	-0.88	3.48	2.8
7.74e-07	0.12	3.36	2.8
7.76e-07	1.16	3.2	2.8
7.78e-07	1.92	3.08	2.64
7.8e-07	2.28	3.04	2.56
7.82e-07	2.16	3.12	2.48
7.84e-07	1.64	3.24	2.48
7.86e-07	0.68	3.36	2.48
7.88e-07	-0.36	3.52	2.48
7.9e-07	-1.28	3.64	2.56
7.92e-07	-1.76	3.72	2.64
7.94e-07	-1.76	3.68	2.72
7.96e-07	-1.28	3.56	2.8
7.98e-07	-0.4	3.4	2.8
8e-07	0.64	3.24	2.72
8.02e-07	1.52	3.12	2.64
8.04e-07	2.12	3.08	2.56
8.06e-07	2.28	3.04	2.48
8.08e-07	1.96	3.12	2.4
8.1e-07	1.2	3.32	2.48
8.12e-07	0.12	3.48	2.48
8.14e-07	-0.88	3.64	2.56
8.16e-07	-1.6	3.68	2.56
8.18e-07	-1.84	3.64	2.64
8.2e-07	-1.6	3.6	2.72
8.22e-07	-0.84	3.44	2.72
8.24e-07	0.16	3.32	2.72
8.26e-07	1.12	3.16	2.72
8.28e-07	1.84	3.04	2.64
8.3e-07	2.24	3	2.56
8.32e-07	2.16	3.08	2.48
8.34e-07	1.64	3.2	2.48
8.36e-07	0.68	3.36	2.4
8.38e-07	-0.4	3.52	2.48
8.4e-07	-1.32	3.64	2.56
8.42e-07	-1.76	3.72	2.72
8.44e-07	-1.76	3.64	2.8
8.46e-07	-1.28	3.52	2.72
8.48e-07	-0.4	3.4	2.72
8.5e-07	0.64	3.24	2.72
8.52e-07	1.56	3.12	2.64
8.54e-07	2.12	3.08	2.56
8.56e-07	2.28	3.04	2.56
8.58e-07	1.96	3.12	2.48
8.6e-07	1.2	3.28	2.4
8.62e-07	0.16	3.48	2.48
8.64e-07	-0.92	3.64	2.48
8.66e-07	-1.6	3.68	2.56
8.68e-07	-1.84	3.64	2.72
8.7e-07	-1.56	3.56	2.8
8.72e-07	-0.88	3.48	2.72
8.74e-07	0.12	3.36	2.72
8.76e-07	1.12	3.2	2.72
8.78e-07	1.88	3.08	2.72
8.8e-07	2.24	3	2.56
8.82e-07	2.16	3.04	2.48
8.84e-07	1.64	3.2	2.4
8.86e-07	0.68	3.36	2.4
8.88e-07	-0.4	3.52	2.4
8.9e-07	-1.28	3.64	2.56
8.92e-07	-1.72	3.68	2.64
8.94e-07	-1.72	3.64	2.64
8.96e-07	-1.28	3.56	2.72
8.98e-07	-0.44	3.4	2.8
9e-07	0.6	3.28	2.8
9.02e-07	1.56	3.12	2.72
9.04e-07	2.12	3.04	2.64
9.06e-07	2.28	3.08	2.48
9.08e-07	1.96	3.16	2.4
9.1e-07	1.2	3.32	2.32
9.12e-07	0.12	3.44	2.32
9.14e-07	-0.92	3.6	2.4
9.16e-07	-1.6	3.68	2.48
9.18e-07	-1.84	3.64	2.64
9.2e-07	-1.6	3.6	2.72
9.22e-07	-0.92	3.44	2.72
9.24e-07	0.08	3.32	2.8
9.26e-07	1.12	3.16	2.72
9.28e-07	1.88	3.04	2.64
9.3e-07	2.24	3	2.56
9.32e-07	2.16	3.08	2.48
9.34e-07	1.64	3.2	2.4
9.36e-07	0.68	3.4	2.4
9.38e-07	-0.4	3.56	2.48
9.4e-07	-1.32	3.64	2.48
9.42e-07	-1.76	3.64	2.56
9.44e-07	-1.76	3.64	2.64
9.46e-07	-1.28	3.52	2.72
9.48e-07	-0.4	3.4	2.72
9.5e-07	0.64	3.24	2.72
9.52e-07	1.56	3.08	2.72
9.54e-07	2.12	3.04	2.56
9.56e-07	2.24	3.08	2.48
9.58e-07	1.92	3.16	2.48
9.6e-07	1.2	3.32	2.48
9.62e-07	0.2	3.48	2.4
9.64e-07	-0.84	3.6	2.48
9.66e-07	-1.56	3.68	2.56
9.68e-07	-1.84	3.68	2.64
9.7e-07	-1.6	3.6	2.72
9.72e-07	-0.88	3.52	2.72
9.74e-07	0.12	3.36	2.72
9.76e-07	1.12	3.2	2.72
9.78e-07	1.88	3.08	2.64
9.8e-07	2.28	3.04	2.56
9.82e-07	2.16	3.12	2.48
9.84e-07	1.6	3.2	2.4
9.86e-07	0.68	3.36	2.48
9.88e-07	-0.4	3.56	2.48
9.9e-07	-1.28	3.64	2.56
9.92e-07	-1.76	3.68	2.64
9.94e-07	-1.76	3.64	2.64
9.96e-07	-1.28	3.56	2.72
9.98e-07	-0.4	3.44	2.72
1e-06	0.64	3.24	2.72
1.002e-06	1.56	3.08	2.64
1.004e-06	2.12	3.04	2.56
1.006e-06	2.28	3.08	2.48
1.008e-06	1.96	3.16	2.4
1.01e-06	1.2	3.32	2.4
1.012e-06	0.12	3.44	2.4
1.014e-06	-0.92	3.6	2.48
1.016e-06	-1.6	3.68	2.56
1.018e-06	-1.84	3.64	2.64
1.02e-06	-1.56	3.6	2.72
1.022e-06	-0.88	3.44	2.72
1.024e-06	0.12	3.32	2.72
1.026e-06	1.12	3.16	2.64
1.028e-06	1.88	3.08	2.64
1.03e-06	2.24	3.04	2.56
1.032e-06	2.16	3.12	2.4
1.034e-06	1.64	3.2	2.4
1.036e-06	0.72	3.36	2.4
1.038e-06	-0.4	3.56	2.4
1.04e-06	-1.32	3.64	2.56
1.042e-06	-1.8	3.64	2.64
1.044e-06	-1.76	3.64	2.64
1.046e-06	-1.28	3.56	2.64
1.048e-06	-0.4	3.4	2.64
1.05e-06	0.64	3.24	2.72
1.052e-06	1.52	3.12	2.64
1.054e-06	2.12	3.04	2.56
1.056e-06	2.24	3.04	2.56
1.058e-06	1.96	3.12	2.48
1.06e-06	1.24	3.28	2.4
1.062e-06	0.16	3.44	2.32
1.064e-06	-0.92	3.6	2.48
1.066e-06	-1.6	3.68	2.64
1.068e-06	-1.8	3.68	2.72
1.07e-06	-1.56	3.6	2.72
1.072e-06	-0.88	3.48	2.72
1.074e-06	0.12	3.32	2.72
1.076e-06	1.12	3.2	2.8
1.078e-06	1.88	3.08	2.72
1.08e-06	2.24	3.04	2.48
1.082e-06	2.16	3.08	2.48
1.084e-06	1.64	3.2	2.48
1.086e-06	0.68	3.36	2.4
1.088e-06	-0.4	3.52	2.48
1.09e-06	-1.28	3.64	2.56
1.092e-06	-1.76	3.68	2.56
1.094e-06	-1.76	3.64	2.64
1.096e-06	-1.28	3.56	2.72
1.098e-06	-0.44	3.4	2.72
1.1e-06	0.6	3.24	2.72
1.102e-06	1.56	3.08	2.64
1.104e-06	2.12	3.04	2.56
1.106e-06	2.28	3.08	2.48
1.108e-06	1.96	3.16	2.4
1.11e-06	1.2	3.32	2.4
1.112e-06	0.12	3.48	2.4
1.114e-06	-0.88	3.56	2.48
1.116e-06	-1.6	3.64	2.56
1.118e-06	-1.8	3.64	2.64
1.12e-06	-1.56	3.6	2.72
1.122e-06	-0.88	3.48	2.72
1.124e-06	0.12	3.32	2.72
1.126e-06	1.12	3.2	2.72
1.128e-06	1.88	3.08	2.64
1.13e-06	2.24	3.04	2.56
1.132e-06	2.16	3.12	2.48
1.134e-06	1.64	3.24	2.4
1.136e-06	0.72	3.36	2.4
1.138e-06	-0.4	3.52	2.4
1.14e-06	-1.32	3.64	2.48
1.142e-06	-1.76	3.68	2.64
1.144e-06	-1.76	3.68	2.72
1.146e-06	-1.28	3.52	2.72
1.148e-06	-0.44	3.36	2.72
1.15e-06	0.64	3.2	2.72
1.152e-06	1.56	3.12	2.64
1.154e-06	2.12	3.08	2.56
1.156e-06	2.28	3.08	2.48
1.158e-06	1.96	3.16	2.48
1.16e-06	1.16	3.32	2.48
1.162e-06	0.12	3.48	2.4
1.164e-06	-0.92	3.6	2.48
1.166e-06	-1.6	3.68	2.56
1.168e-06	-1.84	3.68	2.56
1.17e-06	-1.56	3.6	2.64
1.172e-06	-0.88	3.48	2.72
1.174e-06	0.12	3.32	2.72
1.176e-06	1.12	3.16	2.64
1.178e-06	1.88	3.04	2.64
1.18e-06	2.24	3.04	2.56
1.182e-06	2.2	3.12	2.48
1.184e-06	1.64	3.24	2.4
1.186e-06	0.68	3.4	2.4
1.188e-06	-0.4	3.56	2.48
1.19e-06	-1.28	3.64	2.56
1.192e-06	-1.8	3.68	2.64
1.194e-06	-1.76	3.64	2.64
1.196e-06	-1.28	3.52	2.72
1.198e-06	-0.4	3.4	2.8
1.2e-06	0.64	3.24	2.72
1.202e-06	1.56	3.08	2.64
1.204e-06	2.12	3.04	2.56
1.206e-06	2.28	3.04	2.48
1.208e-06	1.96	3.16	2.4
1.21e-06	1.2	3.28	2.4
1.212e-06	0.12	3.44	2.48
1.214e-06	-0.88	3.6	2.48
1.216e-06	-1.6	3.68	2.56
1.218e-06	-1.8	3.64	2.64
1.22e-06	-1.56	3.6	2.72
1.222e-06	-0.88	3.48	2.72
1.224e-06	0.08	3.32	2.8
1.226e-06	1.08	3.16	2.72
1.228e-06	1.88	3.04	2.64
1.23e-06	2.24	3	2.56
1.232e-06	2.16	3.08	2.4
1.234e-06	1.6	3.2	2.4
1.236e-06	0.68	3.36	2.4
1.238e-06	-0.36	3.52	2.48
1.24e-06	-1.28	3.64	2.56
1.242e-06	-1.8	3.64	2.56
1.244e-06	-1.76	3.64	2.64
1.246e-06	-1.28	3.52	2.8
1.248e-06	-0.4	3.4	2.8
1.25e-06	0.64	3.2	2.72
1.252e-06	1.52	3.08	2.64
1.254e-06	2.12	3.04	2.56
1.256e-06	2.24	3.04	2.48
1.258e-06	1.92	3.12	2.4
1.26e-06	1.16	3.28	2.4
1.262e-06	0.12	3.44	2.4
1.264e-06	-0.92	3.6	2.4
1.266e-06	-1.6	3.68	2.48
1.268e-06	-1.84	3.68	2.64
1.27e-06	-1.56	3.56	2.72
1.272e-06	-0.88	3.44	2.72
1.274e-06	0.08	3.28	2.72
1.276e-06	1.12	3.16	2.72
1.278e-06	1.88	3.04	2.64
1.28e-06	2.24	3.04	2.48
1.282e-06	2.16	3.12	2.4
1.284e-06	1.64	3.24	2.4
1.286e-06	0.72	3.36	2.4
1.288e-06	-0.36	3.52	2.4
1.29e-06	-1.28	3.64	2.48
1.292e-06	-1.76	3.68	2.56
1.294e-06	-1.76	3.68	2.72
1.296e-06	-1.28	3.52	2.8
1.298e-06	-0.4	3.4	2.72
1.3e-06	0.64	3.24	2.72
1.302e-06	1.56	3.12	2.64
1.304e-06	2.12	3.04	2.64
1.306e-06	2.28	3.08	2.56
1.308e-06	1.96	3.16	2.48
1.31e-06	1.2	3.32	2.4
1.312e-06	0.16	3.48	2.32
1.314e-06	-0.88	3.6	2.4
1.316e-06	-1.56	3.64	2.56
1.318e-06	-1.8	3.64	2.64
1.32e-06	-1.56	3.6	2.72
1.322e-06	-0.88	3.52	2.8
1.324e-06	0.12	3.36	2.8
1.326e-06	1.12	3.2	2.72
1.328e-06	1.88	3.04	2.56
1.33e-06	2.28	3	2.48
1.332e-06	2.16	3.08	2.48
1.334e-06	1.6	3.2	2.48
1.336e-06	0.68	3.36	2.4
1.338e-06	-0.4	3.52	2.48
1.34e-06	-1.32	3.64	2.56
1.342e-06	-1.76	3.68	2.64
1.344e-06	-1.72	3.68	2.64
1.346e-06	-1.28	3.56	2.72
1.348e-06	-0.44	3.4	2.8
1.35e-06	0.64	3.24	2.8
1.352e-06	1.6	3.16	2.72
1.354e-06	2.16	3.08	2.56
1.356e-06	2.24	3.08	2.48
1.358e-06	1.92	3.16	2.48
1.36e-06	1.2	3.28	2.48
1.362e-06	0.16	3.44	2.4
1.364e-06	-0.84	3.6	2.4
1.366e-06	-1.56	3.68	2.56
1.368e-06	-1.8	3.72	2.64
1.37e-06	-1.56	3.6	2.72
1.372e-06	-0.88	3.44	2.8
1.374e-06	0.12	3.28	2.8
1.376e-06	1.12	3.2	2.72
1.378e-06	1.88	3.08	2.64
1.38e-06	2.24	3.04	2.56
1.382e-06	2.2	3.08	2.48
1.384e-06	1.68	3.2	2.4
1.386e-06	0.72	3.4	2.4
1.388e-06	-0.4	3.56	2.48
1.39e-06	-1.32	3.64	2.56
1.392e-06	-1.8	3.68	2.64
1.394e-06	-1.76	3.6	2.72
1.396e-06	-1.28	3.52	2.72
1.398e-06	-0.4	3.44	2.72

## Sheet: Figure 3f
Figure 3f
Freq. / MHz	RMS output without regulator / V	RMS output with regulator / V
40	5.25	2.45
39	6.23	2.51
38	10.22	2.51
37	23.7	2.6
36	24.1	2.55
35	12.32	2.51
34	8.05	2.45
33	4.95	2.41
32	2.77	2.31
31	1.99	0.25
30	0.95	0.09

## Sheet: Figure 4b
Figure 4b
time / min	Abs / a.u.
0	0.00271
5	0.32792
10	0.48005
15	0.69759
20	0.81158
25	0.80659
30	0.83152
35	1.02509
40	1.05008
45	1.07433
50	1.09292
55	1.05337
60	1.05801
65	1.50735
70	1.64098
75	1.73391
80	1.78595
85	1.87579
90	1.86176
95	2.17244
100	2.33999
105	2.36967
110	2.40905
115	2.40528
120	2.45643

[truncated: 7 more sheets: Figure 5b, Figure 5e, Figure 5f, Figure 6b, Figure 6c-d, Figure 6f, Figure 6g-h]
