# Supplementary material for: Digital automation of transdermal drug delivery with high spatiotemporal resolution
Source: Nat Commun. 2024 Jan 13;15:511. doi: 10.1038/s41467-023-44532-0 (PMC10787768; doi:10.1038/s41467-023-44532-0)
Supplement: Supplementary file 6 — Source Data [file 41467_2023_44532_MOESM6_ESM.zip › Supplementary Figures.xlsx]

## Sheet: SI Figure 3
SI Figure 3
loops	diameter / um	diameter_sd / um	length / um	length_sd / um
5	216.151	14.1828	821.603	91.2055
10	253.623	12.0904	1313.15	70.6633
15	290.47	9.17618	1574.82	2.87557

## Sheet: SI Figure 6
SI Figure 6e				SI Figure 6f
E_cell / V	I / A	Normalized I		Time / s	Depth / nm
2	3.18955e-07	0		0	0.000548361
2.1	5.06576e-07	0.08333		10	45.9272
2.2	6.94197e-07	0.16667		20	92.3016
2.3	8.81818e-07	0.25		30	139.028
2.4	1.06944e-06	0.33333		40	186.077
2.5	1.25706e-06	0.41667		50	233.513
2.6	1.44468e-06	0.5		60	281.355
2.7	1.6323e-06	0.58333
2.8	1.81992e-06	0.66667
2.9	2.00754e-06	0.75
3	2.19516e-06	0.83333
3.1	2.38278e-06	0.91667
3.2	2.57041e-06	1

## Sheet: SI Figure 7
SI Figure 7
time / min	Rq (root mean square deviation)	Ra (arithmetical mean deviation)
0	98.518	92.996
0.5	128.795	118.514
1	149.906	139.278
1.5	141.363	133.489
2	148.944	140.695
2.5	143.663	137.209
3	146.235	140.233
3.5	150.963	145.586
4	143.327	138.043
4.5	141.418	136.901
5	147.221	142.834
6	138.332	133.811
7	141.294	137.314
8	139.089	134.714
9	134.85	130.614

## Sheet: SI Figure 8
SI Figure 8
tip_EDXS_normalized				waist_EDXS_normalized
energy / keV	standby	transitioning	releasing	energy / keV	standby	transitioning	releasing
0.1	0.0104	0.01742	0.00761	0.1	0.01887	0.03247	0.00851
0.11	0.0039	0.00348	0.00346	0.11	0.0027	0.01948	0.00542
0.12	0.0052	0	0.00208	0.12	0.0027	0.01299	0.00464
0.13	0.0065	0.00697	0.00346	0.13	0.00809	0.00974	0.00542
0.14	0.0091	0	0.00761	0.14	0.00809	0.01623	0.00929
0.15	0.0078	0.00348	0.01107	0.15	0.00539	0.01299	0.01471
0.16	0.0091	0.00697	0.01315	0.16	0.00539	0.00974	0.01703
0.17	0.013	0.01394	0.01592	0.17	0.01617	0.01299	0.02167
0.18	0.0039	0.01394	0.01315	0.18	0.01348	0.02597	0.02632
0.19	0.0156	0.03136	0.01592	0.19	0.01617	0.02922	0.03483
0.2	0.0156	0.01742	0.02145	0.2	0.02156	0.01948	0.0418
0.21	0.01691	0.02787	0.03114	0.21	0.02426	0.03896	0.08204
0.22	0.01691	0.05226	0.05398	0.22	0.02426	0.02922	0.1192
0.23	0.02341	0.06272	0.09066	0.23	0.04043	0.05519	0.21904
0.24	0.03901	0.08362	0.1474	0.24	0.03774	0.0974	0.36842
0.25	0.04941	0.13589	0.1917	0.25	0.03235	0.11364	0.5418
0.26	0.05462	0.19164	0.23737	0.26	0.03235	0.12013	0.71981
0.27	0.05722	0.17422	0.24498	0.27	0.02695	0.1461	0.78019
0.28	0.04031	0.15679	0.2346	0.28	0.04313	0.1526	0.73375
0.29	0.03251	0.11498	0.18547	0.29	0.05391	0.10065	0.55495
0.3	0.03511	0.09059	0.13426	0.3	0.02965	0.06169	0.40635
0.31	0.03511	0.08014	0.08789	0.31	0.01348	0.06494	0.22833
0.32	0.02341	0.05226	0.04983	0.32	0.00809	0.02922	0.13003
0.33	0.0156	0.03136	0.02837	0.33	0.01348	0.01948	0.06811
0.34	0.0156	0.01742	0.02837	0.34	0.01348	0.02922	0.03483
0.35	0.01951	0.01742	0.02907	0.35	0.01348	0.02597	0.02477
0.36	0.02731	0.05923	0.03045	0.36	0.02156	0.01948	0.02709
0.37	0.03771	0.04181	0.03183	0.37	0.02965	0.03571	0.02786
0.38	0.02861	0.05923	0.0436	0.38	0.02965	0.04545	0.03096
0.39	0.02731	0.03833	0.03599	0.39	0.04043	0.03247	0.0387
0.4	0.03121	0.02787	0.03945	0.4	0.05121	0.03896	0.03483
0.41	0.03121	0.03136	0.03668	0.41	0.03774	0.03896	0.02632
0.42	0.03381	0.03833	0.04291	0.42	0.02695	0.04545	0.03173
0.43	0.02991	0.03136	0.04498	0.43	0.01887	0.06494	0.04954
0.44	0.02861	0.05923	0.05398	0.44	0.03235	0.06818	0.06037
0.45	0.03121	0.05923	0.05952	0.45	0.04313	0.07143	0.0774
0.46	0.05722	0.05575	0.07543	0.46	0.06199	0.11364	0.14396
0.47	0.04421	0.10105	0.10588	0.47	0.04852	0.12987	0.2322
0.48	0.04811	0.13937	0.14394	0.48	0.04852	0.18506	0.37074
0.49	0.05332	0.16376	0.22284	0.49	0.05121	0.27273	0.5565
0.5	0.05722	0.20557	0.27682	0.5	0.06469	0.33442	0.76548
0.51	0.06632	0.20906	0.33633	0.51	0.06199	0.45779	0.95898
0.52	0.05722	0.26132	0.3474	0.52	0.06469	0.50325	1
0.53	0.05592	0.2892	0.33287	0.53	0.04852	0.4513	0.99381
0.54	0.04291	0.19861	0.29204	0.54	0.04852	0.3539	0.88003
0.55	0.04161	0.15331	0.22976	0.55	0.05121	0.26299	0.6339
0.56	0.03381	0.10453	0.14464	0.56	0.03774	0.15909	0.39009
0.57	0.01951	0.0662	0.08581	0.57	0.02426	0.1039	0.21362
0.58	0.01821	0.05226	0.04706	0.58	0.00809	0.06494	0.113
0.59	0.013	0.02787	0.01938	0.59	0.01078	0.04221	0.04334
0.6	0.0117	0.02091	0.009	0.6	0.01887	0.02922	0.02322
0.61	0.0143	0.01394	0.00969	0.61	0.01617	0.01948	0.01703
0.62	0.013	0.02091	0.0083	0.62	0.01078	0.02273	0.00929
0.63	0.013	0.02439	0.0083	0.63	0.01617	0.02597	0.00851
0.64	0.01821	0.02787	0.00969	0.64	0.02426	0.01299	0.00464
0.65	0.01691	0.02787	0.01453	0.65	0.01887	0.02597	0.01238
0.66	0.0091	0.02439	0.01107	0.66	0.01887	0.03247	0.01316
0.67	0.0143	0.01394	0.01661	0.67	0.01348	0.01623	0.00929
0.68	0.01821	0.00697	0.01384	0.68	0.01617	0.02922	0.01006
0.69	0.0104	0.01742	0.01176	0.69	0.01348	0.05195	0.01006
0.7	0.0156	0.01394	0.00969	0.7	0.01887	0.02922	0.01084
0.71	0.01951	0.03484	0.009	0.71	0.02426	0.02922	0.00774
0.72	0.02211	0.03136	0.01246	0.72	0.01887	0.04545	0.01548
0.73	0.01951	0.02787	0.01176	0.73	0.02695	0.03896	0.00774
0.74	0.02081	0.02439	0.01453	0.74	0.02695	0.01948	0.01471
0.75	0.02601	0.02091	0.01799	0.75	0.02695	0.03571	0.01858
0.76	0.02211	0.03136	0.01661	0.76	0.02426	0.02922	0.01625
0.77	0.02211	0.03484	0.01592	0.77	0.01887	0.05195	0.01703
0.78	0.02601	0.04878	0.01315	0.78	0.02426	0.06494	0.01238
0.79	0.01691	0.0453	0.01315	0.79	0.01887	0.04545	0.01471
0.8	0.02211	0.03484	0.01453	0.8	0.02426	0.05844	0.01316
0.81	0.02341	0.03484	0.0173	0.81	0.02156	0.06169	0.02012
0.82	0.01951	0.03484	0.02353	0.82	0.01617	0.08117	0.01625
0.83	0.02601	0.03833	0.01592	0.83	0.01078	0.08766	0.01625
0.84	0.02471	0.03136	0.01315	0.84	0.02426	0.06818	0.0178
0.85	0.02211	0.02439	0.01453	0.85	0.02156	0.05519	0.01935
0.86	0.03251	0.04181	0.01661	0.86	0.03774	0.07468	0.02167
0.87	0.02081	0.03833	0.0173	0.87	0.03504	0.07792	0.02322
0.88	0.02211	0.03136	0.02215	0.88	0.02965	0.05844	0.03096
0.89	0.01951	0.04181	0.02076	0.89	0.02156	0.09416	0.02245
0.9	0.02861	0.0662	0.01799	0.9	0.03774	0.12987	0.02322
0.91	0.02861	0.09408	0.01661	0.91	0.03504	0.15584	0.01625
0.92	0.03771	0.09756	0.02353	0.92	0.02965	0.19805	0.02554
0.93	0.02341	0.11498	0.02699	0.93	0.03504	0.23052	0.02941
0.94	0.03381	0.08362	0.02284	0.94	0.02965	0.17857	0.02864
0.95	0.03381	0.10801	0.02007	0.95	0.04582	0.17857	0.03019
0.96	0.03121	0.08711	0.02215	0.96	0.04582	0.16558	0.02554
0.97	0.02341	0.08711	0.02491	0.97	0.03235	0.12987	0.03019
0.98	0.02471	0.06969	0.0263	0.98	0.02695	0.08766	0.02554
0.99	0.02601	0.04181	0.03253	0.99	0.03235	0.05519	0.02632
1	0.03121	0.03484	0.02976	1	0.03774	0.08117	0.02477
1.01	0.03511	0.03833	0.02422	1.01	0.04043	0.06818	0.02786
1.02	0.03641	0.0453	0.02699	1.02	0.04582	0.05844	0.03406
1.03	0.03251	0.0453	0.02699	1.03	0.02965	0.07143	0.02864
1.04	0.03121	0.04181	0.03806	1.04	0.02965	0.04545	0.02941
1.05	0.03251	0.04181	0.03322	1.05	0.03774	0.03247	0.04025
1.06	0.03901	0.04181	0.03253	1.06	0.03504	0.03896	0.03251
1.07	0.02991	0.04878	0.03945	1.07	0.04582	0.03571	0.03483
1.08	0.03251	0.02439	0.03322	1.08	0.03504	0.06818	0.03638
1.09	0.04291	0.03136	0.02768	1.09	0.0593	0.0487	0.03947
1.1	0.05462	0.02787	0.03391	1.1	0.04582	0.0487	0.05031
1.11	0.04291	0.0662	0.03806	1.11	0.03504	0.06494	0.03715
1.12	0.04681	0.03833	0.03391	1.12	0.03774	0.06169	0.0356
1.13	0.04421	0.05575	0.04083	1.13	0.04313	0.06169	0.0356
1.14	0.03251	0.05226	0.03529	1.14	0.04043	0.05519	0.0418
1.15	0.04291	0.0453	0.03875	1.15	0.03774	0.04545	0.04412
1.16	0.04811	0.05226	0.04083	1.16	0.02426	0.05519	0.04721
1.17	0.05202	0.04181	0.03391	1.17	0.04043	0.05844	0.04954
1.18	0.04161	0.05226	0.04152	1.18	0.04852	0.07792	0.05108
1.19	0.04161	0.06272	0.04083	1.19	0.05391	0.05844	0.05108
1.2	0.04421	0.05923	0.03945	1.2	0.03504	0.07468	0.04954
1.21	0.04161	0.0662	0.04429	1.21	0.04043	0.05844	0.04954
1.22	0.03121	0.0453	0.04083	1.22	0.0593	0.06818	0.04334
1.23	0.04551	0.04181	0.04083	1.23	0.04852	0.07143	0.04954
1.24	0.04551	0.03484	0.04637	1.24	0.03774	0.06169	0.04567
1.25	0.04681	0.02439	0.04498	1.25	0.03504	0.05195	0.04954
1.26	0.04291	0.0453	0.04844	1.26	0.03774	0.06169	0.0418
1.27	0.03771	0.05923	0.03806	1.27	0.03504	0.06494	0.05573
1.28	0.04291	0.05923	0.04429	1.28	0.02426	0.06169	0.04876
1.29	0.03771	0.04878	0.04429	1.29	0.03235	0.06169	0.05263
1.3	0.04291	0.06272	0.04429	1.3	0.04582	0.06169	0.05341
1.31	0.04421	0.04181	0.04498	1.31	0.03774	0.0487	0.05108
1.32	0.04161	0.0453	0.05329	1.32	0.05391	0.06494	0.0596
1.33	0.04161	0.07317	0.04291	1.33	0.05121	0.07143	0.05341
1.34	0.04811	0.05575	0.04844	1.34	0.03235	0.05519	0.05186
1.35	0.05202	0.03484	0.03875	1.35	0.04582	0.07468	0.05805
1.36	0.03771	0.03833	0.04014	1.36	0.07817	0.06494	0.06192
1.37	0.04291	0.03484	0.05744	1.37	0.04852	0.03571	0.06347
1.38	0.04941	0.06272	0.04429	1.38	0.03504	0.05519	0.05805
1.39	0.04941	0.05575	0.04429	1.39	0.02695	0.08442	0.0596
1.4	0.05332	0.0662	0.05536	1.4	0.03774	0.06494	0.06037
1.41	0.04291	0.04181	0.06298	1.41	0.0566	0.07792	0.06269
1.42	0.05462	0.05226	0.05606	1.42	0.03774	0.05519	0.06811
1.43	0.04551	0.04181	0.04498	1.43	0.05391	0.0487	0.07121
1.44	0.04941	0.07317	0.0519	1.44	0.05391	0.06494	0.0774
1.45	0.05072	0.06969	0.0519	1.45	0.02965	0.07143	0.05495
1.46	0.05332	0.09059	0.05467	1.46	0.06469	0.10714	0.05882
1.47	0.05332	0.10801	0.0519	1.47	0.06469	0.07468	0.06192
1.48	0.05072	0.08014	0.05675	1.48	0.07008	0.08766	0.05882
1.49	0.05202	0.08014	0.04706	1.49	0.04852	0.07468	0.07043
1.5	0.05462	0.07666	0.05744	1.5	0.0566	0.06494	0.05882
1.51	0.04551	0.08711	0.06159	1.51	0.0566	0.06818	0.06811
1.52	0.05072	0.0662	0.05813	1.52	0.07278	0.08442	0.06579
1.53	0.05592	0.09059	0.05052	1.53	0.05391	0.08117	0.06192
1.54	0.05202	0.05923	0.0526	1.54	0.03235	0.05195	0.07121
1.55	0.04551	0.04181	0.05882	1.55	0.03504	0.05519	0.07353
1.56	0.06632	0.0662	0.04983	1.56	0.04852	0.06494	0.06269
1.57	0.05722	0.0662	0.05467	1.57	0.04043	0.07792	0.07121
1.58	0.04291	0.03833	0.05813	1.58	0.04043	0.08117	0.08204
1.59	0.04941	0.04878	0.06851	1.59	0.04582	0.07143	0.09056
1.6	0.06762	0.06272	0.07197	1.6	0.06739	0.05844	0.08824
1.61	0.07152	0.09408	0.07474	1.61	0.06469	0.08766	0.07353
1.62	0.08973	0.07666	0.09273	1.62	0.09164	0.08766	0.07353
1.63	0.08583	0.10105	0.08927	1.63	0.09704	0.11039	0.08746
1.64	0.11964	0.09756	0.11142	1.64	0.09164	0.13961	0.10604
1.65	0.10013	0.12892	0.11557	1.65	0.10782	0.12338	0.12074
1.66	0.10273	0.12195	0.1218	1.66	0.11051	0.14935	0.13777
1.67	0.11053	0.12544	0.14187	1.67	0.09704	0.1526	0.18344
1.68	0.11964	0.14634	0.16055	1.68	0.12129	0.2013	0.18498
1.69	0.14044	0.20557	0.15986	1.69	0.12399	0.25325	0.2469
1.7	0.14694	0.223	0.1917	1.7	0.19946	0.28571	0.31656
1.71	0.18986	0.28571	0.22768	1.71	0.18598	0.35065	0.40402
1.72	0.18336	0.30662	0.24775	1.72	0.22372	0.36364	0.48142
1.73	0.22107	0.2892	0.27751	1.73	0.23989	0.39286	0.56347
1.74	0.23277	0.32753	0.29689	1.74	0.22642	0.40584	0.58437
1.75	0.23667	0.34495	0.30104	1.75	0.25606	0.48701	0.61146
1.76	0.18596	0.29965	0.26851	1.76	0.20485	0.37338	0.56966
1.77	0.17425	0.223	0.24567	1.77	0.1779	0.3474	0.48375
1.78	0.13004	0.17073	0.18962	1.78	0.15903	0.30519	0.37384
1.79	0.10273	0.15331	0.17232	1.79	0.14286	0.19481	0.30728
1.8	0.10273	0.10453	0.13426	1.8	0.10782	0.15584	0.22291
1.81	0.08973	0.10801	0.10588	1.81	0.06199	0.15584	0.17415
1.82	0.08973	0.09059	0.08651	1.82	0.09164	0.14935	0.14319
1.83	0.06502	0.10105	0.07474	1.83	0.06469	0.13636	0.13313
1.84	0.05852	0.07317	0.07889	1.84	0.04582	0.08442	0.08978
1.85	0.05722	0.09059	0.07266	1.85	0.05121	0.06818	0.09288
1.86	0.05852	0.06272	0.07889	1.86	0.04582	0.04545	0.09056
1.87	0.05202	0.06969	0.06851	1.87	0.04313	0.07143	0.08437
1.88	0.04161	0.08362	0.05952	1.88	0.04043	0.05844	0.06966
1.89	0.04421	0.05923	0.06505	1.89	0.04043	0.08442	0.07353
1.9	0.05462	0.04878	0.06505	1.9	0.04852	0.07792	0.07043
1.91	0.05202	0.0662	0.06298	1.91	0.0593	0.05844	0.07276
1.92	0.04421	0.07317	0.05052	1.92	0.05391	0.07468	0.06656
1.93	0.05462	0.05575	0.07336	1.93	0.06199	0.04545	0.08127
1.94	0.06502	0.0662	0.07336	1.94	0.05391	0.06169	0.09133
1.95	0.05332	0.07317	0.08443	1.95	0.0593	0.11039	0.07972
1.96	0.06502	0.09756	0.07958	1.96	0.05121	0.13961	0.09056
1.97	0.07022	0.07317	0.0782	1.97	0.03774	0.13636	0.08127
1.98	0.06632	0.09059	0.08028	1.98	0.04313	0.13636	0.09133
1.99	0.06242	0.08014	0.08097	1.99	0.05391	0.12013	0.08514
2	0.07412	0.11498	0.08028	2	0.06739	0.17532	0.07663
2.01	0.08062	0.06969	0.08374	2.01	0.06739	0.19481	0.08127
2.02	0.09493	0.12544	0.09758	2.02	0.08356	0.2013	0.09985
2.03	0.13264	0.13589	0.11765	2.03	0.08895	0.21104	0.11687
2.04	0.13264	0.16028	0.14948	2.04	0.14825	0.26299	0.12229
2.05	0.17165	0.23345	0.20346	2.05	0.16173	0.27922	0.13622
2.06	0.26528	0.32753	0.24706	2.06	0.24798	0.31494	0.17415
2.07	0.37451	0.37631	0.35917	2.07	0.3504	0.42208	0.2113
2.08	0.51365	0.54355	0.46713	2.08	0.4717	0.48052	0.27399
2.09	0.62549	0.54704	0.60069	2.09	0.48518	0.56818	0.33282
2.1	0.82185	0.75261	0.76263	2.1	0.66846	0.71429	0.40557
2.11	0.94278	0.85017	0.8699	2.11	0.72776	0.86364	0.44969
2.12	1	0.98606	0.90519	2.12	0.86792	0.97078	0.47446
2.13	0.9974	0.97561	0.98616	2.13	0.96765	0.90584	0.51935
2.14	0.95319	0.91638	1	2.14	1	1	0.52709
2.15	0.95969	0.98955	0.92526	2.15	0.81402	0.92857	0.51858
2.16	0.9974	1	0.85744	2.16	0.82749	0.90584	0.48762
2.17	0.89077	0.93728	0.8263	2.17	0.76819	0.82468	0.45743
2.18	0.82835	0.85017	0.78824	2.18	0.7062	0.72403	0.44118
2.19	0.81014	0.77003	0.76332	2.19	0.66307	0.70455	0.39319
2.2	0.74382	0.81185	0.71488	2.2	0.62803	0.62013	0.42337
2.21	0.6788	0.73519	0.68443	2.21	0.57412	0.59091	0.3692
2.22	0.64889	0.63066	0.58547	2.22	0.53639	0.57143	0.34056
2.23	0.53316	0.5784	0.52941	2.23	0.45822	0.50325	0.28793
2.24	0.44083	0.40767	0.42215	2.24	0.43666	0.41558	0.27709
2.25	0.38622	0.36585	0.36955	2.25	0.29111	0.31494	0.22446
2.26	0.27568	0.28223	0.2955	2.26	0.24259	0.26948	0.18731
2.27	0.20286	0.18118	0.21384	2.27	0.15633	0.22727	0.15248
2.28	0.16905	0.16725	0.15087	2.28	0.1186	0.15909	0.12461
2.29	0.13004	0.10105	0.12526	2.29	0.09704	0.0974	0.10836
2.3	0.09233	0.08014	0.08927	2.3	0.07278	0.08117	0.10372
2.31	0.05722	0.05575	0.06159	2.31	0.04043	0.08117	0.08746
2.32	0.05202	0.05575	0.05952	2.32	0.04582	0.05844	0.07276
2.33	0.04941	0.09059	0.06367	2.33	0.04313	0.05519	0.0743
2.34	0.04031	0.0453	0.05744	2.34	0.03774	0.07468	0.0743
2.35	0.03511	0.08014	0.06505	2.35	0.04043	0.07143	0.0743
2.36	0.05202	0.04181	0.07474	2.36	0.02965	0.04221	0.07353
2.37	0.06632	0.05923	0.0782	2.37	0.03774	0.07468	0.08591
2.38	0.06502	0.0662	0.07612	2.38	0.05121	0.08442	0.07508
2.39	0.05982	0.08014	0.08028	2.39	0.09973	0.0974	0.08282
2.4	0.07542	0.0662	0.08927	2.4	0.08625	0.08766	0.0805
2.41	0.08192	0.08711	0.0872	2.41	0.07817	0.09416	0.08591
2.42	0.07542	0.05923	0.08374	2.42	0.06739	0.0974	0.08669
2.43	0.08322	0.06272	0.0872	2.43	0.07547	0.09091	0.07895
2.44	0.06632	0.08711	0.08443	2.44	0.06199	0.06818	0.08204
2.45	0.07022	0.07666	0.07266	2.45	0.07008	0.06818	0.07817
2.46	0.06112	0.05575	0.06228	2.46	0.05391	0.06169	0.06656
2.47	0.04551	0.06272	0.0519	2.47	0.05391	0.05844	0.06966
2.48	0.04421	0.04878	0.05121	2.48	0.03504	0.05844	0.06811
2.49	0.03771	0.05923	0.05121	2.49	0.02426	0.04221	0.07895
2.5	0.03901	0.03484	0.04983	2.5	0.02965	0.05519	0.07353
2.51	0.03251	0.03833	0.04014	2.51	0.02156	0.0487	0.06037
2.52	0.02601	0.03833	0.03875	2.52	0.05121	0.05195	0.0774
2.53	0.02081	0.03136	0.04429	2.53	0.01348	0.03247	0.0743
2.54	0.04031	0.03484	0.04567	2.54	0.02965	0.04545	0.06037
2.55	0.03121	0.03484	0.04637	2.55	0.03774	0.03247	0.06734
2.56	0.03381	0.0453	0.04775	2.56	0.02965	0.04221	0.06347
2.57	0.03641	0.03484	0.05052	2.57	0.04582	0.07468	0.07121
2.58	0.02471	0.05226	0.05467	2.58	0.04043	0.06494	0.08514
2.59	0.03251	0.02439	0.05052	2.59	0.02156	0.08442	0.08978
2.6	0.03381	0.0662	0.05121	2.6	0.02965	0.05195	0.09752
2.61	0.02991	0.05226	0.05329	2.61	0.02426	0.06169	0.1161
2.62	0.03901	0.05923	0.06228	2.62	0.01078	0.07468	0.11842
2.63	0.03381	0.08014	0.06644	2.63	0.02156	0.09091	0.12229
2.64	0.04161	0.06969	0.05744	2.64	0.03235	0.06494	0.1161
2.65	0.02601	0.05575	0.06021	2.65	0.03504	0.06494	0.11687
2.66	0.03251	0.03136	0.05329	2.66	0.04852	0.07143	0.10217
2.67	0.03771	0.0453	0.05744	2.67	0.03504	0.07143	0.08127
2.68	0.04551	0.02787	0.04775	2.68	0.04043	0.06169	0.0805
2.69	0.03381	0.04181	0.04637	2.69	0.02426	0.05195	0.07895
2.7	0.03771	0.03136	0.04913	2.7	0.02965	0.03571	0.06656
2.71	0.03251	0.02787	0.03737	2.71	0.04313	0.05195	0.07353
2.72	0.03771	0.05923	0.04498	2.72	0.03774	0.05195	0.06115
2.73	0.04291	0.0453	0.05121	2.73	0.01887	0.04221	0.0565
2.74	0.04551	0.04878	0.04637	2.74	0.04852	0.05519	0.06347
2.75	0.03381	0.05923	0.05952	2.75	0.03774	0.06818	0.0774
2.76	0.04291	0.03833	0.06574	2.76	0.04313	0.06494	0.0774
2.77	0.03641	0.05226	0.06436	2.77	0.04043	0.05195	0.07353
2.78	0.05852	0.07317	0.06713	2.78	0.04313	0.05195	0.08669
2.79	0.04941	0.05575	0.07543	2.79	0.0593	0.06818	0.11068
2.8	0.04291	0.0453	0.08443	2.8	0.04313	0.05519	0.09675
2.81	0.04291	0.05923	0.0955	2.81	0.07008	0.06494	0.10604
2.82	0.04291	0.07317	0.09204	2.82	0.05391	0.06818	0.10372
2.83	0.05072	0.05226	0.0955	2.83	0.03504	0.06169	0.11842
2.84	0.05852	0.0662	0.09965	2.84	0.03774	0.05519	0.12616
2.85	0.03641	0.05226	0.10104	2.85	0.02695	0.03896	0.11765
2.86	0.04551	0.05923	0.09135	2.86	0.03504	0.05844	0.13777
2.87	0.05202	0.0453	0.08927	2.87	0.05121	0.06818	0.11533
2.88	0.03901	0.0662	0.0872	2.88	0.03774	0.05195	0.09907
2.89	0.03121	0.03833	0.08651	2.89	0.03504	0.05844	0.09675
2.9	0.05202	0.03833	0.05952	2.9	0.03774	0.02597	0.08437
2.91	0.04161	0.05923	0.06713	2.91	0.02156	0.03247	0.07121
2.92	0.03771	0.04181	0.04706	2.92	0.02695	0.03896	0.07508
2.93	0.02861	0.06272	0.04983	2.93	0.03235	0.03896	0.07043
2.94	0.03641	0.04181	0.05536	2.94	0.03235	0.05844	0.06734
2.95	0.02731	0.02439	0.04567	2.95	0.02426	0.0487	0.08669
2.96	0.04421	0.02439	0.04983	2.96	0.01887	0.06818	0.06734
2.97	0.03901	0.04181	0.05744	2.97	0.02426	0.05844	0.06502
2.98	0.03901	0.05575	0.0436	2.98	0.03504	0.03571	0.0805
2.99	0.01951	0.04181	0.05606	2.99	0.02695	0.0487	0.06579
3	0.04551	0.0662	0.05882	3	0.02156	0.02597	0.07817
3.01	0.04941	0.06969	0.05606	3.01	0.02426	0.04545	0.08437
3.02	0.04031	0.03484	0.05952	3.02	0.02156	0.04545	0.07895
3.03	0.03641	0.05575	0.07612	3.03	0.03504	0.05519	0.06269
3.04	0.02471	0.04878	0.05744	3.04	0.02426	0.03571	0.08978
3.05	0.03771	0.04878	0.05675	3.05	0.02156	0.05195	0.07121
3.06	0.03251	0.05923	0.0526	3.06	0.02156	0.02922	0.07198
3.07	0.02731	0.05226	0.03806	3.07	0.02965	0.04221	0.06811
3.08	0.03511	0.04878	0.04429	3.08	0.02965	0.0487	0.0805
3.09	0.02731	0.03833	0.04983	3.09	0.02695	0.03247	0.06811
3.1	0.03121	0.03833	0.04221	3.1	0.04582	0.04545	0.06037
3.11	0.02731	0.0662	0.0436	3.11	0.02695	0.04545	0.06656
3.12	0.04161	0.05226	0.04291	3.12	0.02965	0.04545	0.05263
3.13	0.03511	0.05226	0.04498	3.13	0.02695	0.03896	0.05728
3.14	0.04161	0.05226	0.04429	3.14	0.04313	0.04545	0.06502
3.15	0.03121	0.06272	0.04567	3.15	0.02426	0.03247	0.05805
3.16	0.02341	0.0662	0.04844	3.16	0.03504	0.01948	0.04876
3.17	0.05072	0.04878	0.03391	3.17	0.02695	0.04545	0.06424
3.18	0.03771	0.04181	0.04567	3.18	0.04043	0.07143	0.05418
3.19	0.03121	0.04181	0.04498	3.19	0.04313	0.0487	0.05031
3.2	0.03251	0.03484	0.04014	3.2	0.01887	0.05195	0.05263
3.21	0.02211	0.02439	0.04014	3.21	0.04043	0.02597	0.05882
3.22	0.03381	0.03136	0.03737	3.22	0.02695	0.03896	0.05418
3.23	0.02731	0.05226	0.04637	3.23	0.02965	0.04221	0.0596
3.24	0.03771	0.04181	0.04014	3.24	0.03235	0.01948	0.06889
3.25	0.02861	0.02787	0.04014	3.25	0.01078	0.01299	0.04644
3.26	0.02991	0.05226	0.04498	3.26	0.02965	0.03896	0.05108
3.27	0.02861	0.02091	0.04291	3.27	0.03235	0.04221	0.05805
3.28	0.03901	0.03136	0.03945	3.28	0.03504	0.04545	0.0565
3.29	0.04941	0.05226	0.04014	3.29	0.02426	0.05195	0.05728
3.3	0.03901	0.04181	0.04221	3.3	0.03774	0.02273	0.06192
3.31	0.03381	0.05226	0.03114	3.31	0.04852	0.03896	0.05805
3.32	0.03251	0.03136	0.04429	3.32	0.02695	0.04221	0.06037
3.33	0.03121	0.04181	0.04775	3.33	0.04582	0.02597	0.06424
3.34	0.03641	0.03136	0.04014	3.34	0.02156	0.03896	0.05573
3.35	0.02991	0.03136	0.03529	3.35	0.03504	0.04545	0.0596
3.36	0.02861	0.02439	0.03737	3.36	0.02156	0.03896	0.05186
3.37	0.03251	0.03833	0.0346	3.37	0.02156	0.02922	0.06192
3.38	0.02341	0.05226	0.04083	3.38	0.02695	0.04221	0.06424
3.39	0.03251	0.02091	0.03391	3.39	0.02965	0.02922	0.05418
3.4	0.02471	0.03136	0.04152	3.4	0.01887	0.03571	0.0596
3.41	0.04031	0.02439	0.02768	3.41	0.02695	0.03896	0.05495
3.42	0.03121	0.02439	0.04221	3.42	0.03774	0.03247	0.05805
3.43	0.03511	0.02787	0.04083	3.43	0.01617	0.01948	0.0565
3.44	0.04031	0.04878	0.03806	3.44	0.04313	0.03571	0.04799
3.45	0.03381	0.05226	0.04429	3.45	0.02965	0.03896	0.0565
3.46	0.03641	0.04878	0.04567	3.46	0.02426	0.02922	0.04876
3.47	0.02471	0.0453	0.03737	3.47	0.01348	0.03896	0.05418
3.48	0.03511	0.04181	0.04429	3.48	0.01887	0.03896	0.05805
3.49	0.02991	0.03833	0.03806	3.49	0.02965	0.04221	0.05573
3.5	0.03641	0.0453	0.0346	3.5	0.03235	0.02922	0.05805
3.51	0.03251	0.0662	0.04152	3.51	0.03504	0.04545	0.05573
3.52	0.04031	0.03484	0.04567	3.52	0.01887	0.02273	0.0387
3.53	0.05072	0.0453	0.03183	3.53	0.02426	0.03896	0.06192
3.54	0.03121	0.02439	0.04083	3.54	0.02426	0.04221	0.04721
3.55	0.04551	0.04181	0.03806	3.55	0.02695	0.03896	0.06115
3.56	0.04681	0.04181	0.03045	3.56	0.01617	0.04221	0.05031
3.57	0.02861	0.02787	0.04152	3.57	0.02965	0.04545	0.05573
3.58	0.03251	0.02787	0.04014	3.58	0.02965	0.04545	0.06115
3.59	0.03381	0.02787	0.03322	3.59	0.02426	0.06169	0.0565
3.6	0.03121	0.0453	0.03114	3.6	0.03774	0.05519	0.05108
3.61	0.03641	0.0453	0.03945	3.61	0.02426	0.06169	0.06579
3.62	0.04161	0.04878	0.03183	3.62	0.02426	0.03896	0.05495
3.63	0.04421	0.02787	0.04152	3.63	0.02426	0.05844	0.05882
3.64	0.02471	0.05575	0.04221	3.64	0.02695	0.03896	0.04876
3.65	0.04681	0.03833	0.04221	3.65	0.04043	0.05519	0.04721
3.66	0.02731	0.03484	0.03668	3.66	0.03774	0.05519	0.05108
3.67	0.04161	0.05575	0.03599	3.67	0.03774	0.03247	0.03793
3.68	0.04031	0.04181	0.04014	3.68	0.02965	0.03247	0.05031
3.69	0.03901	0.04181	0.02976	3.69	0.01617	0.05195	0.05573
3.7	0.04551	0.05923	0.04291	3.7	0.02156	0.04221	0.04489
3.71	0.03381	0.03833	0.04567	3.71	0.02695	0.06169	0.05031
3.72	0.03771	0.0662	0.03599	3.72	0.02156	0.03571	0.05263
3.73	0.03381	0.03833	0.04221	3.73	0.01887	0.07143	0.05573
3.74	0.03251	0.03833	0.04083	3.74	0.03235	0.0487	0.05031
3.75	0.04681	0.05575	0.04706	3.75	0.04043	0.05195	0.04412
3.76	0.03121	0.06272	0.03183	3.76	0.03235	0.03571	0.05495
3.77	0.03771	0.04181	0.03945	3.77	0.01348	0.06169	0.05418
3.78	0.04031	0.01394	0.04706	3.78	0.02965	0.05195	0.05263
3.79	0.03251	0.03833	0.03737	3.79	0.02965	0.02597	0.04799
3.8	0.03381	0.05575	0.04152	3.8	0.02156	0.05844	0.05805
3.81	0.03381	0.0453	0.03668	3.81	0.02965	0.03571	0.05805
3.82	0.03251	0.05226	0.03391	3.82	0.02156	0.02273	0.04567
3.83	0.04421	0.05575	0.04637	3.83	0.02695	0.04221	0.04954
3.84	0.04161	0.0453	0.02976	3.84	0.02426	0.05519	0.05495
3.85	0.05072	0.0662	0.0346	3.85	0.03774	0.06818	0.0596
3.86	0.03901	0.0453	0.03945	3.86	0.03235	0.03247	0.05418
3.87	0.02991	0.05923	0.03322	3.87	0.02695	0.02922	0.06037
3.88	0.02081	0.03136	0.0346	3.88	0.02695	0.06169	0.0387
3.89	0.03511	0.03136	0.03875	3.89	0.03504	0.03247	0.04644
3.9	0.03251	0.0453	0.03322	3.9	0.03235	0.04545	0.05418
3.91	0.03251	0.03833	0.03806	3.91	0.02426	0.05195	0.05108
3.92	0.03901	0.04878	0.03114	3.92	0.03235	0.02273	0.05495
3.93	0.03251	0.04181	0.03322	3.93	0.02965	0.04545	0.05805
3.94	0.03771	0.06969	0.03391	3.94	0.02965	0.03896	0.05418
3.95	0.03381	0.04181	0.03806	3.95	0.02695	0.04545	0.05263
3.96	0.03511	0.05923	0.03668	3.96	0.03235	0.04221	0.04412
3.97	0.03121	0.04181	0.03599	3.97	0.02156	0.03896	0.06269
3.98	0.03641	0.02091	0.03529	3.98	0.0566	0.05844	0.04412
3.99	0.03121	0.05226	0.03529	3.99	0.03504	0.04221	0.05186
4	0.04421	0.05226	0.03529	4	0.01617	0.03896	0.05031
4.01	0.03641	0.05923	0.02907	4.01	0.02965	0.04221	0.04644
4.02	0.04161	0.0662	0.03253	4.02	0.02156	0.02922	0.04489
4.03	0.03641	0.0453	0.02907	4.03	0.04313	0.04221	0.06734
4.04	0.02731	0.05575	0.03253	4.04	0.02426	0.04545	0.05263
4.05	0.04161	0.02787	0.03529	4.05	0.05121	0.06494	0.04799
4.06	0.03901	0.03833	0.03806	4.06	0.04313	0.04221	0.04025
4.07	0.03511	0.04878	0.0346	4.07	0.02426	0.04221	0.0418
4.08	0.03381	0.06272	0.03183	4.08	0.01887	0.02273	0.05186
4.09	0.04421	0.05923	0.02907	4.09	0.02695	0.03247	0.04567
4.1	0.03251	0.0453	0.0346	4.1	0.02965	0.04221	0.04954
4.11	0.04551	0.01394	0.04083	4.11	0.04043	0.0487	0.04102
4.12	0.03641	0.06272	0.04637	4.12	0.03504	0.03247	0.04876
4.13	0.04031	0.0453	0.03945	4.13	0.01887	0.04221	0.05573
4.14	0.03771	0.03484	0.02837	4.14	0.03774	0.0487	0.05728
4.15	0.04551	0.06272	0.03183	4.15	0.02426	0.0487	0.04954
4.16	0.02471	0.05575	0.03322	4.16	0.03504	0.03247	0.04257
4.17	0.03511	0.03136	0.04014	4.17	0.03504	0.04545	0.03251
4.18	0.03121	0.06272	0.03945	4.18	0.02156	0.03896	0.04412
4.19	0.04551	0.03833	0.03322	4.19	0.01348	0.03571	0.04644
4.2	0.02471	0.05226	0.04567	4.2	0.01887	0.02597	0.04567
4.21	0.02991	0.0453	0.04083	4.21	0.02156	0.05519	0.03638
4.22	0.03251	0.06272	0.03391	4.22	0.02426	0.03571	0.04102
4.23	0.03771	0.06969	0.04083	4.23	0.04582	0.04221	0.04799
4.24	0.02861	0.03484	0.03045	4.24	0.03504	0.03571	0.05031
4.25	0.04681	0.04878	0.03875	4.25	0.02965	0.05195	0.04721
4.26	0.03771	0.03484	0.04498	4.26	0.02426	0.04221	0.04025
4.27	0.03511	0.02787	0.04083	4.27	0.02156	0.08117	0.04644
4.28	0.02731	0.0453	0.03529	4.28	0.02156	0.0487	0.05108
4.29	0.03511	0.04181	0.02837	4.29	0.02965	0.06818	0.04025
4.3	0.03381	0.0453	0.03668	4.3	0.03504	0.06169	0.06115
4.31	0.04811	0.02439	0.03183	4.31	0.03774	0.05195	0.04025
4.32	0.02601	0.03484	0.03668	4.32	0.02426	0.06818	0.0596
4.33	0.03381	0.02787	0.03529	4.33	0.01617	0.05844	0.05186
4.34	0.04161	0.03833	0.03391	4.34	0.02156	0.04545	0.05805
4.35	0.04161	0.05923	0.0346	4.35	0.03235	0.04545	0.05031
4.36	0.04291	0.04878	0.02699	4.36	0.01887	0.03896	0.05186
4.37	0.02991	0.0453	0.03737	4.37	0.02426	0.06818	0.05031
4.38	0.04291	0.03484	0.03114	4.38	0.02426	0.02273	0.05341
4.39	0.03901	0.05226	0.03599	4.39	0.01617	0.0487	0.05031
4.4	0.04291	0.0662	0.03599	4.4	0.02426	0.06169	0.03947
4.41	0.04161	0.02787	0.02907	4.41	0.03774	0.0487	0.04257
4.42	0.02471	0.05226	0.03114	4.42	0.02156	0.05844	0.04954
4.43	0.03641	0.0453	0.03945	4.43	0.02695	0.03247	0.04102
4.44	0.04291	0.05226	0.03391	4.44	0.02695	0.05195	0.04412
4.45	0.03251	0.05575	0.03322	4.45	0.02156	0.03896	0.05108
4.46	0.04031	0.03136	0.04221	4.46	0.02426	0.02922	0.04799
4.47	0.03511	0.0453	0.03183	4.47	0.02426	0.08117	0.05341
4.48	0.03511	0.05226	0.04083	4.48	0.02426	0.03896	0.05418
4.49	0.03511	0.03484	0.03599	4.49	0.03504	0.03247	0.04257
4.5	0.04681	0.03484	0.03183	4.5	0.02965	0.01948	0.04799
4.51	0.03251	0.06272	0.03529	4.51	0.04043	0.05519	0.06889
4.52	0.03381	0.03484	0.03391	4.52	0.03504	0.05195	0.05882
4.53	0.03381	0.05923	0.03668	4.53	0.02426	0.06818	0.04412
4.54	0.04551	0.04878	0.02699	4.54	0.03774	0.04221	0.05341
4.55	0.03771	0.05923	0.03322	4.55	0.04043	0.04221	0.04412
4.56	0.03381	0.08711	0.02907	4.56	0.02156	0.02922	0.05108
4.57	0.03251	0.03833	0.03945	4.57	0.03504	0.05844	0.04876
4.58	0.03381	0.05923	0.02215	4.58	0.01617	0.05844	0.05573
4.59	0.04161	0.03136	0.0346	4.59	0.02156	0.02273	0.04025
4.6	0.03901	0.0453	0.03253	4.6	0.03774	0.04221	0.04644
4.61	0.04941	0.02787	0.02491	4.61	0.02965	0.06494	0.04567
4.62	0.01691	0.06969	0.03391	4.62	0.02426	0.06169	0.04876
4.63	0.03901	0.03484	0.02561	4.63	0.03235	0.06494	0.05186
4.64	0.04681	0.05226	0.03114	4.64	0.04313	0.04221	0.04102
4.65	0.04681	0.03833	0.03114	4.65	0.02695	0.04545	0.05573
4.66	0.03381	0.04878	0.04291	4.66	0.01617	0.05519	0.04489
4.67	0.04291	0.03833	0.03529	4.67	0.03504	0.05519	0.04644
4.68	0.03511	0.06272	0.0346	4.68	0.01617	0.04221	0.05108
4.69	0.03771	0.0453	0.02837	4.69	0.04852	0.03896	0.04412
4.7	0.04291	0.0453	0.0346	4.7	0.01078	0.07468	0.05031
4.71	0.03641	0.04181	0.03668	4.71	0.02965	0.03571	0.04257
4.72	0.04551	0.06272	0.03529	4.72	0.04313	0.03571	0.05186
4.73	0.02991	0.05575	0.03668	4.73	0.02695	0.05844	0.04334
4.74	0.04161	0.03833	0.03875	4.74	0.02695	0.05519	0.05186
4.75	0.03771	0.03484	0.03875	4.75	0.03774	0.04221	0.03715
4.76	0.02341	0.03136	0.03114	4.76	0.02426	0.05195	0.04954
4.77	0.03641	0.05923	0.04083	4.77	0.04852	0.06169	0.04102
4.78	0.03511	0.0662	0.04291	4.78	0.04313	0.0487	0.04257
4.79	0.03901	0.08014	0.0263	4.79	0.02156	0.05844	0.04644
4.8	0.03251	0.0453	0.03737	4.8	0.06199	0.05844	0.03793
4.81	0.02861	0.05226	0.03045	4.81	0.02695	0.02922	0.05186
4.82	0.03771	0.06272	0.03045	4.82	0.03774	0.07792	0.04799
4.83	0.03901	0.05226	0.03322	4.83	0.03504	0.06494	0.04489
4.84	0.02991	0.03833	0.03599	4.84	0.02695	0.03896	0.03947
4.85	0.04031	0.05575	0.03806	4.85	0.02965	0.02922	0.04799
4.86	0.04681	0.05923	0.03529	4.86	0.02965	0.04545	0.05263
4.87	0.03641	0.05226	0.03322	4.87	0.03774	0.06169	0.04799
4.88	0.03771	0.0453	0.03391	4.88	0.02695	0.03571	0.03096
4.89	0.04421	0.0662	0.03322	4.89	0.02695	0.04545	0.03406
4.9	0.04421	0.02091	0.03529	4.9	0.02156	0.05195	0.03793
4.91	0.04941	0.03484	0.02699	4.91	0.03774	0.06169	0.03483
4.92	0.03511	0.03484	0.02491	4.92	0.04313	0.05844	0.04102
4.93	0.04421	0.04181	0.02768	4.93	0.01617	0.03247	0.04489
4.94	0.03641	0.06272	0.03529	4.94	0.01887	0.07143	0.03947
4.95	0.04941	0.05923	0.03183	4.95	0.04313	0.03247	0.04334
4.96	0.03511	0.05575	0.03045	4.96	0.04313	0.03571	0.04799
4.97	0.04031	0.05226	0.03045	4.97	0.02426	0.0487	0.03715
4.98	0.03641	0.04181	0.03945	4.98	0.04582	0.0487	0.0418
4.99	0.04941	0.04181	0.03322	4.99	0.02965	0.05519	0.04257
5	0.03641	0.04181	0.03875	5	0.03774	0.06494	0.05108
5.01	0.03511	0.04878	0.03045	5.01	0.03235	0.05519	0.03715
5.02	0.04681	0.05923	0.03322	5.02	0.02426	0.05519	0.04412
5.03	0.04421	0.05923	0.04014	5.03	0.02156	0.05844	0.05495
5.04	0.04681	0.04181	0.03737	5.04	0.04043	0.07468	0.0418
5.05	0.03511	0.05226	0.03737	5.05	0.02695	0.06494	0.04489
5.06	0.03251	0.03484	0.03183	5.06	0.02965	0.06494	0.02864
5.07	0.04031	0.02439	0.02768	5.07	0.02156	0.03896	0.03328
5.08	0.04421	0.03484	0.02561	5.08	0.03504	0.06169	0.03715
5.09	0.05202	0.06969	0.03599	5.09	0.03235	0.09091	0.04412
5.1	0.04681	0.03833	0.03253	5.1	0.04043	0.05844	0.04644
5.11	0.03511	0.06272	0.03322	5.11	0.01078	0.03571	0.04567
5.12	0.02471	0.07317	0.03875	5.12	0.02695	0.06494	0.03328
5.13	0.03121	0.05226	0.04429	5.13	0.05121	0.06818	0.03947
5.14	0.03901	0.0453	0.02837	5.14	0.04043	0.05519	0.04644
5.15	0.04421	0.04878	0.03599	5.15	0.02156	0.06818	0.04489
5.16	0.03771	0.06969	0.03599	5.16	0.05121	0.06494	0.04412
5.17	0.04941	0.03833	0.03806	5.17	0.03235	0.06494	0.04412
5.18	0.03381	0.05923	0.04014	5.18	0.03774	0.0487	0.04102
5.19	0.04941	0.05226	0.0263	5.19	0.02156	0.04545	0.06037
5.2	0.04811	0.0453	0.02837	5.2	0.03504	0.05519	0.04489
5.21	0.03251	0.0453	0.03322	5.21	0.03504	0.06169	0.04025
5.22	0.04551	0.08362	0.02561	5.22	0.0566	0.0487	0.04412
5.23	0.03511	0.03484	0.03875	5.23	0.02426	0.0487	0.03793
5.24	0.03901	0.0453	0.03322	5.24	0.03774	0.04221	0.03947
5.25	0.04811	0.0662	0.03045	5.25	0.02156	0.07143	0.02786
5.26	0.03251	0.09059	0.04083	5.26	0.02695	0.05519	0.04489
5.27	0.04161	0.05226	0.02837	5.27	0.03235	0.05195	0.04334
5.28	0.04031	0.02787	0.03183	5.28	0.05121	0.0487	0.04025
5.29	0.03511	0.02439	0.03253	5.29	0.02426	0.04221	0.04257
5.3	0.04161	0.05575	0.03183	5.3	0.04582	0.0487	0.04567
5.31	0.04941	0.04878	0.02491	5.31	0.04043	0.05519	0.0387
5.32	0.03511	0.0453	0.03529	5.32	0.03774	0.06169	0.04644
5.33	0.03381	0.07317	0.03045	5.33	0.02156	0.03247	0.05573
5.34	0.04161	0.06969	0.02561	5.34	0.03774	0.05519	0.04412
5.35	0.04161	0.04181	0.02907	5.35	0.02965	0.0487	0.04567
5.36	0.04291	0.05226	0.03945	5.36	0.02965	0.05844	0.04567
5.37	0.03771	0.02787	0.03045	5.37	0.02695	0.03896	0.05341
5.38	0.03511	0.05226	0.0346	5.38	0.03774	0.06494	0.04799
5.39	0.04421	0.05575	0.02907	5.39	0.01887	0.04545	0.04025
5.4	0.04941	0.05575	0.03183	5.4	0.03235	0.03571	0.04876
5.41	0.05592	0.05923	0.02907	5.41	0.02695	0.05844	0.04799
5.42	0.03771	0.04878	0.03114	5.42	0.05391	0.05519	0.04412
5.43	0.04161	0.05923	0.0436	5.43	0.03235	0.06818	0.04257
5.44	0.04031	0.0453	0.02837	5.44	0.02695	0.05519	0.04412
5.45	0.05462	0.04181	0.02768	5.45	0.02695	0.06169	0.03096
5.46	0.04161	0.06272	0.02976	5.46	0.01887	0.03571	0.03947
5.47	0.04291	0.05226	0.03045	5.47	0.03235	0.0487	0.0387
5.48	0.05202	0.05923	0.03599	5.48	0.04852	0.07143	0.03483
5.49	0.03381	0.05923	0.02976	5.49	0.04852	0.05195	0.04412
5.5	0.03381	0.04878	0.03322	5.5	0.04043	0.05844	0.02709
5.51	0.03511	0.04878	0.0346	5.51	0.03774	0.05844	0.0356
5.52	0.03901	0.06272	0.02837	5.52	0.02156	0.0487	0.04025
5.53	0.04421	0.0662	0.0346	5.53	0.03504	0.06169	0.0418
5.54	0.04031	0.02787	0.03253	5.54	0.03774	0.04545	0.04257
5.55	0.05072	0.0662	0.04083	5.55	0.04313	0.07143	0.04412
5.56	0.03771	0.05575	0.03045	5.56	0.03774	0.05195	0.0387
5.57	0.03641	0.04181	0.03045	5.57	0.02695	0.06169	0.03483
5.58	0.04161	0.05923	0.04083	5.58	0.03235	0.05844	0.0418
5.59	0.05462	0.05575	0.02837	5.59	0.03235	0.04545	0.03715
5.6	0.04551	0.07317	0.03114	5.6	0.03504	0.05844	0.03715
5.61	0.04291	0.04181	0.02768	5.61	0.03774	0.04545	0.04412
5.62	0.04811	0.06272	0.02699	5.62	0.02965	0.03247	0.03715
5.63	0.04681	0.05226	0.03529	5.63	0.04313	0.10065	0.0356
5.64	0.03901	0.04181	0.03391	5.64	0.04582	0.05519	0.03251
5.65	0.03121	0.0453	0.02284	5.65	0.04043	0.07468	0.05418
5.66	0.03901	0.06272	0.03737	5.66	0.02426	0.07468	0.04025
5.67	0.03121	0.0453	0.04291	5.67	0.03235	0.0487	0.0418
5.68	0.03381	0.04181	0.03322	5.68	0.02965	0.04545	0.04721
5.69	0.03771	0.04181	0.02907	5.69	0.02426	0.05519	0.0387
5.7	0.03121	0.06272	0.02145	5.7	0.02426	0.04221	0.04567
5.71	0.03771	0.05575	0.02976	5.71	0.01887	0.04545	0.0387
5.72	0.03511	0.03484	0.03599	5.72	0.01887	0.05195	0.03715
5.73	0.02991	0.05226	0.02907	5.73	0.02965	0.06494	0.03947
5.74	0.04941	0.0453	0.0346	5.74	0.02426	0.05844	0.02864
5.75	0.03771	0.05923	0.03391	5.75	0.02965	0.03896	0.03638
5.76	0.04941	0.04878	0.02837	5.76	0.02156	0.06169	0.04567
5.77	0.02861	0.0662	0.03668	5.77	0.03504	0.07468	0.03251
5.78	0.03381	0.05226	0.03529	5.78	0.02965	0.05195	0.03793
5.79	0.04291	0.04878	0.03391	5.79	0.04313	0.08117	0.05341
5.8	0.04421	0.06272	0.03183	5.8	0.02965	0.06818	0.04257
5.81	0.04031	0.04878	0.02699	5.81	0.02426	0.06169	0.04567
5.82	0.04421	0.03136	0.02907	5.82	0.04313	0.05195	0.04567
5.83	0.04941	0.06969	0.02976	5.83	0.02426	0.05519	0.04489
5.84	0.04421	0.03136	0.02353	5.84	0.02156	0.03896	0.03483
5.85	0.04291	0.06272	0.02699	5.85	0.03504	0.05195	0.03793
5.86	0.04161	0.03136	0.02768	5.86	0.04043	0.07792	0.03483
5.87	0.05072	0.03484	0.0346	5.87	0.03504	0.05844	0.04025
5.88	0.04811	0.04878	0.02907	5.88	0.03504	0.07143	0.0356
5.89	0.04551	0.0662	0.03529	5.89	0.04313	0.07143	0.04102
5.9	0.04031	0.05226	0.03183	5.9	0.03235	0.05844	0.03793
5.91	0.03901	0.0662	0.03114	5.91	0.02426	0.0487	0.04799
5.92	0.04031	0.05575	0.03391	5.92	0.02965	0.06169	0.04334
5.93	0.03121	0.07317	0.02491	5.93	0.03504	0.05195	0.04025
5.94	0.03641	0.07317	0.02976	5.94	0.02426	0.05844	0.04567
5.95	0.03901	0.05226	0.03253	5.95	0.03235	0.08442	0.0387
5.96	0.03251	0.05923	0.02699	5.96	0.04043	0.09091	0.03793
5.97	0.03771	0.0453	0.03391	5.97	0.02426	0.09091	0.03328
5.98	0.03381	0.0453	0.02768	5.98	0.03774	0.05844	0.03793
5.99	0.04811	0.03136	0.0263	5.99	0.02965	0.06494	0.04025
6	0.04291	0.0662	0.0346	6	0.02156	0.05844	0.04721
6.01	0.04161	0.05575	0.02699	6.01	0.02695	0.05195	0.0418
6.02	0.03771	0.06969	0.0346	6.02	0.02965	0.06169	0.03793
6.03	0.04551	0.05575	0.03045	6.03	0.03235	0.06494	0.02399
6.04	0.04681	0.04181	0.03391	6.04	0.02965	0.07143	0.0356
6.05	0.04941	0.0453	0.02561	6.05	0.03235	0.06818	0.0356
6.06	0.03251	0.05226	0.02907	6.06	0.02426	0.06494	0.03019
6.07	0.04161	0.07317	0.02837	6.07	0.03504	0.04545	0.03483
6.08	0.04161	0.05923	0.02907	6.08	0.03504	0.08442	0.04025
6.09	0.03771	0.04878	0.0263	6.09	0.02426	0.05844	0.04644
6.1	0.04551	0.03833	0.02768	6.1	0.03504	0.04545	0.04102
6.11	0.04031	0.04181	0.02837	6.11	0.03774	0.03247	0.03096
6.12	0.05722	0.05575	0.03529	6.12	0.04313	0.03896	0.02709
6.13	0.03901	0.0453	0.02907	6.13	0.03774	0.07792	0.03328
6.14	0.03641	0.04878	0.04083	6.14	0.02695	0.03896	0.0418
6.15	0.04031	0.03833	0.02353	6.15	0.02695	0.07143	0.04102
6.16	0.04161	0.03833	0.02976	6.16	0.02156	0.0487	0.03406
6.17	0.04421	0.04878	0.02837	6.17	0.03235	0.05844	0.03251
6.18	0.03771	0.05575	0.03737	6.18	0.03504	0.04545	0.04025
6.19	0.03381	0.07666	0.03183	6.19	0.03235	0.07143	0.03638
6.2	0.03121	0.05923	0.0263	6.2	0.03504	0.07468	0.03096
6.21	0.02731	0.04181	0.04291	6.21	0.02695	0.07468	0.04567
6.22	0.03381	0.04878	0.02837	6.22	0.02695	0.06818	0.03715
6.23	0.02861	0.0662	0.03875	6.23	0.02695	0.07468	0.0356
6.24	0.03511	0.05226	0.03253	6.24	0.02426	0.08442	0.03483
6.25	0.04291	0.06969	0.03114	6.25	0.03504	0.0487	0.03793
6.26	0.04291	0.05575	0.02699	6.26	0.04582	0.06494	0.0356
6.27	0.04031	0.03136	0.0263	6.27	0.03235	0.04221	0.03947
6.28	0.05722	0.06272	0.03183	6.28	0.04043	0.05844	0.0418
6.29	0.05462	0.04878	0.03599	6.29	0.02965	0.0487	0.0387
6.3	0.03511	0.03833	0.02976	6.3	0.02695	0.06818	0.03406
6.31	0.03771	0.02439	0.02768	6.31	0.03774	0.08117	0.02632
6.32	0.04161	0.05923	0.03391	6.32	0.02965	0.07143	0.0387
6.33	0.03511	0.05575	0.03114	6.33	0.03504	0.03896	0.0356
6.34	0.04031	0.08014	0.03391	6.34	0.04043	0.06169	0.03406
6.35	0.04161	0.05923	0.03183	6.35	0.03235	0.07143	0.03173
6.36	0.04291	0.0453	0.03391	6.36	0.04043	0.06818	0.0356
6.37	0.02991	0.0453	0.03322	6.37	0.02965	0.05844	0.03406
6.38	0.03251	0.03484	0.02907	6.38	0.04582	0.07143	0.03019
6.39	0.04551	0.0453	0.03114	6.39	0.02426	0.07792	0.03947
6.4	0.04291	0.04181	0.02699	6.4	0.02156	0.05519	0.03947
6.41	0.02991	0.04878	0.03322	6.41	0.02965	0.07143	0.03173
6.42	0.03901	0.05575	0.02768	6.42	0.03235	0.05844	0.03173
6.43	0.04291	0.0453	0.02768	6.43	0.02156	0.07143	0.02941
6.44	0.03121	0.05226	0.03322	6.44	0.02965	0.0487	0.03251
6.45	0.03381	0.0453	0.03183	6.45	0.02426	0.05844	0.03715
6.46	0.04421	0.05575	0.02699	6.46	0.04043	0.0487	0.03947
6.47	0.03511	0.02787	0.02837	6.47	0.04043	0.04221	0.03793
6.48	0.03641	0.03833	0.02491	6.48	0.02426	0.04545	0.0356
6.49	0.03641	0.06969	0.02284	6.49	0.03774	0.05195	0.03638
6.5	0.04681	0.04878	0.0346	6.5	0.04313	0.08117	0.02709
6.51	0.03381	0.03484	0.03391	6.51	0.03235	0.07792	0.03328
6.52	0.03641	0.05923	0.02907	6.52	0.02965	0.06818	0.03328
6.53	0.03121	0.03484	0.02907	6.53	0.04043	0.06818	0.03096
6.54	0.03251	0.04181	0.03114	6.54	0.03235	0.05844	0.0387
6.55	0.04551	0.04878	0.03183	6.55	0.03774	0.05195	0.03793
6.56	0.04941	0.04878	0.02699	6.56	0.03235	0.05844	0.02632
6.57	0.04031	0.0662	0.02907	6.57	0.04313	0.05844	0.03251
6.58	0.04551	0.03484	0.02561	6.58	0.04043	0.05844	0.02941
6.59	0.04161	0.04181	0.03322	6.59	0.03504	0.07792	0.03173
6.6	0.03771	0.04181	0.02422	6.6	0.05121	0.05195	0.03328
6.61	0.03771	0.04181	0.02284	6.61	0.02156	0.08117	0.03328
6.62	0.04031	0.0453	0.03253	6.62	0.03504	0.07143	0.04334
6.63	0.03121	0.05923	0.02976	6.63	0.03504	0.07468	0.02786
6.64	0.03381	0.07317	0.02907	6.64	0.03235	0.03896	0.0418
6.65	0.04031	0.0453	0.03183	6.65	0.02156	0.05195	0.0387
6.66	0.04681	0.06272	0.02976	6.66	0.02965	0.05195	0.03328
6.67	0.02211	0.03484	0.0263	6.67	0.03504	0.06494	0.03483
6.68	0.03901	0.04181	0.03114	6.68	0.02695	0.07468	0.03019
6.69	0.03251	0.06272	0.02768	6.69	0.02965	0.07792	0.02786
6.7	0.03641	0.05226	0.03183	6.7	0.04313	0.05844	0.03638
6.71	0.03771	0.05575	0.02215	6.71	0.03235	0.06818	0.03406
6.72	0.04681	0.04181	0.03183	6.72	0.03504	0.06494	0.03328
6.73	0.03771	0.06272	0.02837	6.73	0.03235	0.06169	0.04257
6.74	0.04161	0.0662	0.0263	6.74	0.02965	0.05519	0.03947
6.75	0.04031	0.0453	0.02284	6.75	0.04043	0.05844	0.03638
6.76	0.04291	0.03136	0.02007	6.76	0.04043	0.06818	0.03947
6.77	0.03511	0.04878	0.02699	6.77	0.03235	0.07468	0.03251
6.78	0.03771	0.04878	0.02976	6.78	0.02426	0.06494	0.02554
6.79	0.04551	0.05575	0.03114	6.79	0.02695	0.05519	0.02941
6.8	0.04161	0.04181	0.02422	6.8	0.03774	0.04545	0.04102
6.81	0.03251	0.05226	0.01661	6.81	0.04852	0.05519	0.0356
6.82	0.03121	0.04181	0.02076	6.82	0.03235	0.05195	0.03328
6.83	0.03251	0.04878	0.03045	6.83	0.03774	0.08117	0.03715
6.84	0.04551	0.05923	0.03045	6.84	0.04313	0.06494	0.03947
6.85	0.04811	0.05575	0.0263	6.85	0.02695	0.06818	0.0356
6.86	0.04031	0.06272	0.02976	6.86	0.03774	0.05195	0.0387
6.87	0.03511	0.0453	0.0346	6.87	0.04582	0.05844	0.0418
6.88	0.03121	0.05575	0.02837	6.88	0.03504	0.04545	0.02167
6.89	0.03641	0.05923	0.02699	6.89	0.02695	0.05195	0.02167
6.9	0.04031	0.03833	0.0263	6.9	0.03504	0.0487	0.02941
6.91	0.04161	0.06969	0.02837	6.91	0.03235	0.06494	0.04025
6.92	0.03511	0.07666	0.02907	6.92	0.03504	0.06818	0.03406
6.93	0.02991	0.06272	0.02699	6.93	0.03504	0.06818	0.03483
6.94	0.03511	0.05226	0.03045	6.94	0.05121	0.07143	0.03328
6.95	0.03251	0.0662	0.02491	6.95	0.03504	0.06494	0.02632
6.96	0.03901	0.07317	0.02699	6.96	0.03235	0.06818	0.03173
6.97	0.03251	0.04878	0.0263	6.97	0.03235	0.07143	0.03328
6.98	0.04161	0.06272	0.0263	6.98	0.02695	0.06818	0.02941
6.99	0.03901	0.06272	0.03529	6.99	0.04043	0.07792	0.0356
7	0.03511	0.0453	0.02561	7	0.03774	0.06818	0.03328
7.01	0.03641	0.05923	0.02215	7.01	0.0566	0.06818	0.03406
7.02	0.04031	0.05226	0.02007	7.02	0.03235	0.06494	0.03638
7.03	0.03511	0.04878	0.03322	7.03	0.02426	0.06494	0.03406
7.04	0.05072	0.03833	0.01938	7.04	0.02965	0.08117	0.03328
7.05	0.03901	0.03833	0.02699	7.05	0.04582	0.05519	0.03328
7.06	0.03381	0.03833	0.02215	7.06	0.04313	0.05195	0.02709
7.07	0.03511	0.05575	0.02907	7.07	0.02965	0.0487	0.03096
7.08	0.03381	0.04878	0.02768	7.08	0.02426	0.06818	0.03096
7.09	0.04551	0.05226	0.02699	7.09	0.04043	0.03896	0.0356
7.1	0.05202	0.04181	0.03391	7.1	0.04043	0.0487	0.03483
7.11	0.02861	0.0453	0.02561	7.11	0.02156	0.05844	0.02941
7.12	0.02991	0.05575	0.02491	7.12	0.02965	0.05844	0.03173
7.13	0.04811	0.04878	0.02353	7.13	0.03774	0.05844	0.0356
7.14	0.03771	0.04878	0.02422	7.14	0.02426	0.07143	0.02941
7.15	0.03641	0.06272	0.02837	7.15	0.02695	0.06169	0.03638
7.16	0.04291	0.04878	0.03114	7.16	0.01887	0.05195	0.02477
7.17	0.04031	0.03136	0.02284	7.17	0.02426	0.06818	0.03251
7.18	0.03901	0.05226	0.02976	7.18	0.04582	0.06169	0.03251
7.19	0.04161	0.0453	0.02561	7.19	0.0593	0.07792	0.02864
7.2	0.03641	0.07666	0.02976	7.2	0.03504	0.08117	0.02786
7.21	0.04161	0.05575	0.03391	7.21	0.02156	0.05844	0.02554
7.22	0.04811	0.07317	0.02837	7.22	0.03504	0.06818	0.03638
7.23	0.03381	0.08014	0.02561	7.23	0.02695	0.07468	0.02786
7.24	0.03901	0.04181	0.03045	7.24	0.02426	0.05844	0.02941
7.25	0.03121	0.05923	0.03183	7.25	0.02695	0.07792	0.03096
7.26	0.03121	0.05923	0.02976	7.26	0.02156	0.05519	0.03483
7.27	0.03901	0.04181	0.02491	7.27	0.03504	0.06494	0.02864
7.28	0.03511	0.0662	0.02284	7.28	0.04043	0.08442	0.03328
7.29	0.03511	0.08711	0.02145	7.29	0.03504	0.05844	0.03638
7.3	0.03771	0.04878	0.02215	7.3	0.03504	0.06818	0.03328
7.31	0.03511	0.04181	0.02491	7.31	0.05391	0.07792	0.02709
7.32	0.03381	0.04878	0.03114	7.32	0.03774	0.06818	0.02477
7.33	0.03511	0.05226	0.02907	7.33	0.03235	0.05844	0.03406
7.34	0.03511	0.02439	0.03114	7.34	0.03235	0.0487	0.03096
7.35	0.03771	0.05575	0.02768	7.35	0.02426	0.05519	0.02709
7.36	0.03641	0.03484	0.03183	7.36	0.03235	0.07143	0.02864
7.37	0.04161	0.04878	0.02768	7.37	0.01887	0.06169	0.0356
7.38	0.04161	0.03136	0.02422	7.38	0.03774	0.07143	0.03406
7.39	0.03641	0.05575	0.02976	7.39	0.02965	0.04221	0.02864
7.4	0.03381	0.03484	0.03322	7.4	0.04313	0.06494	0.02786
7.41	0.03511	0.04878	0.01869	7.41	0.03774	0.05844	0.03251
7.42	0.04551	0.04181	0.02837	7.42	0.03504	0.07792	0.03947
7.43	0.03771	0.0453	0.02561	7.43	0.03235	0.07468	0.04334
7.44	0.04941	0.05226	0.02907	7.44	0.03235	0.07143	0.03483
7.45	0.03641	0.05226	0.0263	7.45	0.0593	0.08766	0.03328
7.46	0.03381	0.06272	0.02145	7.46	0.04582	0.06169	0.02786
7.47	0.03511	0.02787	0.02561	7.47	0.03774	0.04545	0.03638
7.48	0.04681	0.02439	0.02215	7.48	0.03504	0.04545	0.0387
7.49	0.03641	0.0453	0.02491	7.49	0.04043	0.06494	0.03793
7.5	0.03381	0.06272	0.03253	7.5	0.02965	0.06169	0.04025
7.51	0.02861	0.0662	0.03253	7.51	0.02156	0.07468	0.03328
7.52	0.03251	0.04878	0.0346	7.52	0.03774	0.05195	0.02786
7.53	0.05072	0.0453	0.02768	7.53	0.03235	0.06169	0.03483
7.54	0.04941	0.05575	0.02976	7.54	0.03235	0.07468	0.02554
7.55	0.03511	0.05226	0.02561	7.55	0.03504	0.05844	0.02399
7.56	0.04031	0.05226	0.03253	7.56	0.02695	0.04545	0.02322
7.57	0.04421	0.05575	0.02837	7.57	0.04043	0.07143	0.02554
7.58	0.03511	0.04181	0.02976	7.58	0.03774	0.08766	0.02709
7.59	0.02861	0.04181	0.02837	7.59	0.03504	0.07143	0.02864
7.6	0.03381	0.03136	0.02907	7.6	0.03774	0.08766	0.03406
7.61	0.04291	0.04181	0.03322	7.61	0.03235	0.06818	0.02477
7.62	0.04551	0.05226	0.03114	7.62	0.04313	0.05844	0.03019
7.63	0.04291	0.05923	0.02284	7.63	0.04582	0.0487	0.03173
7.64	0.03121	0.05923	0.01869	7.64	0.03504	0.04545	0.03173
7.65	0.03381	0.07666	0.02491	7.65	0.03774	0.07792	0.02477
7.66	0.02861	0.0453	0.02353	7.66	0.04313	0.07468	0.02322
7.67	0.04161	0.05226	0.02699	7.67	0.02695	0.06494	0.0209
7.68	0.04551	0.03136	0.02422	7.68	0.03235	0.05519	0.02399
7.69	0.03511	0.02439	0.02422	7.69	0.03774	0.07143	0.02786
7.7	0.04031	0.04878	0.02976	7.7	0.03235	0.08117	0.02786
7.71	0.04031	0.03833	0.03045	7.71	0.04582	0.04221	0.03019
7.72	0.03121	0.05575	0.02976	7.72	0.02965	0.05844	0.02245
7.73	0.03641	0.04181	0.02284	7.73	0.02965	0.04545	0.02554
7.74	0.03641	0.03136	0.02491	7.74	0.03504	0.05195	0.02245
7.75	0.03771	0.04878	0.01869	7.75	0.04313	0.06169	0.02245
7.76	0.03511	0.0453	0.02076	7.76	0.03774	0.07792	0.02786
7.77	0.03771	0.06272	0.02145	7.77	0.03235	0.07143	0.02864
7.78	0.03251	0.0453	0.01938	7.78	0.02695	0.06494	0.02554
7.79	0.04291	0.04181	0.02215	7.79	0.02426	0.06169	0.02864
7.8	0.04421	0.04181	0.02076	7.8	0.04043	0.07792	0.02477
7.81	0.03771	0.0453	0.02491	7.81	0.04043	0.07792	0.02709
7.82	0.03511	0.05923	0.02768	7.82	0.03235	0.03571	0.02477
7.83	0.04681	0.04181	0.02837	7.83	0.04313	0.05195	0.02245
7.84	0.03771	0.04878	0.03253	7.84	0.05391	0.0974	0.02477
7.85	0.03511	0.03833	0.02353	7.85	0.01887	0.06818	0.03715
7.86	0.03771	0.03484	0.02353	7.86	0.02426	0.07143	0.02554
7.87	0.04681	0.06272	0.01799	7.87	0.02156	0.07792	0.03251
7.88	0.04031	0.06272	0.02007	7.88	0.03235	0.07468	0.03173
7.89	0.03641	0.03833	0.02215	7.89	0.03504	0.09416	0.02709
7.9	0.02731	0.03833	0.02353	7.9	0.02156	0.11364	0.02477
7.91	0.03511	0.0662	0.02353	7.91	0.02965	0.11364	0.02786
7.92	0.03771	0.05226	0.02145	7.92	0.03774	0.11688	0.02167
7.93	0.02731	0.06272	0.02561	7.93	0.05391	0.19805	0.02632
7.94	0.04031	0.09059	0.02422	7.94	0.02156	0.17857	0.03251
7.95	0.02731	0.08362	0.02491	7.95	0.01887	0.22727	0.03483
7.96	0.02471	0.07666	0.02491	7.96	0.02695	0.29221	0.03173
7.97	0.03511	0.08362	0.02491	7.97	0.03774	0.34416	0.02786
7.98	0.03641	0.11847	0.02976	7.98	0.04313	0.32792	0.02786
7.99	0.03771	0.12195	0.02699	7.99	0.03504	0.36688	0.03019
8	0.04291	0.16725	0.02353	8	0.02965	0.40909	0.02632
8.01	0.03641	0.1115	0.02491	8.01	0.03774	0.38636	0.02786
8.02	0.03511	0.11847	0.02284	8.02	0.04043	0.45779	0.02709
8.03	0.04811	0.12544	0.02215	8.03	0.02695	0.45779	0.02477
8.04	0.04161	0.14634	0.02561	8.04	0.04582	0.42857	0.02786
8.05	0.04811	0.16028	0.02145	8.05	0.03504	0.42208	0.02786
8.06	0.06112	0.14286	0.01938	8.06	0.02695	0.44156	0.03096
8.07	0.04551	0.10105	0.03253	8.07	0.02156	0.39286	0.03019
8.08	0.04551	0.11847	0.03045	8.08	0.02965	0.38961	0.03406
8.09	0.04291	0.10105	0.03599	8.09	0.03774	0.3474	0.03328
8.1	0.04291	0.09059	0.0263	8.1	0.04582	0.30519	0.02786
8.11	0.03901	0.11847	0.03045	8.11	0.04043	0.28247	0.03251
8.12	0.03641	0.11847	0.02422	8.12	0.04043	0.25649	0.02709
8.13	0.03381	0.08362	0.02768	8.13	0.03504	0.25325	0.02786
8.14	0.02861	0.09756	0.02976	8.14	0.03504	0.17532	0.02167
8.15	0.03641	0.06272	0.02353	8.15	0.02156	0.1461	0.0209
8.16	0.04031	0.05923	0.02907	8.16	0.02426	0.12338	0.0209
8.17	0.03251	0.05923	0.02215	8.17	0.03504	0.08766	0.02554
8.18	0.03121	0.05923	0.01869	8.18	0.04313	0.09416	0.02709
8.19	0.04031	0.03484	0.02422	8.19	0.03235	0.07143	0.02786
8.2	0.04681	0.05923	0.0263	8.2	0.02695	0.07143	0.02632
8.21	0.03381	0.05226	0.02145	8.21	0.02426	0.0487	0.02245
8.22	0.04551	0.05923	0.02422	8.22	0.02156	0.06169	0.01703
8.23	0.03511	0.05575	0.01453	8.23	0.03235	0.05519	0.02477
8.24	0.03121	0.03833	0.02145	8.24	0.02695	0.07468	0.02864
8.25	0.03901	0.0453	0.02422	8.25	0.02695	0.07468	0.02864
8.26	0.03641	0.05575	0.02076	8.26	0.02965	0.06818	0.03251
8.27	0.02861	0.06272	0.02145	8.27	0.03235	0.08442	0.02632
8.28	0.03251	0.0453	0.02145	8.28	0.04313	0.06169	0.02167
8.29	0.04941	0.05575	0.02215	8.29	0.03235	0.07792	0.02709
8.3	0.03381	0.05575	0.02768	8.3	0.02426	0.08766	0.02554
8.31	0.03641	0.03833	0.02422	8.31	0.03235	0.1039	0.02709
8.32	0.05332	0.03833	0.03183	8.32	0.04313	0.07143	0.03406
8.33	0.04551	0.05575	0.02976	8.33	0.03504	0.06818	0.02399
8.34	0.02991	0.03833	0.02491	8.34	0.04313	0.07792	0.02477
8.35	0.03901	0.03833	0.02491	8.35	0.04852	0.08442	0.01703
8.36	0.04161	0.06272	0.02768	8.36	0.03504	0.05844	0.0209
8.37	0.04031	0.06969	0.02491	8.37	0.03774	0.05844	0.02322
8.38	0.03901	0.0662	0.02353	8.38	0.04313	0.05195	0.02941
8.39	0.03511	0.03833	0.03253	8.39	0.04043	0.06494	0.02245
8.4	0.05982	0.0453	0.0263	8.4	0.04582	0.07143	0.02786
8.41	0.05982	0.04181	0.02491	8.41	0.03774	0.06494	0.03096
8.42	0.04161	0.05575	0.02768	8.42	0.04852	0.07143	0.02709
8.43	0.04681	0.0662	0.02353	8.43	0.03774	0.08766	0.02554
8.44	0.04421	0.06272	0.02284	8.44	0.02695	0.08442	0.02864
8.45	0.04421	0.05226	0.02976	8.45	0.03774	0.09416	0.03328
8.46	0.04421	0.06969	0.03114	8.46	0.04582	0.07792	0.02632
8.47	0.05332	0.05575	0.03045	8.47	0.05121	0.07468	0.03096
8.48	0.05332	0.0453	0.03114	8.48	0.06469	0.07468	0.03251
8.49	0.04421	0.0662	0.02491	8.49	0.04852	0.08766	0.03483
8.5	0.04291	0.06969	0.0263	8.5	0.0593	0.08442	0.02941
8.51	0.04031	0.06272	0.0346	8.51	0.04582	0.08442	0.02709
8.52	0.04811	0.05575	0.03045	8.52	0.04852	0.08117	0.03096
8.53	0.05332	0.04878	0.03668	8.53	0.05121	0.06494	0.02399
8.54	0.04941	0.0662	0.03737	8.54	0.03504	0.07792	0.03483
8.55	0.04421	0.05923	0.02699	8.55	0.04043	0.07143	0.02632
8.56	0.05592	0.05226	0.02491	8.56	0.04313	0.08442	0.02632
8.57	0.04421	0.04878	0.02768	8.57	0.04582	0.05519	0.02632
8.58	0.04421	0.05923	0.02837	8.58	0.04582	0.05519	0.02632
8.59	0.04291	0.03484	0.02699	8.59	0.04582	0.06494	0.02477
8.6	0.02991	0.05923	0.02699	8.6	0.04043	0.05519	0.02012
8.61	0.03511	0.05575	0.02561	8.61	0.03774	0.0487	0.01858
8.62	0.03381	0.05575	0.02422	8.62	0.04313	0.06818	0.02477
8.63	0.03901	0.05226	0.02007	8.63	0.04852	0.06494	0.02709
8.64	0.03641	0.05575	0.02215	8.64	0.03774	0.07143	0.02245
8.65	0.04551	0.0453	0.02284	8.65	0.04043	0.06494	0.0209
8.66	0.04421	0.05923	0.02007	8.66	0.04582	0.05844	0.02786
8.67	0.03641	0.05226	0.02215	8.67	0.02965	0.07143	0.02632
8.68	0.03251	0.04878	0.0263	8.68	0.04043	0.04545	0.01935
8.69	0.02601	0.0453	0.0263	8.69	0.03504	0.07143	0.01858
8.7	0.03251	0.06272	0.02215	8.7	0.04043	0.07143	0.02554
8.71	0.03511	0.04181	0.02076	8.71	0.02695	0.06169	0.02322
8.72	0.04031	0.03484	0.02076	8.72	0.02426	0.07143	0.02554
8.73	0.03771	0.03484	0.02284	8.73	0.02156	0.07143	0.02399
8.74	0.02991	0.03484	0.02491	8.74	0.02426	0.07143	0.02167
8.75	0.03251	0.04181	0.02768	8.75	0.03504	0.08117	0.02245
8.76	0.03641	0.03484	0.02422	8.76	0.03504	0.06818	0.02322
8.77	0.03381	0.03136	0.01799	8.77	0.03774	0.06169	0.02399
8.78	0.03511	0.05575	0.02215	8.78	0.02426	0.06494	0.02632
8.79	0.03121	0.05226	0.02907	8.79	0.01887	0.07468	0.02786
8.8	0.03251	0.07666	0.02561	8.8	0.04043	0.07792	0.0209
8.81	0.04551	0.05923	0.02353	8.81	0.04582	0.1039	0.02167
8.82	0.03251	0.04181	0.01799	8.82	0.04043	0.0974	0.0209
8.83	0.03901	0.05575	0.0173	8.83	0.04313	0.09091	0.02245
8.84	0.03641	0.07317	0.02353	8.84	0.04043	0.09416	0.0209
8.85	0.03251	0.07666	0.02145	8.85	0.04043	0.11364	0.02322
8.86	0.02861	0.0453	0.02076	8.86	0.03774	0.11039	0.02322
8.87	0.03511	0.05923	0.01592	8.87	0.02156	0.13312	0.02322
8.88	0.03511	0.07666	0.01592	8.88	0.02965	0.12338	0.01625
8.89	0.03901	0.08711	0.01592	8.89	0.02426	0.10714	0.01935
8.9	0.04421	0.05923	0.01869	8.9	0.02156	0.14286	0.02786
8.91	0.02861	0.0453	0.01869	8.91	0.03235	0.12987	0.02245
8.92	0.02991	0.06272	0.02076	8.92	0.03235	0.12662	0.02322
8.93	0.03251	0.05226	0.02284	8.93	0.02426	0.10065	0.0209
8.94	0.03641	0.06272	0.02145	8.94	0.02695	0.10065	0.01471
8.95	0.03901	0.07666	0.02491	8.95	0.03504	0.09416	0.02167
8.96	0.03901	0.05923	0.02215	8.96	0.03235	0.1039	0.02399
8.97	0.03251	0.0453	0.02076	8.97	0.02965	0.0974	0.02167
8.98	0.03121	0.0453	0.01661	8.98	0.04043	0.10714	0.02167
8.99	0.04031	0.03833	0.02007	8.99	0.04313	0.0974	0.02477
9	0.04031	0.0453	0.02561	9	0.03504	0.06169	0.02632
9.01	0.03641	0.03136	0.02284	9.01	0.03774	0.06494	0.02554
9.02	0.03511	0.0453	0.02284	9.02	0.03504	0.07143	0.02477
9.03	0.02991	0.05226	0.02699	9.03	0.03504	0.07143	0.02632
9.04	0.03251	0.05575	0.02145	9.04	0.02426	0.06169	0.02477
9.05	0.04031	0.05575	0.02699	9.05	0.02965	0.07792	0.01858
9.06	0.04291	0.06272	0.02561	9.06	0.05121	0.06494	0.01935
9.07	0.03901	0.0453	0.02907	9.07	0.04043	0.06169	0.02322
9.08	0.04421	0.03833	0.02768	9.08	0.03504	0.05519	0.02167
9.09	0.03641	0.03136	0.02007	9.09	0.02426	0.05519	0.02322
9.1	0.03901	0.05923	0.01661	9.1	0.03235	0.04545	0.02399
9.11	0.04291	0.04878	0.02215	9.11	0.03235	0.0487	0.02245
9.12	0.04291	0.03484	0.02561	9.12	0.05121	0.05844	0.02012
9.13	0.04031	0.02439	0.02215	9.13	0.03774	0.06494	0.0209
9.14	0.03641	0.03833	0.01938	9.14	0.04582	0.05519	0.02167
9.15	0.03641	0.04181	0.01938	9.15	0.03774	0.06494	0.01935
9.16	0.03251	0.03833	0.0173	9.16	0.03235	0.05519	0.02399
9.17	0.03641	0.02787	0.01661	9.17	0.01887	0.06494	0.01625
9.18	0.03251	0.03833	0.0173	9.18	0.01617	0.07143	0.01858
9.19	0.03901	0.03484	0.01869	9.19	0.03235	0.04545	0.01858
9.2	0.03771	0.05226	0.02353	9.2	0.03774	0.05844	0.02399
9.21	0.03771	0.0453	0.02076	9.21	0.03235	0.06169	0.02632
9.22	0.04811	0.03833	0.02145	9.22	0.03774	0.06818	0.02167
9.23	0.04291	0.04181	0.02422	9.23	0.04582	0.05844	0.02399
9.24	0.03901	0.03833	0.02145	9.24	0.02965	0.07468	0.01858
9.25	0.03511	0.03833	0.01938	9.25	0.02965	0.05844	0.0178
9.26	0.02731	0.06272	0.01869	9.26	0.02965	0.05844	0.01935
9.27	0.02991	0.03833	0.02353	9.27	0.03504	0.06169	0.02167
9.28	0.03641	0.05575	0.02145	9.28	0.02695	0.07143	0.02245
9.29	0.04031	0.04181	0.01938	9.29	0.03235	0.05519	0.01935
9.3	0.03511	0.04181	0.01592	9.3	0.03774	0.08117	0.02245
9.31	0.02991	0.03833	0.01661	9.31	0.03504	0.08117	0.02012
9.32	0.02081	0.04181	0.01938	9.32	0.03504	0.08117	0.0209
9.33	0.03121	0.04181	0.02284	9.33	0.04043	0.05195	0.01935
9.34	0.04551	0.05226	0.02284	9.34	0.03504	0.05844	0.02245
9.35	0.03641	0.03833	0.02491	9.35	0.04313	0.06818	0.02012
9.36	0.02991	0.03484	0.02284	9.36	0.03235	0.05844	0.01935
9.37	0.03771	0.03136	0.02768	9.37	0.03235	0.06494	0.01471
9.38	0.03901	0.03484	0.02353	9.38	0.03235	0.07468	0.01935
9.39	0.02861	0.0453	0.01938	9.39	0.03235	0.05844	0.01858
9.4	0.03901	0.05575	0.02145	9.4	0.04043	0.05519	0.02012
9.41	0.04031	0.0453	0.02215	9.41	0.03774	0.06818	0.02477
9.42	0.04031	0.05575	0.01799	9.42	0.04043	0.07143	0.02245
9.43	0.04551	0.05575	0.01661	9.43	0.05391	0.0487	0.01703
9.44	0.04421	0.0453	0.01592	9.44	0.05121	0.0487	0.0178
9.45	0.03381	0.05226	0.02007	9.45	0.04043	0.06818	0.02012
9.46	0.02471	0.03833	0.02284	9.46	0.05391	0.09091	0.01935
9.47	0.03771	0.0453	0.02215	9.47	0.04313	0.07468	0.02786
9.48	0.03771	0.03833	0.02561	9.48	0.03774	0.07468	0.02709
9.49	0.04681	0.03833	0.02837	9.49	0.04852	0.06169	0.02477
9.5	0.05072	0.0453	0.02907	9.5	0.04582	0.06494	0.02477
9.51	0.05462	0.0453	0.0346	9.51	0.06469	0.07792	0.02477
9.52	0.05592	0.0662	0.03945	9.52	0.0593	0.09416	0.02245
9.53	0.06372	0.07317	0.0346	9.53	0.0593	0.1039	0.02477
9.54	0.07412	0.08362	0.04014	9.54	0.06739	0.0974	0.02941
9.55	0.08713	0.08711	0.04775	9.55	0.08356	0.1039	0.02477
9.56	0.10273	0.10105	0.04706	9.56	0.08086	0.12662	0.03096
9.57	0.11053	0.11847	0.06367	9.57	0.10782	0.12013	0.0356
9.58	0.12094	0.1324	0.06851	9.58	0.11051	0.14935	0.03947
9.59	0.14694	0.14286	0.0782	9.59	0.12668	0.16558	0.04257
9.6	0.16645	0.16028	0.09204	9.6	0.15903	0.15909	0.04567
9.61	0.18596	0.20906	0.1045	9.61	0.1779	0.22078	0.05341
9.62	0.20156	0.20557	0.11972	9.62	0.20216	0.26948	0.06424
9.63	0.24317	0.223	0.13426	9.63	0.19946	0.27597	0.06966
9.64	0.28349	0.25784	0.14325	9.64	0.24528	0.30519	0.06269
9.65	0.30559	0.2892	0.15709	9.65	0.26954	0.27273	0.0743
9.66	0.3238	0.31707	0.16401	9.66	0.30997	0.26948	0.09365
9.67	0.342	0.33449	0.17301	9.67	0.32345	0.30844	0.0952
9.68	0.3459	0.34146	0.19723	9.68	0.32615	0.36688	0.08437
9.69	0.37451	0.3101	0.19723	9.69	0.33962	0.3961	0.09598
9.7	0.35111	0.33101	0.2083	9.7	0.32615	0.37013	0.09985
9.71	0.38231	0.3101	0.22907	9.71	0.2965	0.33766	0.09675
9.72	0.38101	0.33101	0.209	9.72	0.33962	0.33766	0.09133
9.73	0.36021	0.32404	0.18616	9.73	0.33154	0.33442	0.0805
9.74	0.3199	0.26132	0.19031	9.74	0.2938	0.35065	0.09288
9.75	0.27698	0.24042	0.17855	9.75	0.2965	0.2987	0.09752
9.76	0.29129	0.24042	0.14948	9.76	0.27763	0.29221	0.07895
9.77	0.27048	0.23693	0.14464	9.77	0.23181	0.27922	0.0743
9.78	0.23927	0.18118	0.13979	9.78	0.18329	0.21753	0.06037
9.79	0.20546	0.16376	0.11765	9.79	0.16981	0.20779	0.0596
9.8	0.19376	0.16376	0.09135	9.8	0.15364	0.2013	0.05341
9.81	0.14174	0.14286	0.09412	9.81	0.13747	0.15584	0.04954
9.82	0.13134	0.1324	0.08028	9.82	0.12938	0.11039	0.03793
9.83	0.10793	0.09756	0.06574	9.83	0.10243	0.09416	0.03793
9.84	0.08322	0.09059	0.0526	9.84	0.06469	0.10065	0.03173
9.85	0.08973	0.08014	0.03945	9.85	0.0593	0.09416	0.02864
9.86	0.07022	0.05923	0.03875	9.86	0.05121	0.07792	0.02632
9.87	0.05852	0.0453	0.03806	9.87	0.04852	0.08117	0.02245
9.88	0.05592	0.04181	0.03875	9.88	0.04852	0.06494	0.0209
9.89	0.04941	0.05226	0.02907	9.89	0.03504	0.05519	0.02012
9.9	0.04421	0.04181	0.02145	9.9	0.04043	0.06169	0.02012
9.91	0.04031	0.02091	0.02353	9.91	0.03504	0.05519	0.0209
9.92	0.03901	0.03136	0.02768	9.92	0.03504	0.05844	0.02399
9.93	0.03771	0.0453	0.02353	9.93	0.04582	0.05519	0.02167
9.94	0.03511	0.04878	0.02007	9.94	0.03774	0.0487	0.01703
9.95	0.02991	0.04878	0.01522	9.95	0.04313	0.0487	0.01703
9.96	0.02861	0.0453	0.02007	9.96	0.03504	0.07468	0.01703
9.97	0.03251	0.05226	0.01938	9.97	0.02965	0.05844	0.01625
9.98	0.03121	0.04878	0.02284	9.98	0.01887	0.05195	0.0178
9.99	0.02991	0.04878	0.02215	9.99	0.02426	0.0487	0.02167
10	0.03251	0.03833	0.01799	10	0.03774	0.04545	0.02012
10.01	0.03771	0.04878	0.01661	10.01	0.04313	0.06169	0.01703
10.02	0.03381	0.0453	0.02076	10.02	0.03235	0.05195	0.01471
10.03	0.03121	0.05575	0.02007	10.03	0.03235	0.05519	0.0178
10.04	0.03251	0.04878	0.01592	10.04	0.03235	0.05844	0.01625
10.05	0.04031	0.04878	0.01661	10.05	0.02426	0.0487	0.01625
10.06	0.03251	0.06969	0.01799	10.06	0.02156	0.04221	0.01393
10.07	0.03251	0.04878	0.01592	10.07	0.03504	0.0487	0.01548
10.08	0.03251	0.04878	0.01522	10.08	0.03504	0.0487	0.01548
10.09	0.02731	0.03833	0.01453	10.09	0.02965	0.04221	0.01625
10.1	0.03641	0.03833	0.01592	10.1	0.02426	0.06494	0.01161
10.11	0.02861	0.03484	0.01592	10.11	0.02695	0.06494	0.01703
10.12	0.02471	0.03136	0.01522	10.12	0.02965	0.05195	0.01935
10.13	0.02601	0.03833	0.01938	10.13	0.03235	0.04221	0.01935
10.14	0.03251	0.04878	0.02076	10.14	0.03774	0.03571	0.0178
10.15	0.03511	0.03484	0.02353	10.15	0.02965	0.04545	0.01703
10.16	0.02861	0.05226	0.02837	10.16	0.04582	0.06494	0.01548
10.17	0.03251	0.03833	0.02284	10.17	0.03774	0.06494	0.01935
10.18	0.03771	0.01742	0.02007	10.18	0.02426	0.05195	0.01625
10.19	0.03381	0.03484	0.02215	10.19	0.04043	0.06169	0.01703
10.2	0.03901	0.0662	0.01869	10.2	0.04852	0.06494	0.01858
10.21	0.04551	0.05575	0.01938	10.21	0.04043	0.04545	0.01625
10.22	0.04291	0.04878	0.02215	10.22	0.04313	0.04545	0.01935
10.23	0.03901	0.03833	0.01869	10.23	0.02695	0.06169	0.01703
10.24	0.02471	0.03484	0.01799	10.24	0.02426	0.06494	0.01858
10.25	0.03771	0.04181	0.01453	10.25	0.02426	0.0487	0.01316
10.26	0.03641	0.03136	0.01938	10.26	0.02426	0.06169	0.01703
10.27	0.02341	0.0453	0.01938	10.27	0.03774	0.05519	0.02322
10.28	0.02861	0.03484	0.02145	10.28	0.04852	0.05195	0.02167
10.29	0.03641	0.03833	0.01869	10.29	0.03235	0.05195	0.01471
10.3	0.03121	0.03484	0.01453	10.3	0.03774	0.05844	0.01471
10.31	0.03251	0.03833	0.01522	10.31	0.04582	0.06169	0.01858
10.32	0.04031	0.0453	0.02007	10.32	0.03504	0.0487	0.02245
10.33	0.04161	0.04181	0.02007	10.33	0.03504	0.05195	0.01858
10.34	0.04161	0.04878	0.01661	10.34	0.03235	0.06818	0.02167
10.35	0.02861	0.05226	0.0173	10.35	0.03774	0.05195	0.02322
10.36	0.02731	0.03833	0.02007	10.36	0.03235	0.03896	0.01703
10.37	0.02471	0.02439	0.02284	10.37	0.04043	0.03571	0.0178
10.38	0.02861	0.02439	0.01522	10.38	0.04582	0.05195	0.01703
10.39	0.03641	0.03136	0.0173	10.39	0.03235	0.05519	0.0178
10.4	0.03511	0.04181	0.01799	10.4	0.04043	0.05195	0.02012
10.41	0.02341	0.03833	0.01592	10.41	0.02695	0.05519	0.01548
10.42	0.02601	0.04181	0.02007	10.42	0.02426	0.05844	0.01471
10.43	0.03121	0.0453	0.02145	10.43	0.02965	0.0487	0.01393
10.44	0.03511	0.05575	0.02422	10.44	0.03774	0.05844	0.01703
10.45	0.03381	0.03833	0.02145	10.45	0.04043	0.0487	0.01858
10.46	0.02991	0.02439	0.01315	10.46	0.04043	0.0487	0.01393
10.47	0.02731	0.03833	0.01661	10.47	0.03774	0.05844	0.01935
10.48	0.02211	0.03484	0.0173	10.48	0.03235	0.05519	0.01935
10.49	0.02471	0.03484	0.01592	10.49	0.02695	0.05195	0.01393
10.5	0.03121	0.05226	0.01661	10.5	0.04313	0.05844	0.01625
10.51	0.02991	0.04878	0.01592	10.51	0.04313	0.03896	0.01471
10.52	0.02861	0.04181	0.02076	10.52	0.03235	0.03896	0.01471
10.53	0.03511	0.02439	0.01592	10.53	0.03235	0.0487	0.01625
10.54	0.03381	0.02439	0.01315	10.54	0.03774	0.05519	0.02012
10.55	0.02211	0.03484	0.01869	10.55	0.04043	0.04545	0.02245
10.56	0.02081	0.03833	0.02007	10.56	0.03235	0.03571	0.0209
10.57	0.02861	0.03833	0.01938	10.57	0.03235	0.03896	0.01625
10.58	0.03251	0.03484	0.02007	10.58	0.02965	0.0487	0.01548
10.59	0.03641	0.0453	0.01522	10.59	0.02695	0.04545	0.01625
10.6	0.03641	0.0453	0.01661	10.6	0.02965	0.05195	0.01548
10.61	0.02601	0.0453	0.01453	10.61	0.03774	0.05195	0.01316
10.62	0.03381	0.04181	0.01315	10.62	0.02965	0.05195	0.01393
10.63	0.03381	0.03484	0.01453	10.63	0.02695	0.05844	0.01471
10.64	0.02861	0.04878	0.01799	10.64	0.03235	0.04545	0.01625
10.65	0.02601	0.04878	0.01938	10.65	0.03504	0.0487	0.01625
10.66	0.02341	0.03484	0.01938	10.66	0.03774	0.06169	0.01935
10.67	0.02601	0.04181	0.01938	10.67	0.03504	0.06818	0.01625
10.68	0.02991	0.04181	0.01522	10.68	0.02965	0.06169	0.01625
10.69	0.03121	0.0453	0.01384	10.69	0.03504	0.0487	0.02012
10.7	0.02731	0.03833	0.01592	10.7	0.04313	0.04545	0.01703
10.71	0.02991	0.04181	0.01661	10.71	0.02965	0.03247	0.01393
10.72	0.02471	0.03136	0.01938	10.72	0.02426	0.02597	0.01471
10.73	0.02861	0.03484	0.01799	10.73	0.03774	0.04545	0.01471
10.74	0.02861	0.0453	0.01453	10.74	0.04313	0.05844	0.01703
10.75	0.03251	0.0453	0.01315	10.75	0.04043	0.04221	0.01084
10.76	0.02991	0.04878	0.02007	10.76	0.03504	0.04221	0.01084
10.77	0.02341	0.04878	0.02076	10.77	0.03235	0.0487	0.01471
10.78	0.02341	0.0453	0.01661	10.78	0.02965	0.06494	0.01625
10.79	0.02731	0.04878	0.01661	10.79	0.03235	0.05195	0.0178
10.8	0.03901	0.03136	0.01592	10.8	0.03774	0.05195	0.01935
10.81	0.04681	0.02787	0.01869	10.81	0.04313	0.05195	0.01548
10.82	0.03511	0.02787	0.0173	10.82	0.03235	0.04221	0.01858
10.83	0.03641	0.03136	0.01938	10.83	0.02156	0.03896	0.01625
10.84	0.03641	0.04878	0.02145	10.84	0.02426	0.03896	0.01625
10.85	0.02861	0.04878	0.01384	10.85	0.03235	0.04545	0.01858
10.86	0.02991	0.02787	0.01246	10.86	0.03504	0.0487	0.01548
10.87	0.03121	0.03484	0.01522	10.87	0.02965	0.0487	0.01084
10.88	0.03381	0.0453	0.0173	10.88	0.02965	0.05195	0.01625
10.89	0.03251	0.05923	0.01661	10.89	0.02695	0.05195	0.0178
10.9	0.02731	0.05923	0.02007	10.9	0.02156	0.05519	0.01471
10.91	0.02471	0.05226	0.01869	10.91	0.02426	0.06169	0.01238
10.92	0.02601	0.0453	0.01938	10.92	0.02156	0.05844	0.01858
10.93	0.02861	0.03833	0.02076	10.93	0.04043	0.04545	0.01393
10.94	0.02471	0.0453	0.0173	10.94	0.04313	0.04545	0.00929
10.95	0.02341	0.03484	0.01592	10.95	0.03774	0.04221	0.01238
10.96	0.02861	0.03833	0.01799	10.96	0.03774	0.04545	0.01316
10.97	0.03511	0.04181	0.01315	10.97	0.03774	0.05844	0.01548
10.98	0.03381	0.03833	0.01176	10.98	0.04313	0.06818	0.02012
10.99	0.02861	0.04181	0.0173	10.99	0.04582	0.05844	0.01471
11	0.02211	0.03833	0.01869	11	0.03504	0.03896	0.01238
11.01	0.02731	0.03833	0.01869	11.01	0.02695	0.04545	0.01471
11.02	0.03251	0.03484	0.0173	11.02	0.03504	0.06818	0.01238
11.03	0.02991	0.0453	0.01453	11.03	0.04043	0.06169	0.01238
11.04	0.02861	0.05226	0.02007	11.04	0.04313	0.05519	0.01238
11.05	0.02991	0.0453	0.02491	11.05	0.04852	0.06169	0.01548
11.06	0.02991	0.05226	0.02076	11.06	0.04313	0.06494	0.01548
11.07	0.03771	0.03833	0.01799	11.07	0.04582	0.07468	0.01471
11.08	0.03641	0.03136	0.01938	11.08	0.04043	0.07143	0.01625
11.09	0.04291	0.03833	0.02215	11.09	0.04043	0.04545	0.01703
11.1	0.04291	0.04878	0.02353	11.1	0.04313	0.03247	0.0209
11.11	0.04031	0.06969	0.02561	11.11	0.05121	0.04221	0.0209
11.12	0.03901	0.08362	0.02353	11.12	0.04582	0.05195	0.01703
11.13	0.04031	0.0662	0.02837	11.13	0.05121	0.05195	0.01935
11.14	0.04681	0.04878	0.02699	11.14	0.04852	0.06169	0.01935
11.15	0.04811	0.04878	0.01938	11.15	0.04313	0.05844	0.0178
11.16	0.03251	0.05226	0.02215	11.16	0.04313	0.04545	0.01703
11.17	0.03251	0.0453	0.02076	11.17	0.0566	0.04545	0.01316
11.18	0.04421	0.04878	0.02491	11.18	0.0566	0.04545	0.01703
11.19	0.04551	0.06272	0.02837	11.19	0.04043	0.05195	0.0209
11.2	0.03901	0.0453	0.02145	11.2	0.04313	0.04545	0.01935
11.21	0.05072	0.04181	0.01869	11.21	0.05121	0.04221	0.01858
11.22	0.05202	0.05226	0.01938	11.22	0.04582	0.06169	0.01548
11.23	0.04811	0.05575	0.01869	11.23	0.04313	0.07792	0.01393
11.24	0.04421	0.05923	0.01869	11.24	0.04582	0.05844	0.01858
11.25	0.03771	0.0662	0.01938	11.25	0.04582	0.05844	0.01858
11.26	0.04421	0.07317	0.0263	11.26	0.04043	0.07143	0.01548
11.27	0.04811	0.0453	0.03045	11.27	0.04852	0.05195	0.01703
11.28	0.05332	0.04878	0.02768	11.28	0.05391	0.0487	0.0178
11.29	0.05852	0.06272	0.02837	11.29	0.0593	0.07792	0.02477
11.3	0.05982	0.06272	0.03183	11.3	0.06739	0.08117	0.02632
11.31	0.06762	0.06272	0.03253	11.31	0.07278	0.07792	0.02399
11.32	0.06372	0.06969	0.03391	11.32	0.07008	0.08766	0.02709
11.33	0.06372	0.0662	0.04014	11.33	0.08625	0.0974	0.02554
11.34	0.08062	0.07317	0.04844	11.34	0.09434	0.1039	0.02245
11.35	0.09103	0.10453	0.04637	11.35	0.07817	0.13312	0.02399
11.36	0.09753	0.10453	0.04913	11.36	0.11051	0.13312	0.02709
11.37	0.10923	0.09756	0.05606	11.37	0.1186	0.12338	0.03406
11.38	0.12354	0.09408	0.05952	11.38	0.11051	0.11688	0.0418
11.39	0.14434	0.09059	0.06851	11.39	0.12129	0.11364	0.04567
11.4	0.13264	0.1115	0.0692	11.4	0.14016	0.12013	0.04334
11.41	0.12874	0.10105	0.07336	11.41	0.15094	0.12662	0.04489
11.42	0.15475	0.12195	0.07474	11.42	0.16981	0.13312	0.0418
11.43	0.16125	0.12892	0.06505	11.43	0.18868	0.1526	0.03947
11.44	0.15865	0.14634	0.07543	11.44	0.17251	0.16234	0.04257
11.45	0.15475	0.14634	0.08166	11.45	0.16712	0.14286	0.04102
11.46	0.16905	0.10801	0.07543	11.46	0.15364	0.13961	0.04102
11.47	0.18075	0.1115	0.07474	11.47	0.16981	0.16234	0.03793
11.48	0.16775	0.11847	0.06851	11.48	0.18868	0.18831	0.03793
11.49	0.15085	0.11847	0.07128	11.49	0.14555	0.18182	0.0418
11.5	0.15345	0.12195	0.08512	11.5	0.13747	0.16883	0.03793
11.51	0.15215	0.14983	0.08028	11.51	0.15094	0.15584	0.03328
11.52	0.15085	0.14634	0.07405	11.52	0.15094	0.12662	0.0356
11.53	0.15735	0.1324	0.07751	11.53	0.12938	0.12013	0.03947
11.54	0.14044	0.12195	0.07543	11.54	0.14286	0.13636	0.03947
11.55	0.12744	0.10453	0.07197	11.55	0.14016	0.17208	0.0418
11.56	0.11183	0.1115	0.06298	11.56	0.12668	0.16234	0.03947
11.57	0.12874	0.1324	0.0609	11.57	0.14286	0.12662	0.0356
11.58	0.13394	0.11498	0.06159	11.58	0.14825	0.10714	0.0356
11.59	0.11053	0.10801	0.0609	11.59	0.13477	0.10065	0.03251
11.6	0.11183	0.10801	0.05398	11.6	0.12938	0.1039	0.02786
11.61	0.11053	0.09756	0.05329	11.61	0.1186	0.11688	0.03096
11.62	0.10793	0.09756	0.05121	11.62	0.1159	0.12662	0.03096
11.63	0.10143	0.09408	0.05329	11.63	0.1159	0.1039	0.03096
11.64	0.08713	0.09059	0.04913	11.64	0.12399	0.09091	0.02864
11.65	0.08973	0.08014	0.04706	11.65	0.10243	0.08117	0.02399
11.66	0.08843	0.0662	0.04429	11.66	0.07817	0.09091	0.02167
11.67	0.07802	0.06272	0.03599	11.67	0.07008	0.09091	0.0209
11.68	0.07412	0.07317	0.03391	11.68	0.06739	0.07143	0.02012
11.69	0.06502	0.0662	0.03322	11.69	0.06199	0.07468	0.02477
11.7	0.05462	0.03484	0.03045	11.7	0.04582	0.07468	0.02167
11.71	0.05462	0.05923	0.02837	11.71	0.0593	0.06169	0.01703
11.72	0.04551	0.06969	0.02837	11.72	0.07278	0.06169	0.01625
11.73	0.04161	0.04878	0.02907	11.73	0.05391	0.07792	0.01471
11.74	0.04161	0.0453	0.02353	11.74	0.04313	0.07143	0.01316
11.75	0.04551	0.03833	0.01869	11.75	0.04313	0.06818	0.01393
11.76	0.04291	0.03484	0.0173	11.76	0.04582	0.05844	0.01625
11.77	0.03771	0.04181	0.0173	11.77	0.04043	0.0487	0.01625
11.78	0.03381	0.05575	0.02215	11.78	0.04043	0.04221	0.01858
11.79	0.02991	0.0453	0.01869	11.79	0.03235	0.04221	0.0178
11.8	0.03511	0.02091	0.0173	11.8	0.03235	0.04545	0.01316
11.81	0.03641	0.02787	0.01799	11.81	0.04313	0.03247	0.01238
11.82	0.03381	0.03136	0.01799	11.82	0.04043	0.04545	0.01316
11.83	0.02991	0.03484	0.02076	11.83	0.04582	0.04545	0.01316
11.84	0.02991	0.05226	0.01799	11.84	0.04582	0.0487	0.01161
11.85	0.02991	0.05226	0.01592	11.85	0.02965	0.06169	0.01548
11.86	0.02991	0.02787	0.01661	11.86	0.03774	0.05195	0.01393
11.87	0.03121	0.0453	0.0173	11.87	0.04313	0.0487	0.01084
11.88	0.02731	0.05226	0.01938	11.88	0.03774	0.05844	0.01548
11.89	0.02861	0.04878	0.01869	11.89	0.03504	0.04545	0.0178
11.9	0.02731	0.04878	0.01661	11.9	0.03774	0.04545	0.01858
11.91	0.03121	0.04181	0.0173	11.91	0.02965	0.05195	0.01316
11.92	0.03121	0.04181	0.01799	11.92	0.03235	0.0487	0.01238
11.93	0.02991	0.03136	0.01799	11.93	0.03504	0.04545	0.0178
11.94	0.02991	0.03136	0.01869	11.94	0.03235	0.04545	0.0178
11.95	0.03381	0.03484	0.01799	11.95	0.03774	0.03896	0.01703
11.96	0.03381	0.02787	0.01661	11.96	0.02965	0.04545	0.01548
11.97	0.02471	0.0453	0.01938	11.97	0.02695	0.03247	0.01471
11.98	0.03251	0.04181	0.01869	11.98	0.02965	0.02922	0.01471
11.99	0.03251	0.02787	0.01453	11.99	0.02426	0.04221	0.01858
12	0.02861	0.04181	0.01384	12	0.01887	0.03571	0.01625
12.01	0.02601	0.03833	0.01246	12.01	0.03235	0.02597	0.01625
12.02	0.02211	0.04878	0.01384	12.02	0.03235	0.03896	0.01935
12.03	0.03251	0.04878	0.01315	12.03	0.02965	0.04545	0.01548
12.04	0.03511	0.0453	0.01176	12.04	0.02965	0.0487	0.01238
12.05	0.02731	0.03833	0.01522	12.05	0.02426	0.05519	0.01161
12.06	0.02601	0.03484	0.01869	12.06	0.02695	0.04221	0.01084
12.07	0.02341	0.03136	0.0173	12.07	0.02695	0.03896	0.01393
12.08	0.02601	0.03833	0.01799	12.08	0.02426	0.03247	0.01625
12.09	0.02991	0.0453	0.01938	12.09	0.02156	0.03247	0.01471
12.1	0.02211	0.03136	0.01938	12.1	0.02426	0.03571	0.01393
12.11	0.01951	0.02439	0.0173	12.11	0.02426	0.03571	0.01161
12.12	0.02341	0.02091	0.01315	12.12	0.02426	0.04221	0.00851
12.13	0.02471	0.02787	0.01246	12.13	0.02426	0.04221	0.00929
12.14	0.02471	0.03833	0.01799	12.14	0.02695	0.03896	0.00929
12.15	0.02211	0.03136	0.01384	12.15	0.02426	0.04221	0.01161
12.16	0.02211	0.02439	0.01176	12.16	0.02156	0.05195	0.01625
12.17	0.02471	0.02091	0.01384	12.17	0.02156	0.04545	0.01548
12.18	0.02731	0.02091	0.01176	12.18	0.02695	0.03896	0.01393
12.19	0.02991	0.02787	0.01107	12.19	0.02695	0.04221	0.01548
12.2	0.02471	0.02439	0.01038	12.2	0.02426	0.03247	0.0178
12.21	0.02341	0.02439	0.01246	12.21	0.02695	0.02273	0.01548
12.22	0.02081	0.03484	0.01522	12.22	0.02426	0.03896	0.01161
12.23	0.01821	0.03136	0.01107	12.23	0.02695	0.04545	0.01238
12.24	0.02211	0.03484	0.00969	12.24	0.02695	0.04545	0.01393
12.25	0.02341	0.03484	0.00969	12.25	0.02156	0.05195	0.01161
12.26	0.02731	0.03484	0.01038	12.26	0.02426	0.0487	0.01084
12.27	0.02731	0.03484	0.01453	12.27	0.03235	0.03247	0.01084
12.28	0.02601	0.04181	0.01592	12.28	0.02965	0.02922	0.00929
12.29	0.02731	0.04181	0.01522	12.29	0.02426	0.03896	0.01006
12.3	0.02601	0.03833	0.01453	12.3	0.02156	0.02922	0.00851
12.31	0.02601	0.04181	0.01384	12.31	0.01887	0.02922	0.01084
12.32	0.02601	0.03136	0.01246	12.32	0.02695	0.03896	0.01471
12.33	0.02731	0.02439	0.01176	12.33	0.02965	0.03247	0.01316
12.34	0.02861	0.01394	0.01246	12.34	0.01617	0.03896	0.01316
12.35	0.02471	0.02787	0.01315	12.35	0.01348	0.05195	0.01316
12.36	0.02471	0.03484	0.01384	12.36	0.01887	0.04221	0.01238
12.37	0.02601	0.03484	0.01384	12.37	0.01617	0.02922	0.01393
12.38	0.02471	0.03484	0.01453	12.38	0.02156	0.03247	0.01316
12.39	0.01951	0.02787	0.01938	12.39	0.02965	0.0487	0.01161
12.4	0.02211	0.02439	0.02007	12.4	0.02965	0.03896	0.01084
12.41	0.02341	0.02439	0.01246	12.41	0.03504	0.03571	0.01238
12.42	0.02601	0.02439	0.00969	12.42	0.02965	0.04221	0.01161
12.43	0.02081	0.02091	0.01107	12.43	0.02695	0.04221	0.01084
12.44	0.02341	0.03484	0.01315	12.44	0.02426	0.0487	0.01084
12.45	0.03121	0.04181	0.01384	12.45	0.02695	0.04545	0.00929
12.46	0.02601	0.05226	0.01522	12.46	0.02695	0.04221	0.00929
12.47	0.02471	0.0453	0.01384	12.47	0.01887	0.04221	0.00929
12.48	0.02861	0.03484	0.01453	12.48	0.01617	0.04221	0.01084
12.49	0.02601	0.03833	0.01176	12.49	0.01617	0.04221	0.01161
12.5	0.01691	0.03484	0.01038	12.5	0.01617	0.03896	0.01084
12.51	0.02081	0.04181	0.01315	12.51	0.02426	0.04221	0.00929
12.52	0.02861	0.03484	0.01107	12.52	0.02695	0.03247	0.01084
12.53	0.02991	0.02439	0.01315	12.53	0.02426	0.02922	0.01316
12.54	0.02991	0.02787	0.01384	12.54	0.01617	0.02922	0.01393
12.55	0.02471	0.03833	0.01246	12.55	0.01617	0.01948	0.01393
12.56	0.02211	0.03136	0.00969	12.56	0.02156	0.03896	0.01625
12.57	0.02081	0.02439	0.01107	12.57	0.02695	0.04545	0.01471
12.58	0.02601	0.02439	0.01384	12.58	0.02965	0.03896	0.01006
12.59	0.03121	0.01394	0.01453	12.59	0.02426	0.04221	0.01393
12.6	0.02471	0.01742	0.01384	12.6	0.02965	0.03571	0.01316
12.61	0.02081	0.01742	0.01799	12.61	0.02965	0.03896	0.01238
12.62	0.02601	0.01394	0.01661	12.62	0.01348	0.03571	0.01238
12.63	0.02601	0.02787	0.01107	12.63	0.01348	0.02922	0.01084
12.64	0.02211	0.02787	0.01246	12.64	0.02426	0.02597	0.00929
12.65	0.02211	0.02091	0.01453	12.65	0.02965	0.03571	0.00851
12.66	0.02471	0.02787	0.01522	12.66	0.02156	0.04221	0.01084
12.67	0.02341	0.02787	0.01592	12.67	0.01617	0.03571	0.01084
12.68	0.03121	0.03136	0.01522	12.68	0.02156	0.02922	0.01316
12.69	0.02861	0.03833	0.01315	12.69	0.02695	0.04221	0.01316
12.7	0.02211	0.03833	0.01592	12.7	0.02426	0.03896	0.01161
12.71	0.02471	0.03833	0.01384	12.71	0.02156	0.02597	0.01161
12.72	0.02731	0.03136	0.01592	12.72	0.02695	0.04221	0.01161
12.73	0.02991	0.02787	0.0173	12.73	0.02965	0.0487	0.01161
12.74	0.02731	0.03484	0.01176	12.74	0.03504	0.02597	0.01238
12.75	0.02471	0.03833	0.01246	12.75	0.03774	0.01948	0.01084
12.76	0.01951	0.02439	0.01384	12.76	0.02965	0.02597	0.00851
12.77	0.02081	0.03136	0.01246	12.77	0.02426	0.03247	0.00774
12.78	0.02731	0.03484	0.01107	12.78	0.02695	0.03896	0.01161
12.79	0.02991	0.03136	0.01315	12.79	0.02695	0.04221	0.01316
12.8	0.02991	0.03833	0.01522	12.8	0.02156	0.04221	0.01393
12.81	0.02861	0.03833	0.01246	12.81	0.02695	0.02922	0.01316
12.82	0.02341	0.03484	0.01592	12.82	0.03235	0.04221	0.01006
12.83	0.02341	0.02439	0.0173	12.83	0.02965	0.05519	0.01238
12.84	0.02731	0.01394	0.01246	12.84	0.03504	0.04545	0.01471
12.85	0.02471	0.01742	0.01384	12.85	0.02426	0.03896	0.01393
12.86	0.02471	0.02091	0.01384	12.86	0.01617	0.04221	0.01316
12.87	0.02601	0.01742	0.01246	12.87	0.01348	0.04221	0.01006
12.88	0.02861	0.03136	0.01246	12.88	0.02156	0.04221	0.00929
12.89	0.02471	0.04181	0.00969	12.89	0.02695	0.04221	0.01393
12.9	0.01951	0.03484	0.01384	12.9	0.02426	0.03571	0.01625
12.91	0.02341	0.02787	0.01246	12.91	0.02156	0.03571	0.01161
12.92	0.02341	0.03484	0.01315	12.92	0.02156	0.03896	0.01084
12.93	0.02081	0.03136	0.01799	12.93	0.02426	0.03247	0.01084
12.94	0.02211	0.01742	0.01661	12.94	0.02965	0.04221	0.01238
12.95	0.02601	0.02787	0.0173	12.95	0.04043	0.04221	0.01084
12.96	0.02081	0.02439	0.01799	12.96	0.04313	0.02922	0.01084
12.97	0.01951	0.03136	0.0173	12.97	0.04043	0.03896	0.01006
12.98	0.01821	0.0453	0.01592	12.98	0.02965	0.04221	0.00929
12.99	0.0156	0.03136	0.01315	12.99	0.02156	0.02597	0.00851
13	0.02211	0.03136	0.01315	13	0.01887	0.02597	0.01238
13.01	0.02211	0.03484	0.01522	13.01	0.01887	0.03571	0.01471
13.02	0.01691	0.02787	0.01453	13.02	0.01887	0.02597	0.01084
13.03	0.02341	0.02439	0.01107	13.03	0.01887	0.02597	0.01084
13.04	0.03511	0.02091	0.01384	13.04	0.02426	0.03571	0.01006
13.05	0.02471	0.02787	0.01384	13.05	0.02695	0.04545	0.00851
13.06	0.01691	0.02787	0.01038	13.06	0.02695	0.03896	0.01006
13.07	0.02081	0.03136	0.01176	13.07	0.01617	0.03247	0.01161
13.08	0.02731	0.03136	0.01315	13.08	0.01617	0.03896	0.01393
13.09	0.02731	0.03136	0.01384	13.09	0.01887	0.03247	0.01238
13.1	0.01821	0.03136	0.01522	13.1	0.02695	0.02922	0.00851
13.11	0.03251	0.03136	0.01592	13.11	0.02426	0.03896	0.01084
13.12	0.03641	0.02439	0.01176	13.12	0.02426	0.03571	0.00929
13.13	0.02991	0.03136	0.00761	13.13	0.02426	0.03571	0.00697
13.14	0.02471	0.03833	0.009	13.14	0.02965	0.04221	0.00774
13.15	0.01951	0.03136	0.01107	13.15	0.02695	0.03571	0.00929
13.16	0.02211	0.02787	0.01453	13.16	0.02426	0.0487	0.01238
13.17	0.02211	0.02091	0.01453	13.17	0.03774	0.06494	0.01238
13.18	0.02341	0.02091	0.01453	13.18	0.03774	0.0487	0.01006
13.19	0.02861	0.03484	0.01661	13.19	0.02426	0.03571	0.01084
13.2	0.02471	0.03136	0.01522	13.2	0.02695	0.03571	0.01006
13.21	0.02861	0.03833	0.01522	13.21	0.03504	0.03896	0.00929
13.22	0.02861	0.03484	0.0173	13.22	0.02965	0.03896	0.01238
13.23	0.02081	0.03484	0.01799	13.23	0.03235	0.02922	0.01006
13.24	0.02731	0.03136	0.01799	13.24	0.02965	0.02597	0.00697
13.25	0.03121	0.03484	0.02076	13.25	0.02426	0.03896	0.01238
13.26	0.03251	0.0453	0.01869	13.26	0.03235	0.05195	0.01471
13.27	0.03511	0.0453	0.01869	13.27	0.02965	0.04545	0.01393
13.28	0.03511	0.04878	0.01592	13.28	0.02965	0.04545	0.01548
13.29	0.03901	0.0453	0.01661	13.29	0.05121	0.04221	0.01471
13.3	0.03641	0.04181	0.02353	13.3	0.05391	0.03571	0.01238
13.31	0.02991	0.03484	0.02076	13.31	0.04582	0.04221	0.01316
13.32	0.03511	0.02439	0.02215	13.32	0.04313	0.06494	0.01548
13.33	0.03641	0.03136	0.02284	13.33	0.04582	0.06494	0.01393
13.34	0.03381	0.04181	0.02215	13.34	0.04582	0.04545	0.01625
13.35	0.03641	0.04878	0.02768	13.35	0.04043	0.0487	0.0178
13.36	0.04421	0.05575	0.03253	13.36	0.04313	0.06169	0.01316
13.37	0.04551	0.0453	0.02976	13.37	0.04852	0.06818	0.01393
13.38	0.04421	0.03833	0.02561	13.38	0.04313	0.06494	0.01393
13.39	0.04031	0.03136	0.02561	13.39	0.04582	0.06494	0.01084
13.4	0.03641	0.03484	0.02491	13.4	0.04313	0.0487	0.00929
13.41	0.04031	0.03484	0.0263	13.41	0.03504	0.04221	0.00929
13.42	0.03641	0.03484	0.02491	13.42	0.03235	0.05195	0.00851
13.43	0.03511	0.04181	0.02076	13.43	0.03774	0.05844	0.00697
13.44	0.04031	0.05226	0.02353	13.44	0.03235	0.0487	0.01084
13.45	0.04421	0.04878	0.02145	13.45	0.03504	0.04545	0.01316
13.46	0.04031	0.04181	0.01453	13.46	0.02965	0.0487	0.01316
13.47	0.03251	0.02787	0.01522	13.47	0.01887	0.04221	0.01238
13.48	0.02861	0.02091	0.01799	13.48	0.02695	0.04545	0.01006
13.49	0.03121	0.03136	0.01799	13.49	0.03235	0.05844	0.01161
13.5	0.03251	0.03484	0.01938	13.5	0.04043	0.0487	0.01393
13.51	0.02861	0.02439	0.01938	13.51	0.03504	0.04221	0.01161
13.52	0.02861	0.01742	0.01384	13.52	0.02156	0.03571	0.01161
13.53	0.02081	0.01394	0.01176	13.53	0.02695	0.04221	0.01238
13.54	0.01691	0.02091	0.01453	13.54	0.03235	0.05844	0.01084
13.55	0.01951	0.03484	0.0173	13.55	0.02426	0.05195	0.01006
13.56	0.02341	0.03484	0.01661	13.56	0.02156	0.04545	0.01238
13.57	0.02601	0.02787	0.01246	13.57	0.02426	0.02922	0.00929
13.58	0.02601	0.01742	0.00761	13.58	0.02426	0.02597	0.00774
13.59	0.02861	0.02439	0.009	13.59	0.02695	0.02922	0.00929
13.6	0.03511	0.02091	0.01592	13.6	0.02156	0.03571	0.00774
13.61	0.03121	0.04181	0.01522	13.61	0.01348	0.03896	0.00851
13.62	0.02341	0.0453	0.01315	13.62	0.01887	0.03896	0.01161
13.63	0.02731	0.02439	0.01592	13.63	0.02695	0.04221	0.01161
13.64	0.02731	0.02439	0.01592	13.64	0.02426	0.04545	0.01084
13.65	0.01951	0.03136	0.0173	13.65	0.02695	0.04545	0.01238
13.66	0.01951	0.02787	0.01453	13.66	0.02156	0.02922	0.01006
13.67	0.02731	0.04181	0.01107	13.67	0.02695	0.02273	0.00697
13.68	0.02601	0.04181	0.01661	13.68	0.02426	0.03896	0.00929
13.69	0.01951	0.03484	0.01799	13.69	0.02156	0.03896	0.01084
13.7	0.02601	0.03136	0.01315	13.7	0.02695	0.03247	0.01006
13.71	0.02211	0.02787	0.01384	13.71	0.03504	0.03571	0.01084
13.72	0.02341	0.03136	0.01592	13.72	0.02965	0.05195	0.01084
13.73	0.02471	0.03484	0.01522	13.73	0.01617	0.04545	0.01006
13.74	0.02081	0.03136	0.01453	13.74	0.02426	0.03247	0.01471
13.75	0.02731	0.02439	0.01592	13.75	0.01887	0.04221	0.01316
13.76	0.02991	0.02787	0.01453	13.76	0.02156	0.03896	0.01161
13.77	0.03251	0.03136	0.01453	13.77	0.02965	0.02273	0.01161
13.78	0.03121	0.02787	0.01592	13.78	0.02695	0.01948	0.01161
13.79	0.03121	0.03136	0.01453	13.79	0.02426	0.03247	0.01316
13.8	0.02991	0.02439	0.01315	13.8	0.02695	0.0487	0.01238
13.81	0.02341	0.02439	0.01661	13.81	0.02426	0.02922	0.01161
13.82	0.02341	0.02439	0.0173	13.82	0.02965	0.01623	0.01006
13.83	0.01951	0.02439	0.01246	13.83	0.03504	0.02597	0.00929
13.84	0.02341	0.02439	0.01107	13.84	0.02426	0.03896	0.01006
13.85	0.02471	0.02439	0.01038	13.85	0.02156	0.03247	0.01084
13.86	0.02341	0.02091	0.01246	13.86	0.01887	0.02273	0.00929
13.87	0.02601	0.02787	0.01384	13.87	0.01348	0.02597	0.00851
13.88	0.02341	0.02787	0.01176	13.88	0.01617	0.03247	0.00619
13.89	0.01691	0.03484	0.009	13.89	0.02156	0.02597	0.00774
13.9	0.0156	0.03484	0.009	13.9	0.01617	0.02597	0.01161
13.91	0.02341	0.03136	0.01453	13.91	0.01617	0.03896	0.01161
13.92	0.02211	0.03484	0.01799	13.92	0.02695	0.05195	0.00774
13.93	0.01821	0.02787	0.01592	13.93	0.02695	0.03247	0.00929
13.94	0.02081	0.02787	0.01592	13.94	0.02695	0.00974	0.00697
13.95	0.02211	0.04181	0.01522	13.95	0.02156	0.03247	0.00542
13.96	0.02341	0.03136	0.01176	13.96	0.01887	0.04545	0.00619
13.97	0.02211	0.03136	0.01038	13.97	0.02965	0.04221	0.00774
13.98	0.02861	0.03136	0.00761	13.98	0.02156	0.03247	0.00697
13.99	0.02471	0.02091	0.009	13.99	0.01617	0.03571	0.00387
14	0.02081	0.03136	0.01176	14	0.01617	0.02922	0.00697
14.01	0.02991	0.03484	0.01592	14.01	0.01887	0.02273	0.00851
14.02	0.02601	0.03136	0.01522	14.02	0.01887	0.01948	0.00929
14.03	0.0143	0.03136	0.01038	14.03	0.01348	0.01948	0.01161
14.04	0.01951	0.02091	0.009	14.04	0.01348	0.02597	0.00774
14.05	0.02081	0.02787	0.0083	14.05	0.02156	0.03247	0.00774
14.06	0.02211	0.03484	0.00969	14.06	0.02426	0.02597	0.01471
14.07	0.02601	0.03833	0.01107	14.07	0.01887	0.02273	0.01006
14.08	0.02081	0.03484	0.009	14.08	0.02426	0.01948	0.00464
14.09	0.02081	0.03136	0.01038	14.09	0.02426	0.03896	0.00542
14.1	0.01951	0.02439	0.01315	14.1	0.02426	0.04221	0.00851
14.11	0.01951	0.02439	0.01246	14.11	0.02426	0.03247	0.00929
14.12	0.02081	0.02439	0.01315	14.12	0.01617	0.02922	0.00851
14.13	0.01691	0.03136	0.01176	14.13	0.01617	0.02273	0.00464
14.14	0.01951	0.03484	0.00969	14.14	0.02695	0.02597	0.00619
14.15	0.02601	0.02787	0.01522	14.15	0.03235	0.03896	0.00774
14.16	0.02211	0.03136	0.01453	14.16	0.02156	0.03571	0.00929
14.17	0.01821	0.02787	0.01176	14.17	0.01617	0.02597	0.00851
14.18	0.01951	0.01742	0.01107	14.18	0.01617	0.02273	0.00774
14.19	0.02211	0.02787	0.009	14.19	0.02156	0.02597	0.01161
14.2	0.02211	0.04878	0.00969	14.2	0.01887	0.02273	0.01238
14.21	0.02471	0.03833	0.01522	14.21	0.01348	0.01299	0.01161
14.22	0.02341	0.02439	0.01592	14.22	0.01078	0.01623	0.01006
14.23	0.02081	0.03136	0.01315	14.23	0.01348	0.02922	0.01006
14.24	0.02081	0.03833	0.01107	14.24	0.01348	0.02922	0.00851
14.25	0.02341	0.03136	0.01038	14.25	0.01617	0.04221	0.00929
14.26	0.02341	0.02091	0.01107	14.26	0.03235	0.03571	0.00929
14.27	0.02601	0.02439	0.00969	14.27	0.03504	0.02922	0.00619
14.28	0.02601	0.03484	0.00623	14.28	0.02695	0.02922	0.00697
14.29	0.02211	0.04181	0.01038	14.29	0.02426	0.02597	0.00774
14.3	0.02341	0.02439	0.01592	14.3	0.02156	0.02597	0.00851
14.31	0.02211	0.02787	0.01176	14.31	0.02156	0.02922	0.00929
14.32	0.01951	0.03136	0.00969	14.32	0.02695	0.02273	0.01316
14.33	0.01951	0.02439	0.01315	14.33	0.02426	0.02597	0.01393
14.34	0.01821	0.02439	0.01315	14.34	0.01887	0.03247	0.00929
14.35	0.01951	0.01742	0.01038	14.35	0.01617	0.03571	0.00851
14.36	0.01951	0.01394	0.01176	14.36	0.02156	0.04221	0.00851
14.37	0.01821	0.02091	0.01246	14.37	0.02695	0.03896	0.00929
14.38	0.02211	0.01742	0.009	14.38	0.01617	0.02273	0.00929
14.39	0.01951	0.02091	0.0083	14.39	0.01887	0.01948	0.00774
14.4	0.01821	0.02091	0.0083	14.4	0.02965	0.02922	0.00697
14.41	0.02081	0.01045	0.01176	14.41	0.02426	0.02922	0.00542
14.42	0.02341	0.02439	0.01038	14.42	0.01348	0.03247	0.00542
14.43	0.01821	0.02091	0.009	14.43	0.02156	0.02922	0.00851
14.44	0.01951	0.01742	0.009	14.44	0.02426	0.01948	0.00851
14.45	0.02471	0.03136	0.01384	14.45	0.02965	0.01623	0.00619
14.46	0.02081	0.03484	0.01453	14.46	0.02426	0.01299	0.00464
14.47	0.02471	0.03833	0.01246	14.47	0.01887	0.01948	0.00464
14.48	0.02471	0.02439	0.01246	14.48	0.02156	0.01623	0.00619
14.49	0.01951	0.01742	0.01107	14.49	0.03235	0.01948	0.00774
14.5	0.013	0.01394	0.01315	14.5	0.02156	0.01948	0.00774
14.51	0.0156	0.02091	0.01453	14.51	0.01887	0.03247	0.00542
14.52	0.02081	0.01742	0.01176	14.52	0.02426	0.03247	0.00697
14.53	0.01691	0.01045	0.01384	14.53	0.01348	0.02922	0.00619
14.54	0.01951	0.01394	0.01453	14.54	0.01348	0.03247	0.00697
14.55	0.0156	0.01742	0.01107	14.55	0.01887	0.02597	0.01084
14.56	0.01951	0.02439	0.01107	14.56	0.01617	0.02597	0.01006
14.57	0.02211	0.04181	0.01384	14.57	0.02156	0.02273	0.00774
14.58	0.01821	0.03136	0.01384	14.58	0.02156	0.02922	0.00619
14.59	0.0156	0.02439	0.01246	14.59	0.01617	0.03571	0.00697
14.6	0.01951	0.02091	0.00969	14.6	0.01887	0.03247	0.01006
14.61	0.01691	0.02091	0.01038	14.61	0.02695	0.02597	0.00774
14.62	0.0156	0.01742	0.01453	14.62	0.02695	0.01948	0.00542
14.63	0.02081	0.02091	0.01384	14.63	0.01887	0.03247	0.00697
14.64	0.01951	0.03136	0.01315	14.64	0.01078	0.03247	0.01006
14.65	0.0143	0.02091	0.01107	14.65	0.02156	0.02273	0.00774
14.66	0.01821	0.01742	0.01038	14.66	0.03235	0.01623	0.00697
14.67	0.02211	0.02439	0.01176	14.67	0.02156	0.01948	0.00851
14.68	0.01821	0.02439	0.01107	14.68	0.00809	0.02273	0.01006
14.69	0.02211	0.02091	0.00692	14.69	0.02156	0.02273	0.00851
14.7	0.02081	0.01394	0.009	14.7	0.03235	0.01623	0.00774
14.71	0.01691	0.02091	0.009	14.71	0.02426	0.02273	0.00697
14.72	0.02341	0.02787	0.00969	14.72	0.01617	0.03571	0.00619
14.73	0.02471	0.02091	0.01176	14.73	0.01617	0.03571	0.00774
14.74	0.01821	0.01742	0.01176	14.74	0.00809	0.0487	0.00929
14.75	0.02081	0.01394	0.01315	14.75	0.02156	0.04221	0.01238
14.76	0.02211	0.02787	0.01176	14.76	0.02156	0.03247	0.01006
14.77	0.02341	0.04181	0.01107	14.77	0.01887	0.03896	0.00697
14.78	0.01951	0.02787	0.009	14.78	0.01617	0.03896	0.00851
14.79	0.01691	0.02439	0.01246	14.79	0.02156	0.01623	0.00619
14.8	0.01951	0.02439	0.01522	14.8	0.01348	0.02273	0.00774
14.81	0.01821	0.01742	0.01107	14.81	0.01617	0.04221	0.00851
14.82	0.0156	0.01742	0.00969	14.82	0.02156	0.03571	0.00851
14.83	0.0156	0.02091	0.00969	14.83	0.02426	0.02922	0.01006
14.84	0.01691	0.02439	0.0083	14.84	0.02426	0.02273	0.00851
14.85	0.01951	0.02439	0.00969	14.85	0.01887	0.01948	0.01006
14.86	0.0156	0.01742	0.009	14.86	0.01617	0.01623	0.00774
14.87	0.01951	0.02091	0.00969	14.87	0.01887	0.01299	0.00851
14.88	0.02081	0.01394	0.01038	14.88	0.01887	0.01948	0.00542
14.89	0.0143	0.02787	0.0083	14.89	0.02156	0.01948	0.0031
14.9	0.01821	0.03136	0.00969	14.9	0.01887	0.01948	0.00464
14.91	0.01821	0.01394	0.01038	14.91	0.02156	0.02597	0.00697
14.92	0.01821	0.01742	0.00969	14.92	0.01617	0.02597	0.00774
14.93	0.02211	0.02439	0.01107	14.93	0.00539	0.01948	0.00851
14.94	0.01691	0.01742	0.01107	14.94	0.01078	0.02597	0.00774
14.95	0.01821	0.01394	0.01107	14.95	0.01078	0.01948	0.00697
14.96	0.02211	0.01742	0.01315	14.96	0.02426	0.04221	0.00619
14.97	0.01951	0.02439	0.01246	14.97	0.01617	0.02922	0.00619
14.98	0.01691	0.02091	0.00969	14.98	0.01078	0.02273	0.00619
14.99	0.01951	0.02439	0.009	14.99	0.01887	0.02273	0.00697
15	0.02211	0.03484	0.00969	15	0.01887	0.01948	0.01084
15.01	0.01951	0.02787	0.01315	15.01	0.01348	0.01623	0.01006
15.02	0.02081	0.01742	0.01107	15.02	0.02156	0.02273	0.00774
15.03	0.02341	0.02091	0.00969	15.03	0.02156	0.02273	0.00542
15.04	0.02601	0.01742	0.01176	15.04	0.01078	0.02597	0.00774
15.05	0.01951	0.01742	0.01453	15.05	0.00809	0.01948	0.00619
15.06	0.0117	0.01394	0.01107	15.06	0.01078	0.01948	0.0031
15.07	0.0156	0.01742	0.01107	15.07	0.01887	0.02597	0.00697
15.08	0.01951	0.02439	0.01107	15.08	0.01617	0.02597	0.01084
15.09	0.0156	0.02787	0.01107	15.09	0.01348	0.01623	0.00619
15.1	0.01821	0.01045	0.01384	15.1	0.01617	0.02273	0.00774
15.11	0.02341	0.02091	0.01107	15.11	0.01887	0.03571	0.01006
15.12	0.02081	0.03136	0.00761	15.12	0.01617	0.01948	0.00774
15.13	0.02341	0.03136	0.00969	15.13	0.01078	0.00974	0.00542
15.14	0.0156	0.02787	0.01107	15.14	0.02156	0.02273	0.00774
15.15	0.0117	0.02439	0.01038	15.15	0.01887	0.02273	0.00774
15.16	0.0117	0.02787	0.00554	15.16	0.01348	0.01948	0.00697
15.17	0.01951	0.03136	0.009	15.17	0.02156	0.02273	0.01084
15.18	0.01951	0.02787	0.01176	15.18	0.01617	0.02922	0.00929
15.19	0.013	0.01742	0.00969	15.19	0.00539	0.01948	0.00619
15.2	0.01821	0.02091	0.00969	15.2	0.01617	0.02922	0.00774
15.21	0.02211	0.01394	0.01107	15.21	0.01887	0.02273	0.01084
15.22	0.01821	0.01742	0.01315	15.22	0.01617	0.01948	0.00697
15.23	0.01951	0.01742	0.01038	15.23	0.01887	0.01948	0.00542
15.24	0.01951	0.01045	0.01038	15.24	0.01348	0.02922	0.00619
15.25	0.01821	0.00348	0.01246	15.25	0.01078	0.02597	0.00619
15.26	0.01821	0.02439	0.00969	15.26	0.01348	0.01299	0.01084
15.27	0.0156	0.01394	0.01038	15.27	0.01078	0.01299	0.00851
15.28	0.013	0.01742	0.01246	15.28	0.00539	0.01299	0.00774
15.29	0.013	0.02091	0.01176	15.29	0.01887	0.01299	0.00697
15.3	0.01821	0.02439	0.01038	15.3	0.01887	0.01948	0.00542
15.31	0.02211	0.01742	0.00692	15.31	0.01617	0.01948	0.00542
15.32	0.01951	0.01394	0.00761	15.32	0.01617	0.01623	0.00619
15.33	0.013	0.02091	0.00969	15.33	0.01348	0.02273	0.00697
15.34	0.0143	0.02091	0.00969	15.34	0.01617	0.02922	0.00464
15.35	0.01691	0.02439	0.01038	15.35	0.02426	0.02273	0.00542
15.36	0.013	0.02091	0.01038	15.36	0.02426	0.02597	0.00697
15.37	0.0156	0.02091	0.00969	15.37	0.02426	0.02597	0.00464
15.38	0.0117	0.01742	0.01038	15.38	0.01617	0.02597	0.00542
15.39	0.01691	0.02091	0.01038	15.39	0.02156	0.01623	0.00619
15.4	0.02731	0.02091	0.00623	15.4	0.01887	0.01948	0.00851
15.41	0.01951	0.02439	0.00484	15.41	0.01348	0.02273	0.01161
15.42	0.013	0.01742	0.00692	15.42	0.01348	0.02597	0.00929
15.43	0.01821	0.01742	0.00969	15.43	0.01078	0.01623	0.00929
15.44	0.01691	0.01394	0.00969	15.44	0.01887	0.01948	0.00697
15.45	0.01691	0.02439	0.00969	15.45	0.01348	0.02273	0.00464
15.46	0.01951	0.02091	0.0083	15.46	0.00809	0.01623	0.00619
15.47	0.02081	0.02439	0.00692	15.47	0.01078	0.01948	0.00542
15.48	0.02341	0.02091	0.01176	15.48	0.01887	0.02273	0.00774
15.49	0.02081	0.03136	0.01176	15.49	0.02426	0.02597	0.00697
15.5	0.01951	0.02787	0.00554	15.5	0.02426	0.02273	0.00619
15.51	0.0156	0.01394	0.00692	15.51	0.02156	0.01623	0.00697
15.52	0.01821	0.01394	0.00554	15.52	0.01078	0.01623	0.00929
15.53	0.0156	0.01742	0.00484	15.53	0.01078	0.01299	0.00929
15.54	0.01951	0.01394	0.01176	15.54	0.01348	0.00974	0.00464
15.55	0.02471	0.01045	0.01246	15.55	0.01617	0.01299	0.00619
15.56	0.01951	0.00697	0.00969	15.56	0.02426	0.01623	0.00851
15.57	0.01951	0.01045	0.01107	15.57	0.02156	0.02273	0.00619
15.58	0.02211	0.01394	0.01038	15.58	0.01887	0.01623	0.00387
15.59	0.01951	0.01394	0.0083	15.59	0.01078	0.00974	0.00619
15.6	0.0143	0.01742	0.0083	15.6	0.01348	0.01623	0.00542
15.61	0.02081	0.01742	0.01176	15.61	0.00809	0.02273	0.00619
15.62	0.01951	0.02091	0.01315	15.62	0.01887	0.02922	0.00774
15.63	0.02081	0.02439	0.0083	15.63	0.01887	0.03571	0.00929
15.64	0.01951	0.01394	0.01107	15.64	0.01348	0.03571	0.00851
15.65	0.01951	0.01394	0.01315	15.65	0.00539	0.02273	0.00774
15.66	0.01821	0.02787	0.01107	15.66	0.02156	0.02273	0.00619
15.67	0.02081	0.02787	0.01038	15.67	0.01887	0.01948	0.00929
15.68	0.01691	0.03136	0.00969	15.68	0.02156	0.01948	0.00851
15.69	0.013	0.02439	0.00969	15.69	0.02156	0.01623	0.00464
15.7	0.02081	0.01045	0.01038	15.7	0.01348	0.01623	0.00697
15.71	0.02211	0.01045	0.01107	15.71	0.01887	0.01623	0.00619
15.72	0.01951	0.03136	0.0083	15.72	0.01617	0.01299	0.00387
15.73	0.0156	0.02787	0.009	15.73	0.02156	0.02273	0.00542
15.74	0.01821	0.01394	0.00969	15.74	0.01617	0.02922	0.00542
15.75	0.02081	0.01394	0.01246	15.75	0.01617	0.02273	0.00387
15.76	0.02471	0.01394	0.009	15.76	0.01887	0.02273	0.00464
15.77	0.0156	0.01394	0.00761	15.77	0.01617	0.01299	0.00464
15.78	0.0143	0.01742	0.009	15.78	0.01617	0.02597	0.00387
15.79	0.01691	0.02091	0.00692	15.79	0.02426	0.02273	0.00774
15.8	0.02081	0.01742	0.00761	15.8	0.01617	0.01948	0.00619
15.81	0.01951	0.01045	0.01246	15.81	0.00809	0.01623	0.0031
15.82	0.02341	0.00697	0.00969	15.82	0.01078	0.01948	0.00464
15.83	0.01951	0.01394	0.00761	15.83	0.01887	0.01623	0.00619
15.84	0.0104	0.01045	0.01038	15.84	0.01078	0.01623	0.00542
15.85	0.0104	0.01742	0.00969	15.85	0.00809	0.00974	0.00387
15.86	0.013	0.01742	0.0083	15.86	0.01078	0.01623	0.00464
15.87	0.0117	0.01394	0.0083	15.87	0.01078	0.01948	0.00542
15.88	0.0091	0.01742	0.00623	15.88	0.0027	0.02273	0.00619
15.89	0.0117	0.02091	0.00623	15.89	0.01078	0.02273	0.00619
15.9	0.01821	0.02091	0.00554	15.9	0.01617	0.02273	0.00774
15.91	0.0143	0.01742	0.00692	15.91	0.02156	0.01948	0.00774
15.92	0.013	0.01742	0.00969	15.92	0.01887	0.01623	0.00697
15.93	0.0104	0.02091	0.00969	15.93	0.01348	0.01299	0.00619
15.94	0.0143	0.00697	0.0083	15.94	0.01078	0.01623	0.00464
15.95	0.0143	0.01045	0.0083	15.95	0.01348	0.01948	0.00697
15.96	0.013	0.02439	0.00623	15.96	0.01348	0.01299	0.01006
15.97	0.013	0.02091	0.00623	15.97	0.02156	0.01623	0.00929
15.98	0.01951	0.01394	0.00692	15.98	0.02156	0.02273	0.00619
15.99	0.02081	0.01394	0.00761	15.99	0.01348	0.02273	0.00387
16	0.02341	0.01045	0.01107	16	0.01617	0.02922	0.0031
16.01	0.02861	0.01394	0.01038	16.01	0.01348	0.02273	0.00697
16.02	0.02341	0.01045	0.00969	16.02	0.01887	0.02273	0.00929
16.03	0.01821	0.01045	0.01176	16.03	0.01617	0.01623	0.00851
16.04	0.0117	0.00697	0.01176	16.04	0.01348	0.02273	0.00697
16.05	0.01821	0.00697	0.01107	16.05	0.01887	0.02273	0.00619
16.06	0.02081	0.01394	0.00969	16.06	0.01348	0.02597	0.00542
16.07	0.01951	0.02091	0.00623	16.07	0.01887	0.01948	0.00542
16.08	0.02471	0.02439	0.0083	16.08	0.01887	0.01299	0.00542
16.09	0.01951	0.01394	0.0083	16.09	0.01887	0.00974	0.00619
16.1	0.0156	0.01742	0.00761	16.1	0.01617	0.01299	0.00542
16.11	0.01691	0.01394	0.00484	16.11	0.02156	0.01948	0.00697
16.12	0.0156	0.01394	0.00692	16.12	0.02156	0.01948	0.00619
16.13	0.013	0.01045	0.00969	16.13	0.01078	0.01948	0.00619
16.14	0.0117	0.02091	0.01246	16.14	0.00809	0.01623	0.00619
16.15	0.0156	0.01394	0.00969	16.15	0.01078	0.00974	0.00697
16.16	0.01691	0.02091	0.00761	16.16	0.01617	0.00974	0.00774
16.17	0.01821	0.02439	0.00692	16.17	0.02156	0.01623	0.00929
16.18	0.02341	0.01394	0.01107	16.18	0.01887	0.02597	0.00387
16.19	0.02081	0.02091	0.0083	16.19	0.01617	0.01948	0.00542
16.2	0.01951	0.01394	0.00692	16.2	0.00809	0.01948	0.00697
16.21	0.0156	0.01045	0.01107	16.21	0.01078	0.01299	0.00697
16.22	0.0117	0.01742	0.01038	16.22	0.01887	0.00649	0.00542
16.23	0.01821	0.02787	0.00969	16.23	0.01348	0.01299	0.00542
16.24	0.02601	0.02091	0.0083	16.24	0.01348	0.01948	0.00464
16.25	0.01691	0.01045	0.00554	16.25	0.02156	0.01299	0.00464
16.26	0.0156	0.01394	0.009	16.26	0.01617	0.00649	0.00851
16.27	0.01821	0.01045	0.009	16.27	0.01617	0.00649	0.00851
16.28	0.0156	0.01394	0.00692	16.28	0.00809	0.01948	0.00619
16.29	0.013	0.01394	0.00554	16.29	0.01078	0.01623	0.00542
16.3	0.0143	0.01045	0.00761	16.3	0.00809	0.00974	0.00697
16.31	0.0091	0.01742	0.009	16.31	0.02695	0.00649	0.00387
16.32	0.0156	0.01045	0.01107	16.32	0.02156	0.01948	0.0031
16.33	0.01821	0.01394	0.00761	16.33	0.01078	0.01623	0.00464
16.34	0.01691	0.02439	0.00761	16.34	0.01348	0.00974	0.00387
16.35	0.01691	0.01742	0.00761	16.35	0.01348	0.02597	0.00464
16.36	0.01951	0.01742	0.00761	16.36	0.01348	0.02273	0.00387
16.37	0.02081	0.01742	0.0083	16.37	0.01348	0.01299	0.00619
16.38	0.01821	0.01045	0.009	16.38	0.02156	0.01299	0.00619
16.39	0.01691	0.01045	0.01246	16.39	0.02695	0.01623	0.00697
16.4	0.0117	0.01742	0.01176	16.4	0.01887	0.01948	0.00542
16.41	0.0117	0.01742	0.00969	16.41	0.01348	0.02273	0.00464
16.42	0.013	0.01045	0.00484	16.42	0.01887	0.01948	0.00464
16.43	0.0143	0.00697	0.00554	16.43	0.01348	0.00649	0.00387
16.44	0.02081	0.02091	0.00692	16.44	0.01348	0.00649	0.00232
16.45	0.0156	0.01742	0.0083	16.45	0.01078	0.00649	0.00387
16.46	0.0143	0.01045	0.0083	16.46	0.00539	0.01299	0.00851
16.47	0.01951	0.01045	0.00623	16.47	0.01078	0.01299	0.00542
16.48	0.0156	0.00348	0.00761	16.48	0.01348	0.01299	0.00387
16.49	0.01821	0.00697	0.01038	16.49	0.01348	0.01948	0.00387
16.5	0.013	0.01394	0.01038	16.5	0.01348	0.00974	0.00619
16.51	0.02081	0.00697	0.00692	16.51	0.01078	0.00974	0.00464
16.52	0.0143	0.01045	0.00484	16.52	0.01617	0.01623	0.00232
16.53	0.0091	0.01045	0.00484	16.53	0.01348	0.01623	0.00619
16.54	0.0104	0.01045	0.00554	16.54	0.00809	0.03247	0.00464
16.55	0.013	0.01394	0.0083	16.55	0.01348	0.02273	0.00464
16.56	0.0091	0.01394	0.0083	16.56	0.01348	0.01299	0.00387
16.57	0.0143	0.01394	0.01176	16.57	0.02156	0.01299	0.00387
16.58	0.01821	0.01045	0.009	16.58	0.01348	0.01948	0.00619
16.59	0.0143	0.01394	0.00623	16.59	0.01348	0.01948	0.00697
16.6	0.0143	0.01394	0.01107	16.6	0.01887	0.00649	0.00542
16.61	0.0143	0.01045	0.009	16.61	0.01887	0.01623	0.00387
16.62	0.013	0.00697	0.00623	16.62	0.01887	0.01948	0.00387
16.63	0.0117	0.02439	0.00692	16.63	0.01348	0.01299	0.00464
16.64	0.0078	0.01742	0.00969	16.64	0.01348	0.00974	0.00542
16.65	0.0065	0.01742	0.00692	16.65	0.01887	0.01623	0.00774
16.66	0.0104	0.02091	0.00484	16.66	0.01887	0.00974	0.00697
16.67	0.01821	0.02091	0.00415	16.67	0.01348	0.00974	0.00542
16.68	0.0117	0.01394	0.00761	16.68	0.00809	0.01623	0.00464
16.69	0.0156	0.00697	0.00623	16.69	0.01348	0.01623	0.00387
16.7	0.0156	0.01742	0.0083	16.7	0.01348	0.01299	0.00619
16.71	0.01951	0.00697	0.009	16.71	0.01617	0.00974	0.0031
16.72	0.01691	0.00697	0.00969	16.72	0.01887	0.00649	0.00387
16.73	0.0104	0.01394	0.00761	16.73	0.01078	0.00974	0.00387
16.74	0.0117	0.01045	0.00415	16.74	0.01887	0.01299	0.0031
16.75	0.0078	0.00348	0.00623	16.75	0.02156	0.00974	0.00464
16.76	0.0117	0.00348	0.00761	16.76	0.01078	0.01299	0.0031
16.77	0.013	0	0.00969	16.77	0.01617	0.00974	0.00774
16.78	0.0065	0.00348	0.0083	16.78	0.03235	0.01299	0.00619
16.79	0.0065	0.00348	0.0083	16.79	0.02426	0.01299	0.00387
16.8	0.0156	0.01742	0.00761	16.8	0.01078	0.01299	0.00387
16.81	0.01951	0.01045	0.01107	16.81	0.00809	0.00974	0.00387
16.82	0.0156	0.01045	0.0083	16.82	0.00809	0.01948	0.00464
16.83	0.013	0.01045	0.00969	16.83	0.01348	0.01948	0.00542
16.84	0.01691	0.01045	0.01038	16.84	0.01348	0.01948	0.00464
16.85	0.0143	0.01394	0.009	16.85	0.01617	0.01623	0.00387
16.86	0.0117	0.01045	0.00415	16.86	0.01078	0.02273	0.00387
16.87	0.013	0.00697	0.00623	16.87	0.00809	0.00974	0.0031
16.88	0.013	0.01045	0.00484	16.88	0.01078	0.00649	0.00464
16.89	0.0091	0.01045	0.00484	16.89	0.01078	0.00649	0.00232
16.9	0.0091	0.02439	0.0083	16.9	0.02426	0.00649	0.00542
16.91	0.0078	0.01394	0.00554	16.91	0.01617	0.00325	0.00619
16.92	0.0156	0.01045	0.009	16.92	0.01887	0.00649	0.00464
16.93	0.0091	0.00697	0.00692	16.93	0.01887	0.00974	0.00464
16.94	0.0104	0.00697	0.00623	16.94	0.01348	0.00974	0.0031
16.95	0.0104	0.01394	0.00623	16.95	0.01078	0.00974	0.0031
16.96	0.0104	0.01045	0.00554	16.96	0.01348	0.00649	0.00387
16.97	0.0143	0.00697	0.00692	16.97	0.01887	0.00974	0.00542
16.98	0.0143	0.00697	0.00554	16.98	0.01617	0.00974	0.00387
16.99	0.0117	0.00348	0.00623	16.99	0.01078	0.00974	0.00387
17	0.0104	0.00697	0.00761	17	0.00809	0.00974	0.00387
17.01	0.0091	0.00348	0.00692	17.01	0.00539	0.01299	0.00232
17.02	0.0091	0.01045	0.00692	17.02	0.00539	0.00974	0.00232
17.03	0.0104	0.01045	0.00969	17.03	0.00539	0.00649	0.00387
17.04	0.0117	0.00697	0.009	17.04	0.00809	0.00649	0.00542
17.05	0.0156	0.00348	0.01038	17.05	0.00809	0.00974	0.00619
17.06	0.0078	0.00697	0.00623	17.06	0.0027	0.00974	0.00542
17.07	0.0091	0.00697	0.00761	17.07	0.00809	0.00649	0.00619
17.08	0.0091	0.01045	0.00969	17.08	0.01617	0.00974	0.00464
17.09	0.013	0.01394	0.00484	17.09	0.00809	0.00649	0.00542
17.1	0.0104	0.01045	0.00484	17.1	0.00809	0.00974	0.00774
17.11	0.0091	0.01045	0.0083	17.11	0.01617	0.00649	0.00542
17.12	0.0091	0.00697	0.00623	17.12	0.01078	0.00649	0.00464
17.13	0.0065	0.01045	0.00554	17.13	0.00539	0.00649	0.00542
17.14	0.0104	0.00697	0.00623	17.14	0.00539	0.00649	0.00619
17.15	0.0143	0.00348	0.00692	17.15	0.01887	0.00649	0.00464
17.16	0.013	0.01045	0.00623	17.16	0.01617	0.00649	0.00387
17.17	0.013	0.01045	0.00761	17.17	0.01078	0.00325	0.00464
17.18	0.013	0.01045	0.00554	17.18	0.01078	0.00325	0.00774
17.19	0.0104	0.00697	0.00484	17.19	0.00809	0.00649	0.00697
17.2	0.0104	0.00348	0.00554	17.2	0.01348	0.00649	0.0031
17.21	0.0117	0.00697	0.00761	17.21	0.02426	0.00325	0.00387
17.22	0.013	0.00697	0.00969	17.22	0.01887	0.00325	0.00464
17.23	0.0143	0.00348	0.00623	17.23	0.01078	0.00974	0.00464
17.24	0.0143	0.00697	0.00415	17.24	0.01348	0.01299	0.00232
17.25	0.0117	0.01394	0.00554	17.25	0.00539	0.00649	0.00232
17.26	0.0039	0.01394	0.0083	17.26	0.00809	0.00974	0.00155
17.27	0.0104	0.00697	0.00761	17.27	0.01617	0.00325	0.00774
17.28	0.0117	0.01045	0.00415	17.28	0.01078	0.00325	0.00697
17.29	0.0117	0.00697	0.00623	17.29	0.01348	0.00325	0.00464
17.3	0.0143	0.00348	0.01038	17.3	0.01078	0.00974	0.00697
17.31	0.0143	0.00348	0.0083	17.31	0.00539	0.00649	0.00774
17.32	0.0078	0.00348	0.00623	17.32	0.00539	0.00325	0.00387
17.33	0.013	0	0.00761	17.33	0.00809	0	0.00542
17.34	0.0117	0	0.00692	17.34	0.01348	0	0.00387
17.35	0.0104	0	0.00761	17.35	0.01348	0.00649	0.00387
17.36	0.0104	0	0.00415	17.36	0.00809	0.00325	0.00619
17.37	0.0104	0.00697	0.00484	17.37	0.01887	0.00974	0.00387
17.38	0.0104	0.00697	0.00484	17.38	0.01617	0.00325	0.0031
17.39	0.0156	0.00348	0.00346	17.39	0.01348	0	0.00232
17.4	0.0143	0.00348	0.00346	17.4	0.01078	0.00325	0.00464
17.41	0.0117	0.00348	0.00484	17.41	0.01348	0	0.00464
17.42	0.0104	0	0.00623	17.42	0.01617	0	0.00464
17.43	0.0117	0	0.00484	17.43	0.01078	0.00649	0.00542
17.44	0.0052	0.00348	0.00484	17.44	0.01078	0.00325	0.00697
17.45	0.013	0.00348	0.00761	17.45	0.00539	0.00325	0.00542
17.46	0.013	0	0.00484	17.46	0.0027	0.00649	0.0031
17.47	0.0156	0.00348	0.00623	17.47	0.00809	0.00974	0.00232
17.48	0.0156	0	0.00761	17.48	0.00809	0.00325	0.00542
17.49	0.013	0	0.00415	17.49	0.00809	0	0.00387
17.5	0.0104	0	0.00692	17.5	0.00539	0	0.00464
17.51	0.0117	0.00348	0.00484	17.51	0.00539	0.00325	0.000773994
17.52	0.0091	0.00697	0.00692	17.52	0.0027	0.00325	0.00464
17.53	0.0065	0.00697	0.00415	17.53	0	0	0.0031
17.54	0.013	0	0.00484	17.54	0	0	0.00387
17.55	0.0091	0.00697	0.00554	17.55	0.00809	0.00325	0.00542
17.56	0.0104	0.00348	0.00484	17.56	0.00809	0	0.0031
17.57	0.0078	0	0.00623	17.57	0.0027	0	0.00232
17.58	0.0104	0	0.00761	17.58	0.00809	0	0.00387
17.59	0.0052	0.00348	0.00623	17.59	0.00539	0.00325	0.00464
17.6	0.0117	0	0.00969	17.6	0.01078	0	0.00232
17.61	0.0117	0.00348	0.00554	17.61	0.00809	0.00325	0.00155
17.62	0.01691	0	0.00623	17.62	0.01348	0	0.0031
17.63	0.0156	0	0.00623	17.63	0.0027	0	0.00464
17.64	0.0117	0.00348	0.00761	17.64	0.00539	0	0.00464
17.65	0.0091	0.00348	0.00484	17.65	0.01348	0	0.0031
17.66	0.0052	0	0.00692	17.66	0.00809	0	0.0031
17.67	0.0065	0.00348	0.00623	17.67	0.00539	0.00649	0.00387
17.68	0.0143	0	0.00692	17.68	0.01348	0	0.00232
17.69	0.0091	0	0.0083	17.69	0.01078	0	0.00387
17.7	0.013	0	0.00623	17.7	0.01078	0	0.00542
17.71	0.0117	0	0.00415	17.71	0.01078	0	0.00387
17.72	0.0091	0	0.00346	17.72	0.00809	0	0.00464
17.73	0.0104	0	0.00277	17.73	0.00809	0.00325	0.00232
17.74	0.0078	0	0.00346	17.74	0.01348	0	0.00387
17.75	0.0052	0	0.00692	17.75	0.00809	0	0.00464
17.76	0.0052	0	0.00484	17.76	0.00539	0	0.00464
17.77	0.0078	0	0.00623	17.77	0.01078	0	0.00387
17.78	0.0104	0	0.00623	17.78	0.00809	0.00325	0.00232
17.79	0.013	0	0.00692	17.79	0.01078	0.00325	0.00387
17.8	0.0117	0	0.00346	17.8	0.00809	0	0.00542
17.81	0.0104	0	0.00554	17.81	0.00809	0	0.00387
17.82	0.0078	0	0.00554	17.82	0.01078	0	0.00232
17.83	0.0091	0	0.00415	17.83	0.01078	0.00325	0.0031
17.84	0.0091	0	0.0083	17.84	0.01617	0	0.00232
17.85	0.0065	0	0.00415	17.85	0.0027	0	0.00155
17.86	0.0143	0.00348	0.00277	17.86	0.00809	0	0.00464
17.87	0.0104	0	0.00554	17.87	0.00539	0	0.00387
17.88	0.0143	0.00348	0.00623	17.88	0.01348	0	0.000773994
17.89	0.0143	0	0.01176	17.89	0.01617	0	0.00155
17.9	0.0104	0.00348	0.01038	17.9	0.00809	0	0.00155
17.91	0.0065	0	0.00484	17.91	0.01078	0	0.00232
17.92	0.0078	0	0.009	17.92	0.01617	0	0.00232
17.93	0.0065	0	0.009	17.93	0.01078	0	0.00232
17.94	0.0065	0	0.00692	17.94	0.00539	0	0.00232
17.95	0.0078	0	0.00761	17.95	0.01617	0	0.00232
17.96	0.0091	0	0.00761	17.96	0.00809	0	0.0031
17.97	0.0052	0	0.00623	17.97	0.01078	0	0.00155
17.98	0.0091	0	0.00692	17.98	0.00809	0	0.00464
17.99	0.0104	0	0.00692	17.99	0.00809	0	0.00619
18	0.0156	0	0.00761	18	0.00809	0	0.00387
18.01	0.013	0	0.00761	18.01	0.00539	0	0.00232
18.02	0.0078	0	0.00346	18.02	0.0027	0	0.00232
18.03	0.0078	0	0.00346	18.03	0.00809	0	0.00232
18.04	0.0117	0	0.00346	18.04	0.01617	0	0.00232
18.05	0.0104	0	0.00415	18.05	0.00539	0	0.00155
18.06	0.0104	0	0.00554	18.06	0.00809	0	0.0031
18.07	0.0039	0	0.00484	18.07	0.00809	0	0.0031
18.08	0.01691	0	0.00554	18.08	0.00809	0	0.00464
18.09	0.0078	0	0.00692	18.09	0.0027	0	0.00542
18.1	0.0078	0	0.00346	18.1	0.00809	0	0.00155
18.11	0.0104	0	0.00692	18.11	0.00809	0	0.00232
18.12	0.0078	0	0.0083	18.12	0.0027	0	0.00387
18.13	0.0078	0	0.00484	18.13	0	0	0.0031
18.14	0.0078	0	0.0083	18.14	0.00809	0	0.00619
18.15	0.0104	0	0.00761	18.15	0.00809	0	0.00387
18.16	0.013	0	0.0083	18.16	0.00809	0	0.00387
18.17	0.0065	0	0.0083	18.17	0.01348	0	0.00232
18.18	0.0078	0	0.00415	18.18	0.01078	0.00325	0.00232
18.19	0.0026	0	0.00692	18.19	0.01078	0	0.00387
18.2	0.0091	0	0.00554	18.2	0.00539	0	0.00155
18.21	0.0091	0	0.00346	18.21	0.00809	0	0.00155
18.22	0.0052	0	0.00623	18.22	0.00809	0	0.0031
18.23	0.0091	0	0.00484	18.23	0.00539	0	0.0031
18.24	0.0078	0	0.00415	18.24	0.0027	0	0.0031
18.25	0.0052	0	0.00623	18.25	0.00539	0	0.0031
18.26	0.0078	0	0.00415	18.26	0.00809	0	0.00155
18.27	0.0065	0	0.00138	18.27	0.00539	0	0.00387
18.28	0.0156	0	0.00415	18.28	0.01078	0	0.00232
18.29	0.0065	0	0.00138	18.29	0.00539	0	0.0031
18.3	0.0065	0	0.00208	18.3	0.00539	0	0.00387
18.31	0.0104	0	0.00484	18.31	0.00539	0	0.00155
18.32	0.0091	0	0.00415	18.32	0.01348	0	0.00697
18.33	0.0052	0	0.00623	18.33	0.01078	0	0.00387
18.34	0.0065	0	0.00415	18.34	0.00539	0	0.00155
18.35	0.0039	0	0.00277	18.35	0.01078	0.00325	0.00155
18.36	0.0052	0	0.00415	18.36	0.00539	0	0.00232
18.37	0.013	0	0.00554	18.37	0	0	0.00387
18.38	0.0091	0	0.00623	18.38	0.00539	0.00325	0.0031
18.39	0.0091	0	0.00692	18.39	0.00809	0	0.00387
18.4	0.0091	0	0.00415	18.4	0.01348	0	0.00387
18.41	0.0065	0	0.00484	18.41	0.01078	0	0.00542
18.42	0.0052	0.00348	0.00415	18.42	0.00539	0	0.00697
18.43	0.0052	0	0.00554	18.43	0.01078	0	0.00387
18.44	0.0078	0	0.00415	18.44	0.00809	0	0.00464
18.45	0.0156	0	0.00484	18.45	0.0027	0	0.00464
18.46	0.0091	0	0.00484	18.46	0.0027	0	0.00155
18.47	0.0104	0	0.00415	18.47	0.00809	0	0.0031
18.48	0.0091	0	0.00761	18.48	0.0027	0	0.000773994
18.49	0.0091	0	0.00692	18.49	0.00539	0	0.00155
18.5	0.0104	0	0.00554	18.5	0	0	0.0031
18.51	0.0091	0	0.00623	18.51	0.00539	0	0.00387
18.52	0.013	0	0.00761	18.52	0	0	0.00232
18.53	0.0104	0	0.00554	18.53	0.00539	0	0.000773994
18.54	0.0091	0	0.00623	18.54	0.01078	0	0.000773994
18.55	0.0039	0	0.00277	18.55	0.0027	0	0.00387
18.56	0.0078	0	0.00346	18.56	0.0027	0	0.00464
18.57	0.0052	0	0.00484	18.57	0	0	0.00464
18.58	0.0065	0	0.00415	18.58	0.0027	0	0.00232
18.59	0.0065	0	0.00484	18.59	0	0	0.0031
18.6	0.013	0	0.00415	18.6	0.0027	0	0.00232
18.61	0.0065	0	0.00554	18.61	0.0027	0	0.0031
18.62	0.0052	0	0.00415	18.62	0.0027	0	0.00232
18.63	0.0078	0	0.00208	18.63	0.0027	0	0.00155
18.64	0.0039	0	0.00415	18.64	0	0	0.00155
18.65	0.0091	0	0.00554	18.65	0.0027	0	0.000773994
18.66	0.0065	0	0.00692	18.66	0	0	0.000773994
18.67	0.0078	0	0.00346	18.67	0.00539	0	0.00232
18.68	0.0039	0	0.00484	18.68	0.0027	0	0.00232
18.69	0.0026	0	0.00623	18.69	0	0	0.00232
18.7	0.0052	0	0.00484	18.7	0.0027	0	0.0031
18.71	0.0026	0	0.00277	18.71	0.00539	0	0.0031
18.72	0.0065	0	0.00208	18.72	0.01348	0	0.000773994
18.73	0.0052	0.00348	0.00415	18.73	0.00539	0	0.00232
18.74	0.0052	0	0.00692	18.74	0.00809	0	0.00464
18.75	0.0078	0	0.00554	18.75	0.00539	0	0.00155
18.76	0.0039	0	0.00484	18.76	0.00539	0	0.00232
18.77	0.0039	0	0.00484	18.77	0.01078	0	0.00155
18.78	0.0065	0	0.00484	18.78	0.00539	0	0.0031
18.79	0.0065	0	0.00415	18.79	0.00809	0	0.00387
18.8	0.0026	0	0.00277	18.8	0	0	0.0031
18.81	0.0013	0	0.00346	18.81	0	0	0.00155
18.82	0.0052	0	0.00554	18.82	0.00539	0	0.00155
18.83	0.0013	0	0.00277	18.83	0	0	0.0031
18.84	0.0013	0	0.00484	18.84	0	0	0.00155
18.85	0.0052	0	0.00623	18.85	0.0027	0	0.00232
18.86	0.0026	0	0.00346	18.86	0.0027	0	0.00155
18.87	0.0039	0	0.00208	18.87	0.00539	0	0.000773994
18.88	0.0039	0	0.00277	18.88	0.00539	0	0.00232
18.89	0.0026	0	0.00208	18.89	0.00539	0	0.00155
18.9	0.0039	0	0.00554	18.9	0.0027	0	0.00155
18.91	0.0039	0	0.00346	18.91	0.00539	0	0.00155
18.92	0.0052	0	0.00208	18.92	0.00809	0	0.00155
18.93	0.0039	0	0.00277	18.93	0.00539	0	0.00387
18.94	0.0078	0	0.00484	18.94	0.0027	0	0.00232
18.95	0.0052	0	0.00346	18.95	0	0	0.0031
18.96	0.0026	0	0.00484	18.96	0.0027	0	0.000773994
18.97	0.0013	0	0.00692	18.97	0.0027	0	0.00155
18.98	0.0052	0	0.00484	18.98	0.0027	0	0.00155
18.99	0.0013	0	0.00484	18.99	0.0027	0	0.00232
19	0.0026	0	0.00761	19	0	0	0.00155
19.01	0.0039	0	0.00415	19.01	0.00539	0	0.0031
19.02	0.0026	0	0.00692	19.02	0.0027	0	0.00387
19.03	0.0013	0	0.00484	19.03	0.0027	0	0.00232
19.04	0.0013	0	0.00208	19.04	0	0	0.00387
19.05	0	0	0.00277	19.05	0.0027	0	0.00232
19.06	0.0039	0	0.00623	19.06	0.00539	0	0
19.07	0.0026	0	0.00484	19.07	0	0	0.00155
19.08	0.0026	0	0.00346	19.08	0.0027	0	0.0031
19.09	0.0013	0	0.00415	19.09	0	0	0.00232
19.1	0.0026	0	0.00554	19.1	0.00539	0	0.00387
19.11	0.0065	0	0.00346	19.11	0	0	0.00155
19.12	0.0026	0	0.00138	19.12	0	0	0.0031
19.13	0.0052	0	0.00208	19.13	0.0027	0	0.000773994
19.14	0.0013	0	0.00138	19.14	0	0.00325	0.0031
19.15	0	0	0.00484	19.15	0	0	0.00155
19.16	0	0	0.00346	19.16	0.00539	0	0.00232
19.17	0.0039	0	0.00138	19.17	0.00539	0	0.00232
19.18	0	0	0.00277	19.18	0	0	0.000773994
19.19	0.0026	0	0.00208	19.19	0	0	0.000773994
19.2	0.0026	0	0.00277	19.2	0	0	0.00232
19.21	0.0052	0	0.00346	19.21	0	0	0
19.22	0.0013	0	0.00138	19.22	0	0	0.000773994
19.23	0.0026	0	0.00554	19.23	0	0	0.00232
19.24	0.0026	0	0.00138	19.24	0.0027	0	0.00232
19.25	0	0	0.00277	19.25	0	0	0.00387
19.26	0.0013	0	0.00277	19.26	0	0	0.0031
19.27	0.0026	0	0.00208	19.27	0	0	0.00155
19.28	0.0052	0	0.00277	19.28	0.0027	0	0.00387
19.29	0.0026	0	0.00277	19.29	0	0	0.0031
19.3	0.0039	0	0.000692042	19.3	0	0	0.00155
19.31	0.0026	0	0.00346	19.31	0	0	0.000773994
19.32	0.0039	0	0.00346	19.32	0	0	0.0031
19.33	0.0026	0	0.00415	19.33	0	0	0.000773994
19.34	0.0039	0	0.00138	19.34	0	0	0.00155
19.35	0.0026	0	0.00346	19.35	0	0	0.00232
19.36	0.0013	0	0.00208	19.36	0	0	0
19.37	0.0013	0	0.00346	19.37	0	0	0.00155
19.38	0	0	0.00138	19.38	0.0027	0	0.000773994
19.39	0.0013	0	0.00138	19.39	0.00539	0	0.000773994
19.4	0	0	0.00415	19.4	0	0.00325	0.00155
19.41	0.0013	0	0.00277	19.41	0	0	0.00155
19.42	0	0	0	19.42	0	0	0.00232
19.43	0.0026	0	0	19.43	0.0027	0	0.00387
19.44	0.0013	0	0.00208	19.44	0.0027	0	0.00155
19.45	0.0013	0	0.00277	19.45	0	0	0.00155
19.46	0.0026	0	0.00208	19.46	0	0	0.00232
19.47	0.0026	0	0.000692042	19.47	0	0	0.000773994
19.48	0.0013	0	0.000692042	19.48	0	0	0.000773994
19.49	0.0013	0	0.00346	19.49	0	0	0.00155
19.5	0	0	0.00346	19.5	0	0	0.00155
19.51	0	0	0.00346	19.51	0	0	0.00464
19.52	0.0013	0	0.00277	19.52	0	0.00325	0.00155
19.53	0.0026	0	0.00415	19.53	0	0	0.00155
19.54	0	0	0.00208	19.54	0	0	0.00387
19.55	0.0026	0	0.00346	19.55	0	0	0.000773994
19.56	0.0013	0	0.00138	19.56	0	0	0.000773994
19.57	0.0013	0	0.00346	19.57	0	0	0.0031
19.58	0	0	0.00277	19.58	0	0	0.00155
19.59	0.0013	0	0.00277	19.59	0	0	0.00155
19.6	0	0	0.00277	19.6	0	0	0.00387
19.61	0	0	0.00208	19.61	0	0	0.0031
19.62	0	0	0.00208	19.62	0	0	0.00232
19.63	0	0	0	19.63	0	0	0
19.64	0	0	0	19.64	0	0	0
19.65	0	0	0	19.65	0	0	0
19.66	0	0	0	19.66	0	0	0
19.67	0	0	0	19.67	0	0	0
19.68	0	0	0	19.68	0	0	0
19.69	0	0	0	19.69	0	0	0
19.7	0	0	0	19.7	0	0	0
19.71	0	0	0	19.71	0	0	0
19.72	0	0	0	19.72	0	0	0
19.73	0	0	0	19.73	0	0	0
19.74	0	0	0	19.74	0	0	0
19.75	0	0	0	19.75	0	0	0
19.76	0	0	0	19.76	0	0	0
19.77	0	0	0	19.77	0	0	0
19.78	0	0	0	19.78	0	0	0
19.79	0	0	0	19.79	0	0	0
19.8	0	0	0	19.8	0	0	0
19.81	0	0	0	19.81	0	0	0
19.82	0	0	0	19.82	0	0	0
19.83	0	0	0	19.83	0	0	0
19.84	0	0	0	19.84	0	0	0
19.85	0	0	0	19.85	0	0	0
19.86	0	0	0	19.86	0	0	0
19.87	0	0	0	19.87	0	0	0
19.88	0	0	0	19.88	0	0	0
19.89	0	0	0	19.89	0	0	0
19.9	0	0	0	19.9	0	0	0
19.91	0	0	0	19.91	0	0	0
19.92	0	0	0	19.92	0	0	0
19.93	0	0	0	19.93	0	0	0
19.94	0	0	0	19.94	0	0	0
19.95	0	0	0	19.95	0	0	0
19.96	0	0	0	19.96	0	0	0
19.97	0	0	0	19.97	0	0	0
19.98	0	0	0	19.98	0	0	0
19.99	0	0	0	19.99	0	0	0
20	0	0	0	20	0	0	0
20.01	0	0	0	20.01	0	0	0
20.02	0	0	0	20.02	0	0	0
20.03	0	0	0	20.03	0	0	0
20.04	0	0	0	20.04	0	0	0
20.05	0	0	0	20.05	0	0	0
20.06	0	0	0	20.06	0	0	0
[truncated: 22 more rows]

## Sheet: SI Figure 12
SI Figure 12b							SI Figure 12c
time / min	Current @ biases / mA						Voltage / V	Time consumption / min
	1.4 V	1.6 V	1.8 V	2.0 V	2.2 V		1.4	2.85
0.0947	0.000829	0.001	0.00311	0.00365	0.00707		1.6	2.37
0.09564	0.000821	0.00101	0.00214	0.00278	0.00694		1.8	1.52
0.09659	0.000855	0.00103	0.00205	0.00239	0.00674		2	0.96
0.09754	0.00084	0.00102	0.00199	0.00237	0.00673		2.2	0.49
0.09848	0.000842	0.00102	0.00191	0.0023	0.00665
0.09943	0.00085	0.000984	0.00189	0.00227	0.00663
0.10038	0.000821	0.00103	0.00184	0.00227	0.00657
0.10133	0.000848	0.00101	0.00184	0.00225	0.00653
0.10227	0.000814	0.001	0.0018	0.00223	0.00654
0.10322	0.000855	0.000978	0.00182	0.00222	0.00649
0.10417	0.000834	0.000999	0.00183	0.0022	0.00647
0.10511	0.000828	0.000969	0.00179	0.00221	0.00644
0.10606	0.000798	0.000993	0.00179	0.00219	0.00643
0.10701	0.000785	0.000977	0.00179	0.00217	0.00638
0.10795	0.000844	0.000964	0.00177	0.00219	0.00637
0.1089	0.000825	0.000993	0.00172	0.00215	0.00634
0.10985	0.000808	0.000998	0.00175	0.00217	0.00632
0.1108	0.000848	0.000948	0.00171	0.00215	0.00632
0.11174	0.000814	0.000994	0.00174	0.00216	0.00629
0.11269	0.000816	0.000987	0.00172	0.00213	0.00634
0.11364	0.000814	0.000977	0.00171	0.00215	0.00628
0.11458	0.000819	0.000999	0.00168	0.00213	0.00621
0.11553	0.000834	0.000985	0.00169	0.00213	0.00627
0.11648	0.000813	0.000946	0.00169	0.00212	0.00625
0.11742	0.000815	0.00098	0.00166	0.00212	0.00626
0.11837	0.000784	0.000963	0.00166	0.0021	0.00623
0.11932	0.000798	0.000931	0.00168	0.0021	0.00623
0.12027	0.000809	0.000969	0.00166	0.00212	0.00623
0.12121	0.000802	0.00096	0.00162	0.00208	0.00625
0.12216	0.000815	0.000955	0.00162	0.00209	0.00625
0.12311	0.000848	0.000971	0.00163	0.00207	0.00619
0.12405	0.000797	0.000972	0.00165	0.00209	0.00619
0.125	0.000778	0.00095	0.00164	0.00209	0.00622
0.12595	0.000811	0.00101	0.00161	0.00212	0.00617
0.12689	0.00079	0.000953	0.00165	0.00208	0.00616
0.12784	0.000821	0.000939	0.00165	0.00209	0.00612
0.12879	0.000779	0.000975	0.00161	0.00208	0.00615
0.12973	0.000778	0.000983	0.00161	0.00206	0.00616
0.13068	0.000809	0.000947	0.00158	0.00209	0.00613
0.13163	0.000794	0.000953	0.00159	0.00205	0.00609
0.13258	0.00077	0.000993	0.00158	0.00205	0.00605
0.13352	0.000795	0.000951	0.0016	0.00202	0.00609
0.13447	0.0008	0.000944	0.00158	0.00206	0.0061
0.13542	0.000818	0.000973	0.00159	0.00204	0.00607
0.13636	0.000753	0.000936	0.00157	0.00208	0.00605
0.13731	0.000793	0.000961	0.00159	0.00205	0.00609
0.13826	0.000769	0.000959	0.00159	0.00204	0.00608
0.1392	0.000771	0.000952	0.00154	0.00205	0.00603
0.14015	0.000754	0.000973	0.00157	0.002	0.00603
0.1411	0.000767	0.000916	0.00155	0.00205	0.00604
0.14205	0.000768	0.000929	0.00156	0.00204	0.00605
0.14299	0.000754	0.000943	0.00157	0.00204	0.00603
0.14394	0.000762	0.00092	0.00155	0.00201	0.00604
0.14489	0.000775	0.000936	0.00153	0.00202	0.00604
0.14583	0.000754	0.000937	0.00154	0.00205	0.00606
0.14678	0.000777	0.000962	0.00153	0.00204	0.00598
0.14773	0.000766	0.000904	0.00155	0.00203	0.00601
0.14867	0.000733	0.000925	0.00155	0.00203	0.00601
0.14962	0.000747	0.000944	0.00154	0.00202	0.00598
0.15057	0.000741	0.000955	0.00152	0.00198	0.00593
0.15152	0.000761	0.000936	0.00153	0.002	0.00597
0.15246	0.000755	0.000947	0.00152	0.00198	0.00599
0.15341	0.000723	0.000934	0.00153	0.00202	0.00596
0.15436	0.000734	0.000907	0.00152	0.00201	0.00594
0.1553	0.000751	0.000923	0.00151	0.00204	0.00595
0.15625	0.000734	0.000943	0.00151	0.00203	0.00594
0.1572	0.000753	0.000905	0.00154	0.00198	0.00591
0.15814	0.000731	0.000946	0.00149	0.00198	0.00589
0.15909	0.000717	0.000933	0.00151	0.00201	0.00589
0.16004	0.000742	0.000946	0.00152	0.00199	0.00592
0.16098	0.000755	0.000912	0.00152	0.00201	0.00589
0.16193	0.00075	0.000933	0.00151	0.00202	0.00591
0.16288	0.000715	0.00092	0.00147	0.00198	0.00587
0.16383	0.00076	0.000937	0.00149	0.00197	0.00584
0.16477	0.000766	0.00093	0.0015	0.00199	0.00588
0.16572	0.000752	0.000933	0.00147	0.00198	0.00582
0.16667	0.00077	0.000897	0.00145	0.00195	0.00582
0.16761	0.000755	0.000904	0.0015	0.00199	0.0058
0.16856	0.000743	0.0009	0.00148	0.00197	0.00582
0.16951	0.000715	0.000947	0.00151	0.002	0.00581
0.17045	0.000741	0.000879	0.00146	0.00201	0.00581
0.1714	0.000737	0.000905	0.0015	0.002	0.0058
0.17235	0.000738	0.000909	0.00146	0.00197	0.00578
0.1733	0.000739	0.000905	0.00149	0.00197	0.00578
0.17424	0.000704	0.000906	0.00144	0.00199	0.00575
0.17519	0.000725	0.000928	0.00142	0.00198	0.00575
0.17614	0.000721	0.00093	0.00146	0.00198	0.00574
0.17708	0.000729	0.000914	0.00146	0.00198	0.00574
0.17803	0.000716	0.000894	0.00146	0.00195	0.00571
0.17898	0.000724	0.000883	0.0015	0.00198	0.00574
0.17992	0.000712	0.000932	0.00143	0.00196	0.00572
0.18087	0.000735	0.000905	0.00145	0.00197	0.00564
0.18182	0.000738	0.000932	0.00145	0.00197	0.00558
0.18277	0.000713	0.0009	0.00149	0.00195	0.00561
0.18371	0.000702	0.000923	0.00146	0.00195	0.00564
0.18466	0.000713	0.000925	0.00144	0.00196	0.00559
0.18561	0.000708	0.000919	0.00145	0.00198	0.00559
0.18655	0.000714	0.00093	0.00142	0.00194	0.00553
0.1875	0.000724	0.000926	0.00144	0.00195	0.00558
0.18845	0.000699	0.000879	0.00144	0.00193	0.00553
0.18939	0.000701	0.000921	0.00143	0.00195	0.00547
0.19034	0.000698	0.000914	0.00144	0.00195	0.00545
0.19129	0.000704	0.000899	0.00145	0.00198	0.00546
0.19223	0.000674	0.000905	0.00144	0.00195	0.00542
0.19318	0.000714	0.000919	0.00142	0.00194	0.00534
0.19413	0.000693	0.000911	0.00146	0.00193	0.00525
0.19508	0.000713	0.000897	0.00141	0.00194	0.00526
0.19602	0.000711	0.00089	0.00142	0.00193	0.00513
0.19697	0.000673	0.000915	0.00145	0.00194	0.00505
0.19792	0.000711	0.000869	0.00142	0.00195	0.00501
0.19886	0.000705	0.000903	0.00141	0.00194	0.00494
0.19981	0.000704	0.000893	0.00143	0.00196	0.00487
0.20076	0.000705	0.000878	0.00142	0.00194	0.00478
0.2017	0.000694	0.000892	0.00142	0.00192	0.00466
0.20265	0.000681	0.00093	0.00141	0.00194	0.00459
0.2036	0.000708	0.000896	0.00143	0.00193	0.0044
0.20455	0.000718	0.000912	0.00142	0.00194	0.00429
0.20549	0.000677	0.000914	0.00141	0.00194	0.00415
0.20644	0.000699	0.000928	0.0014	0.00195	0.0039
0.20739	0.000737	0.000873	0.00142	0.00192	0.00372
0.20833	0.0007	0.000926	0.00143	0.00192	0.00322
0.20928	0.000697	0.000865	0.0014	0.00193	0.00272
0.21023	0.000714	0.000883	0.00141	0.00193	0.00235
0.21117	0.000691	0.000895	0.00138	0.00192	0.00206
0.21212	0.000706	0.000901	0.00142	0.0019	0.00197
0.21307	0.00068	0.000892	0.0014	0.00193	0.0019
0.21402	0.000708	0.00087	0.0014	0.00192	0.00186
0.21496	0.000695	0.000867	0.00141	0.00194	0.00185
0.21591	0.000709	0.000873	0.00141	0.00194	0.00183
0.21686	0.000696	0.000897	0.0014	0.00192	0.0018
0.2178	0.00068	0.000904	0.00139	0.00194	0.00181
0.21875	0.000704	0.000853	0.00139	0.00194	0.00179
0.2197	0.000689	0.000907	0.0014	0.00192	0.00179
0.22064	0.000694	0.000862	0.00141	0.00193	0.00181
0.22159	0.000702	0.0009	0.00138	0.00192	0.00178
0.22254	0.000667	0.000867	0.00138	0.00192	0.00179
0.22348	0.000695	0.000889	0.0014	0.00192	0.00178
0.22443	0.000674	0.00086	0.0014	0.00194	0.00178
0.22538	0.000685	0.000886	0.00139	0.00191	0.00176
0.22633	0.000704	0.000898	0.00139	0.0019	0.00176
0.22727	0.000656	0.000855	0.0014	0.00192	0.00177
0.22822	0.000659	0.000901	0.00138	0.00192	0.00179
0.22917	0.000709	0.000896	0.00139	0.00191	0.00177
0.23011	0.000684	0.000876	0.00138	0.00193	0.00179
0.23106	0.00067	0.000884	0.00139	0.00194	0.00176
0.23201	0.00068	0.000886	0.0014	0.00194	0.00178
0.23295	0.000687	0.000877	0.00139	0.0019	0.00175
0.2339	0.000693	0.000873	0.00138	0.00194	0.00177
0.23485	0.000704	0.000869	0.00142	0.00192	0.00175
0.2358	0.000686	0.00087	0.00138	0.00192	0.00179
0.23674	0.000701	0.000884	0.0014	0.00194	0.00176
0.23769	0.000665	0.00088	0.00134	0.00189	0.00178
0.23864	0.000684	0.000873	0.00139	0.00191	0.00178
0.23958	0.000708	0.000888	0.00136	0.00192	0.00178
0.24053	0.000671	0.00088	0.00137	0.0019	0.00176
0.24148	0.000707	0.00087	0.00137	0.0019	0.00177
0.24242	0.00071	0.000855	0.00137	0.00191	0.00177
0.24337	0.00068	0.000858	0.00138	0.0019	0.00176
0.24432	0.000673	0.000865	0.00139	0.00189	0.00176
0.24527	0.000701	0.000896	0.00137	0.00192	0.00176
0.24621	0.000682	0.000862	0.00139	0.00193	0.00173
0.24716	0.000682	0.00089	0.00138	0.00191	0.00176
0.24811	0.000688	0.000878	0.00139	0.00192	0.00176
0.24905	0.000673	0.000869	0.00136	0.00188	0.00173
0.25	0.000723	0.000864	0.00136	0.00191	0.00177
0.25095	0.000688	0.0009	0.00135	0.00188	0.00177
0.25189	0.000678	0.000871	0.00136	0.00192	0.00174
0.25284	0.000688	0.000851	0.00138	0.00191	0.00176
0.25379	0.000679	0.000872	0.00138	0.00187	0.00179
0.25473	0.000672	0.000865	0.00133	0.0019	0.00176
0.25568	0.000675	0.000838	0.00137	0.00188	0.00176
0.25663	0.000645	0.000902	0.00142	0.00191	0.00175
0.25758	0.000696	0.000872	0.00135	0.0019	0.00175
0.25852	0.00064	0.000878	0.00136	0.00191	0.00176
0.25947	0.000655	0.000873	0.00137	0.0019	0.00177
0.26042	0.00066	0.00089	0.00134	0.00193	0.00176
0.26136	0.000688	0.000845	0.00138	0.00192	0.00174
0.26231	0.000658	0.00086	0.00137	0.00188	0.00175
0.26326	0.000663	0.000864	0.00136	0.00187	0.00176
0.2642	0.000637	0.000863	0.00137	0.00188	0.00177
0.26515	0.000657	0.000867	0.00134	0.00188	0.00176
0.2661	0.000665	0.000861	0.00135	0.00189	0.00175
0.26705	0.000651	0.000854	0.00135	0.00189	0.00175
0.26799	0.000687	0.000884	0.00136	0.0019	0.00172
0.26894	0.000659	0.000866	0.00137	0.00192	0.00175
0.26989	0.000674	0.000858	0.00137	0.0019	0.00172
0.27083	0.000663	0.000828	0.00136	0.00189	0.00176
0.27178	0.000666	0.000841	0.00136	0.00187	0.00174
0.27273	0.00064	0.000881	0.00135	0.00185	0.00174
0.27367	0.000669	0.000867	0.00135	0.00189	0.00176
0.27462	0.000675	0.000861	0.00133	0.0019	0.00173
0.27557	0.000655	0.000848	0.00136	0.00193	0.00175
0.27652	0.00065	0.000853	0.00135	0.00188	0.00174
0.27746	0.000637	0.000847	0.00133	0.00189	0.00173
0.27841	0.00067	0.000832	0.00137	0.00186	0.00177
0.27936	0.00066	0.000841	0.00136	0.00192	0.00171
0.2803	0.000666	0.000873	0.00134	0.00188	0.00174
0.28125	0.000654	0.000834	0.00132	0.00188	0.00172
0.2822	0.000628	0.000847	0.00137	0.00187	0.00173
0.28314	0.000647	0.000867	0.00134	0.00188	0.00173
0.28409	0.00065	0.000854	0.00134	0.00188	0.00171
0.28504	0.000662	0.000866	0.00136	0.00188	0.00172
0.28598	0.000665	0.00086	0.00133	0.00188	0.0017
0.28693	0.000652	0.000847	0.00134	0.00191	0.00172
0.28788	0.000642	0.000849	0.00137	0.00189	0.00173
0.28883	0.000676	0.000834	0.00137	0.00187	0.00171
0.28977	0.000637	0.000823	0.00137	0.00187	0.0017
0.29072	0.000636	0.00084	0.00136	0.00188	0.00173
0.29167	0.000662	0.000871	0.00136	0.00185	0.00169
0.29261	0.00067	0.000871	0.00134	0.00188	0.0017
0.29356	0.000675	0.000874	0.00132	0.00186	0.00173
0.29451	0.000641	0.000852	0.00135	0.00187	0.00171
0.29545	0.000656	0.000841	0.00133	0.00188	0.00172
0.2964	0.000639	0.000855	0.00134	0.00188	0.00171
0.29735	0.000631	0.000853	0.00134	0.00188	0.0017
0.2983	0.000643	0.000864	0.00134	0.00186	0.00172
0.29924	0.00064	0.000848	0.00131	0.00191	0.00171
0.30019	0.000657	0.000875	0.00132	0.00188	0.0017
0.30114	0.000682	0.000844	0.00132	0.0019	0.00173
0.30208	0.000666	0.000867	0.00132	0.00187	0.00173
0.30303	0.000617	0.000832	0.00134	0.00187	0.00172
0.30398	0.000666	0.000833	0.00133	0.00186	0.00172
0.30492	0.000622	0.000846	0.00132	0.00184	0.00171
0.30587	0.000675	0.000862	0.00136	0.00185	0.00167
0.30682	0.000659	0.000818	0.00135	0.00185	0.00172
0.30777	0.000641	0.000834	0.00132	0.00186	0.00172
0.30871	0.000625	0.000818	0.00133	0.00186	0.00173
0.30966	0.000621	0.000843	0.00133	0.00185	0.00173
0.31061	0.000651	0.000858	0.00132	0.00187	0.00176
0.31155	0.000656	0.000852	0.00135	0.00185	0.00171
0.3125	0.000647	0.000838	0.00132	0.00187	0.00171
0.31345	0.000633	0.000849	0.00135	0.00185	0.00169
0.31439	0.000653	0.000843	0.00132	0.0019	0.00172
0.31534	0.000629	0.000851	0.00133	0.00183	0.00172
0.31629	0.00065	0.000815	0.0013	0.00185	0.00172
0.31723	0.000649	0.000848	0.00133	0.00188	0.00171
0.31818	0.000604	0.000815	0.00133	0.0019	0.00174
0.31913	0.000651	0.000822	0.00134	0.00186	0.00169
0.32008	0.000649	0.000863	0.00131	0.00189	0.00172
0.32102	0.00062	0.000849	0.00131	0.00186	0.0017
0.32197	0.000621	0.000826	0.00131	0.00186	0.00172
0.32292	0.000651	0.000825	0.00131	0.00183	0.00172
0.32386	0.000629	0.000815	0.00131	0.00186	0.00169
0.32481	0.000642	0.000834	0.00133	0.00186	0.00171
0.32576	0.000625	0.000824	0.00132	0.00183	0.00172
0.3267	0.00064	0.000824	0.00133	0.00187	0.00171
0.32765	0.000641	0.000836	0.00129	0.00185	0.00169
0.3286	0.000639	0.00084	0.00133	0.00186	0.00167
0.32955	0.000638	0.000837	0.00131	0.00185	0.00169
0.33049	0.000646	0.000847	0.00132	0.00186	0.00169
0.33144	0.000591	0.000812	0.00131	0.00184	0.00171
0.33239	0.000606	0.000832	0.0013	0.00186	0.0017
0.33333	0.000598	0.000862	0.0013	0.00184	0.00171
0.33428	0.000649	0.000841	0.0013	0.00186	0.00171
0.33523	0.000616	0.000854	0.00134	0.00183	0.0017
0.33617	0.000624	0.000835	0.00132	0.00188	0.0017
0.33712	0.000636	0.000818	0.00131	0.00185	0.00171
0.33807	0.000614	0.000819	0.00135	0.00185	0.00169
0.33902	0.00062	0.000821	0.00131	0.00186	0.0017
0.33996	0.000619	0.000833	0.0013	0.00183	0.00168
0.34091	0.000584	0.000848	0.00128	0.00185	0.00171
0.34186	0.000609	0.000855	0.00132	0.00187	0.0017
0.3428	0.000623	0.000826	0.00133	0.00184	0.00168
0.34375	0.000634	0.000836	0.00132	0.00184	0.00169
0.3447	0.000614	0.000828	0.0013	0.00184	0.00167
0.34564	0.000638	0.000828	0.00132	0.00182	0.0017
0.34659	0.000635	0.000845	0.0013	0.00188	0.00171
0.34754	0.000649	0.000817	0.00129	0.00184	0.00171
0.34848	0.000638	0.000811	0.0013	0.00185	0.00172
0.34943	0.000631	0.000831	0.00131	0.00185	0.00172
0.35038	0.000633	0.000819	0.00131	0.00186	0.00167
0.35133	0.000599	0.000828	0.0013	0.00186	0.0017
0.35227	0.000607	0.000848	0.0013	0.00183	0.00171
0.35322	0.000622	0.00087	0.00131	0.00186	0.00168
0.35417	0.000631	0.000822	0.00131	0.00187	0.0017
0.35511	0.000591	0.000838	0.00131	0.00182	0.0017
0.35606	0.000635	0.000821	0.00127	0.00186	0.00171
0.35701	0.000648	0.000827	0.00131	0.00186	0.00169
0.35795	0.00063	0.000844	0.00131	0.00184	0.0017
0.3589	0.000612	0.000824	0.0013	0.00185	0.00165
0.35985	0.000642	0.000828	0.0013	0.00185	0.0017
0.3608	0.000637	0.000842	0.00128	0.00185	0.00169
0.36174	0.00063	0.000844	0.0013	0.00186	0.00169
0.36269	0.000626	0.000821	0.00128	0.00186	0.00168
0.36364	0.000614	0.000835	0.00128	0.00185	0.00167
0.36458	0.000601	0.000815	0.00127	0.00186	0.00169
0.36553	0.000593	0.000811	0.00129	0.00184	0.00169
0.36648	0.000615	0.000807	0.00129	0.00186	0.00167
0.36742	0.00061	0.000842	0.00127	0.00186	0.00166
0.36837	0.000621	0.000815	0.00129	0.00185	0.00166
0.36932	0.000597	0.000837	0.00127	0.00179	0.00168
0.37027	0.000592	0.000819	0.00132	0.00182	0.00167
0.37121	0.000605	0.00084	0.00128	0.00185	0.00167
0.37216	0.000604	0.000806	0.0013	0.00184	0.00166
0.37311	0.000595	0.000865	0.0013	0.00183	0.00164
0.37405	0.000582	0.00083	0.00128	0.00183	0.00166
0.375	0.000647	0.00083	0.00129	0.00185	0.00167
0.37595	0.000612	0.000836	0.00127	0.00186	0.0017
0.37689	0.000591	0.000821	0.00128	0.00185	0.00164
0.37784	0.000587	0.00084	0.0013	0.00185	0.00163
0.37879	0.000575	0.000836	0.00131	0.0018	0.00165
0.37973	0.000618	0.000803	0.00127	0.00183	0.00165
0.38068	0.000585	0.0008	0.00132	0.00183	0.0017
0.38163	0.000585	0.000817	0.00129	0.00183	0.00165
0.38258	0.000589	0.000816	0.0013	0.00184	0.00167
0.38352	0.00059	0.000829	0.00129	0.00185	0.00165
0.38447	0.000589	0.000828	0.0013	0.00182	0.00166
0.38542	0.000592	0.000806	0.0013	0.00182	0.00164
0.38636	0.000637	0.000812	0.00126	0.00183	0.00171
0.38731	0.000556	0.00082	0.00131	0.00183	0.00165
0.38826	0.000581	0.000819	0.00129	0.00183	0.00169
0.3892	0.000626	0.000819	0.00128	0.00183	0.00163
0.39015	0.000601	0.000827	0.00127	0.00181	0.00168
0.3911	0.0006	0.000822	0.00132	0.00182	0.00165
0.39205	0.000595	0.000817	0.00132	0.00182	0.00166
0.39299	0.000583	0.000796	0.00128	0.00181	0.00166
0.39394	0.000589	0.000831	0.00128	0.00184	0.0017
0.39489	0.000599	0.000808	0.00129	0.00182	0.00167
0.39583	0.000594	0.000824	0.0013	0.00183	0.0017
0.39678	0.000597	0.000818	0.00129	0.00183	0.00169
0.39773	0.000608	0.00079	0.00127	0.00182	0.00169
0.39867	0.00061	0.000798	0.00128	0.00181	0.0017
0.39962	0.000578	0.000827	0.0013	0.00179	0.00164
0.40057	0.000618	0.000798	0.00126	0.00181	0.00164
0.40152	0.000608	0.000803	0.00128	0.00185	0.00168
0.40246	0.000604	0.000854	0.00126	0.00183	0.00167
0.40341	0.000569	0.000808	0.00127	0.00183	0.00167
0.40436	0.000612	0.000816	0.00129	0.00181	0.00167
0.4053	0.000572	0.000795	0.00128	0.00183	0.00168
0.40625	0.000623	0.000802	0.00129	0.0018	0.00164
0.4072	0.000634	0.000839	0.00128	0.00183	0.00163
0.40814	0.000601	0.000814	0.00127	0.00181	0.00164
0.40909	0.000578	0.000814	0.00126	0.00184	0.00165
0.41004	0.000609	0.000815	0.00132	0.0018	0.00162
0.41098	0.000629	0.000795	0.00128	0.0018	0.00168
0.41193	0.000611	0.000812	0.00127	0.00183	0.00167
0.41288	0.000598	0.000821	0.00128	0.00182	0.00163
0.41383	0.000594	0.000807	0.00127	0.0018	0.00165
0.41477	0.000554	0.000852	0.00126	0.00186	0.00162
0.41572	0.00063	0.000825	0.00128	0.00182	0.00164
0.41667	0.0006	0.000838	0.00127	0.00184	0.00165
0.41761	0.000596	0.000827	0.00127	0.00182	0.00165
0.41856	0.000604	0.000819	0.00128	0.00182	0.00166
0.41951	0.000622	0.000805	0.0013	0.0018	0.00164
0.42045	0.000594	0.000827	0.00128	0.0018	0.00165
0.4214	0.000599	0.000829	0.00129	0.0018	0.00167
0.42235	0.000596	0.000812	0.00132	0.00183	0.00164
0.4233	0.000617	0.000819	0.00129	0.00182	0.00165
0.42424	0.00058	0.000814	0.00125	0.00181	0.00167
0.42519	0.000573	0.000796	0.00128	0.0018	0.00164
0.42614	0.000591	0.000812	0.0013	0.00182	0.00167
0.42708	0.000594	0.000818	0.00127	0.00182	0.00167
0.42803	0.000595	0.000817	0.0013	0.00183	0.00165
0.42898	0.000578	0.0008	0.00127	0.00182	0.00165
0.42992	0.000595	0.000839	0.00126	0.00179	0.00164
0.43087	0.000563	0.000803	0.00126	0.00181	0.00161
0.43182	0.0006	0.000811	0.00128	0.00182	0.00164
0.43277	0.000599	0.000817	0.00129	0.0018	0.00164
0.43371	0.000592	0.000802	0.00126	0.00179	0.00164
0.43466	0.000597	0.000813	0.00129	0.00182	0.00164
0.43561	0.00058	0.000822	0.0013	0.0018	0.00163
0.43655	0.000589	0.000808	0.00126	0.0018	0.00165
0.4375	0.000587	0.00081	0.00127	0.00181	0.00164
0.43845	0.000604	0.000826	0.00129	0.00181	0.00162
0.43939	0.000603	0.000809	0.00127	0.0018	0.00166
0.44034	0.000586	0.000844	0.00129	0.0018	0.00166
0.44129	0.000549	0.000819	0.00127	0.00183	0.00161
0.44223	0.000616	0.000821	0.00126	0.00184	0.00162
0.44318	0.000599	0.000795	0.00126	0.00179	0.00165
0.44413	0.000533	0.000835	0.00127	0.00182	0.00168
0.44508	0.000573	0.000803	0.00129	0.00179	0.00164
0.44602	0.000585	0.000823	0.00125	0.00178	0.00163
0.44697	0.00058	0.000795	0.00128	0.0018	0.00162
0.44792	0.00057	0.000797	0.00125	0.00179	0.00163
0.44886	0.000576	0.000817	0.00126	0.00181	0.00162
0.44981	0.000574	0.000821	0.00126	0.00179	0.00163
0.45076	0.000574	0.000833	0.00128	0.00179	0.00162
0.4517	0.000589	0.000803	0.00127	0.0018	0.00158
0.45265	0.000595	0.000801	0.00127	0.00181	0.00164
0.4536	0.000557	0.000773	0.00128	0.00181	0.00161
0.45455	0.000589	0.000811	0.00126	0.0018	0.00162
0.45549	0.000571	0.000801	0.00127	0.00179	0.00162
0.45644	0.00057	0.000801	0.00129	0.00181	0.00164
0.45739	0.000574	0.000815	0.00124	0.00182	0.00166
0.45833	0.000603	0.000837	0.00127	0.0018	0.00165
0.45928	0.000576	0.000834	0.00128	0.00177	0.00165
0.46023	0.000578	0.000818	0.0013	0.0018	0.00161
0.46117	0.000584	0.000796	0.0013	0.00181	0.00165
0.46212	0.000575	0.000796	0.00127	0.00179	0.00163
0.46307	0.000554	0.000803	0.00129	0.00179	0.00165
0.46402	0.000546	0.000805	0.00127	0.00181	0.0016
0.46496	0.000543	0.000802	0.00127	0.0018	0.00165
0.46591	0.000584	0.000816	0.00127	0.00178	0.00168
0.46686	0.000581	0.000799	0.00127	0.0018	0.00162
0.4678	0.000558	0.000809	0.00127	0.00183	0.00162
0.46875	0.000582	0.000821	0.00126	0.00179	0.00161
0.4697	0.00059	0.000797	0.00127	0.00176	0.00165
0.47064	0.00057	0.000805	0.00128	0.00178	0.00161
0.47159	0.000575	0.000828	0.00126	0.00177	0.00162
0.47254	0.000564	0.000774	0.00127	0.0018	0.00164
0.47348	0.000586	0.000804	0.00125	0.0018	0.00166
0.47443	0.000571	0.000803	0.00127	0.00179	0.00164
0.47538	0.000586	0.000817	0.00127	0.00178	0.00164
0.47633	0.0006	0.000794	0.00128	0.00179	0.00163
0.47727	0.000564	0.000769	0.00123	0.00181	0.00164
0.47822	0.000557	0.000785	0.00127	0.00181	0.00163
0.47917	0.000554	0.000806	0.00127	0.00178	0.0016
0.48011	0.000586	0.000801	0.00128	0.00179	0.00162
0.48106	0.000557	0.000808	0.00127	0.00181	0.00164
0.48201	0.000561	0.000797	0.00124	0.0018	0.00162
0.48295	0.000603	0.000781	0.00128	0.00176	0.0016
0.4839	0.000568	0.000823	0.00123	0.00183	0.00163
0.48485	0.000571	0.000802	0.00126	0.00174	0.00163
0.4858	0.000571	0.000842	0.00126	0.0018	0.00161
0.48674	0.00058	0.000833	0.00125	0.00178	0.0016
0.48769	0.000577	0.000795	0.00129	0.00178	0.00164
0.48864	0.000545	0.000808	0.00126	0.00178	0.00161
0.48958	0.000563	0.000808	0.00129	0.00179	0.00164
0.49053	0.000572	0.000801	0.00128	0.00177	0.00165
0.49148	0.00056	0.000803	0.00122	0.00177	0.00162
0.49242	0.000586	0.000784	0.00127	0.00179	0.00162
0.49337	0.000555	0.000786	0.00125	0.00178	0.00163
0.49432	0.000573	0.000809	0.00125	0.00179	0.00163
0.49527	0.000567	0.000802	0.00125	0.00174	0.00162
0.49621	0.000575	0.000788	0.00127	0.00178	0.00165
0.49716	0.000582	0.000808	0.00127	0.00176	0.00167
0.49811	0.000565	0.000799	0.00124	0.00181	0.0016
0.49905	0.000573	0.000795	0.00124	0.00178	0.00165
0.5	0.000558	0.000789	0.00128	0.00176	0.00163
0.50095	0.000554	0.000809	0.00126	0.00178	0.00163
0.50189	0.000578	0.000778	0.00125	0.0018	0.00161
0.50284	0.000567	0.00079	0.00126	0.00179	0.00162
0.50379	0.00054	0.000791	0.00122	0.00178	0.00164
0.50473	0.000561	0.000792	0.00128	0.00178	0.00164
0.50568	0.000578	0.000794	0.00127	0.00178	0.00159
0.50663	0.000557	0.000761	0.00127	0.00177	0.00163
0.50758	0.000538	0.000802	0.00127	0.00179	0.00165
0.50852	0.000564	0.000821	0.00126	0.00177	0.00164
0.50947	0.000582	0.000806	0.00124	0.00176	0.00159
0.51042	0.000554	0.000767	0.00124	0.00176	0.00162
0.51136	0.000559	0.0008	0.00126	0.00178	0.00163
0.51231	0.000565	0.000812	0.00127	0.00176	0.00162
0.51326	0.000562	0.000794	0.00127	0.00177	0.00163
0.5142	0.000585	0.000859	0.00126	0.00177	0.00161
0.51515	0.000553	0.000781	0.00124	0.00177	0.00164
0.5161	0.000591	0.000784	0.00127	0.00174	0.00162
0.51705	0.000555	0.000785	0.00123	0.00175	0.00161
0.51799	0.000573	0.000817	0.00126	0.0018	0.00163
0.51894	0.000578	0.000784	0.00124	0.00181	0.00162
0.51989	0.000563	0.000813	0.00127	0.00174	0.0016
0.52083	0.000558	0.000791	0.00125	0.00179	0.00162
0.52178	0.000567	0.00078	0.00124	0.00176	0.0016
0.52273	0.000542	0.000804	0.00125	0.00177	0.00162
0.52367	0.000576	0.000775	0.00128	0.00178	0.00162
0.52462	0.000559	0.000793	0.00125	0.00176	0.00163
0.52557	0.000546	0.000801	0.00123	0.00178	0.00163
0.52652	0.000567	0.000782	0.00123	0.00176	0.00161
0.52746	0.000582	0.000801	0.00126	0.00177	0.00162
0.52841	0.000558	0.00079	0.00126	0.00178	0.00163
0.52936	0.000572	0.00079	0.00125	0.00174	0.00161
0.5303	0.000572	0.000781	0.00126	0.00174	0.00166
0.53125	0.00057	0.000787	0.00125	0.00175	0.00162
0.5322	0.000551	0.000791	0.00127	0.00175	0.00163
0.53314	0.00055	0.000795	0.00125	0.00177	0.00162
0.53409	0.000516	0.00081	0.00127	0.00177	0.00161
0.53504	0.00053	0.000776	0.00125	0.00175	0.00163
0.53598	0.000589	0.000794	0.00126	0.00176	0.00161
0.53693	0.00056	0.000796	0.00126	0.00174	0.00163
0.53788	0.000545	0.000785	0.00125	0.00176	0.00161
0.53883	0.000533	0.000788	0.00124	0.00172	0.00161
0.53977	0.000528	0.000791	0.00126	0.00176	0.00161
0.54072	0.000575	0.0008	0.00125	0.00173	0.00159
0.54167	0.000544	0.000781	0.00127	0.00175	0.00163
0.54261	0.000553	0.000769	0.00127	0.00176	0.00163
0.54356	0.000547	0.000773	0.00125	0.00176	0.00162
0.54451	0.000562	0.000772	0.00126	0.00174	0.00162
0.54545	0.00057	0.000801	0.00125	0.00174	0.0016
0.5464	0.000557	0.000786	0.00126	0.00173	0.00162
0.54735	0.000542	0.000821	0.00128	0.00174	0.00161
0.5483	0.000544	0.00078	0.00128	0.00172	0.00162
0.54924	0.000529	0.000817	0.00125	0.00174	0.00159
0.55019	0.000547	0.000798	0.00125	0.00173	0.00161
0.55114	0.000536	0.000787	0.00128	0.00175	0.0016
0.55208	0.000561	0.000801	0.00126	0.00174	0.00162
0.55303	0.000572	0.000798	0.00127	0.00175	0.00159
0.55398	0.000558	0.000792	0.00126	0.00175	0.00159
0.55492	0.000547	0.000768	0.00122	0.00172	0.00161
0.55587	0.000518	0.000796	0.00126	0.00175	0.00162
0.55682	0.000582	0.000819	0.00124	0.00173	0.00161
0.55777	0.000562	0.000813	0.00126	0.00173	0.00161
0.55871	0.000543	0.000806	0.0013	0.00174	0.00159
0.55966	0.000558	0.000752	0.00125	0.00172	0.00161
0.56061	0.000519	0.000818	0.00123	0.00173	0.0016
0.56155	0.00057	0.000795	0.00123	0.00175	0.00163
0.5625	0.000554	0.000797	0.00123	0.00171	0.00161
0.56345	0.000566	0.000808	0.00125	0.00173	0.00161
0.56439	0.000557	0.000785	0.00119	0.00172	0.00164
0.56534	0.000546	0.000774	0.00123	0.00172	0.0016
0.56629	0.000564	0.00077	0.00124	0.00174	0.00159
0.56723	0.000527	0.000776	0.00125	0.00174	0.00158
0.56818	0.000557	0.000775	0.00126	0.00173	0.00161
0.56913	0.000553	0.0008	0.00123	0.00173	0.00159
0.57008	0.000549	0.000785	0.00124	0.0017	0.00159
0.57102	0.000564	0.000786	0.00126	0.00174	0.00158
0.57197	0.000576	0.000769	0.00126	0.0017	0.00161
0.57292	0.000545	0.00081	0.00127	0.00172	0.00164
0.57386	0.000533	0.000798	0.00127	0.00173	0.0016
0.57481	0.000554	0.000794	0.00123	0.00172	0.00161
0.57576	0.000561	0.00076	0.00125	0.00174	0.00159
0.5767	0.000561	0.000811	0.00124	0.00173	0.0016
0.57765	0.000555	0.000815	0.00125	0.00169	0.00164
0.5786	0.000556	0.000787	0.00125	0.00172	0.00163
0.57955	0.000541	0.00079	0.0012	0.00174	0.00162
0.58049	0.000556	0.000788	0.00124	0.00173	0.00162
0.58144	0.000555	0.00079	0.00123	0.0017	0.00161
0.58239	0.000542	0.000794	0.00122	0.00171	0.00161
0.58333	0.000539	0.000797	0.00123	0.00169	0.00158
0.58428	0.000545	0.00078	0.00125	0.00173	0.00159
0.58523	0.000548	0.000761	0.00121	0.00171	0.00163
0.58617	0.000531	0.000787	0.00124	0.0017	0.0016
0.58712	0.000552	0.000762	0.00123	0.00173	0.0016
0.58807	0.000563	0.000765	0.00124	0.00171	0.00159
0.58902	0.000533	0.000774	0.00125	0.00172	0.00159
0.58996	0.000539	0.000786	0.00125	0.00171	0.0016
0.59091	0.00051	0.000805	0.00123	0.00169	0.0016
0.59186	0.000543	0.000794	0.00124	0.00172	0.00162
0.5928	0.000548	0.000786	0.00125	0.0017	0.00162
0.59375	0.000543	0.000768	0.00124	0.0017	0.00159
0.5947	0.00053	0.000789	0.00126	0.00173	0.00159
0.59564	0.000532	0.000768	0.00122	0.00168	0.0016
0.59659	0.000569	0.000772	0.00123	0.00169	0.00157
0.59754	0.00053	0.000776	0.00124	0.00173	0.00161
0.59848	0.000545	0.000765	0.00124	0.00171	0.0016
0.59943	0.000548	0.000797	0.00124	0.00168	0.0016
0.60038	0.00055	0.000771	0.00121	0.0017	0.00158
0.60133	0.000547	0.000756	0.00123	0.0017	0.00161
0.60227	0.000562	0.000776	0.00123	0.00169	0.0016
0.60322	0.000569	0.000767	0.00123	0.00169	0.00159
0.60417	0.000545	0.000775	0.00124	0.00169	0.00159
0.60511	0.000537	0.00079	0.00118	0.00169	0.00159
0.60606	0.000543	0.000794	0.00123	0.00166	0.00162
0.60701	0.000541	0.000774	0.0012	0.00169	0.00158
0.60795	0.000538	0.000804	0.00124	0.00167	0.00161
0.6089	0.000549	0.000782	0.00124	0.0017	0.00158
0.60985	0.000523	0.000793	0.00125	0.00168	0.00161
0.6108	0.000515	0.000757	0.00123	0.00169	0.00163
0.61174	0.000548	0.000783	0.00123	0.00168	0.0016
0.61269	0.00053	0.000761	0.00122	0.00165	0.00162
0.61364	0.000541	0.000781	0.00123	0.00167	0.0016
0.61458	0.000551	0.000774	0.00125	0.00169	0.00162
0.61553	0.000522	0.000789	0.00125	0.00169	0.00157
0.61648	0.000528	0.000794	0.00118	0.00167	0.00158
0.61742	0.00058	0.000803	0.00124	0.0017	0.00161
0.61837	0.000563	0.000798	0.00124	0.00167	0.0016
0.61932	0.000547	0.000781	0.00122	0.00167	0.0016
0.62027	0.000562	0.000796	0.00121	0.00165	0.00162
0.62121	0.000554	0.000793	0.00124	0.00166	0.0016
0.62216	0.000549	0.000784	0.00122	0.00164	0.00159
0.62311	0.000537	0.0008	0.00123	0.00163	0.00159
0.62405	0.000564	0.000798	0.00123	0.00164	0.0016
0.625	0.000562	0.000768	0.00124	0.00163	0.00164
0.62595	0.000522	0.00078	0.00124	0.00163	0.0016
0.62689	0.000551	0.00077	0.00124	0.00165	0.00162
0.62784	0.000523	0.000764	0.00126	0.00163	0.0016
0.62879	0.000542	0.000763	0.00123	0.00163	0.00159
0.62973	0.00053	0.000779	0.00122	0.00163	0.0016
0.63068	0.000546	0.000788	0.00124	0.00162	0.00163
0.63163	0.000508	0.000768	0.00122	0.00158	0.0016
0.63258	0.00054	0.000802	0.00123	0.00162	0.00163
0.63352	0.00053	0.000769	0.0012	0.00159	0.00158
0.63447	0.000526	0.000764	0.00121	0.0016	0.00159
0.63542	0.000561	0.000802	0.00123	0.00162	0.00161
0.63636	0.000532	0.000805	0.0012	0.00163	0.0016
0.63731	0.000551	0.00078	0.00123	0.00161	0.00158
0.63826	0.000548	0.000736	0.00125	0.00158	0.0016
0.6392	0.000514	0.000797	0.00121	0.00159	0.00159
0.64015	0.000514	0.000775	0.00123	0.00161	0.00158
0.6411	0.000551	0.000782	0.00126	0.00161	0.00159
0.64205	0.000538	0.000757	0.00123	0.00159	0.00162
0.64299	0.000543	0.000777	0.0012	0.00157	0.00161
0.64394	0.000511	0.000795	0.00122	0.00158	0.00165
0.64489	0.000539	0.000806	0.00124	0.0016	0.0016
0.64583	0.000556	0.00077	0.00125	0.00156	0.0016
0.64678	0.000546	0.000786	0.00121	0.00158	0.00162
0.64773	0.000523	0.000761	0.00122	0.00159	0.00161
0.64867	0.000533	0.000759	0.00126	0.00159	0.00158
0.64962	0.00052	0.000789	0.00122	0.00158	0.00162
0.65057	0.000542	0.000781	0.00124	0.00158	0.00159
0.65152	0.000533	0.000746	0.0012	0.00156	0.00161
0.65246	0.00054	0.000776	0.0012	0.00156	0.00158
0.65341	0.000538	0.000785	0.00124	0.00156	0.0016
0.65436	0.000523	0.000767	0.00121	0.00156	0.00159
0.6553	0.000534	0.000777	0.00121	0.00153	0.00158
0.65625	0.000529	0.000785	0.00121	0.00157	0.0016
0.6572	0.000535	0.000783	0.00121	0.00156	0.00158
0.65814	0.000518	0.000778	0.00123	0.00158	0.00162
0.65909	0.000532	0.000779	0.0012	0.00155	0.00159
0.66004	0.000545	0.000806	0.00124	0.00153	0.00163
0.66098	0.000548	0.000782	0.00124	0.00155	0.00159
0.66193	0.000526	0.000793	0.00123	0.00153	0.00157
0.66288	0.000551	0.000758	0.00124	0.00154	0.0016
0.66383	0.000516	0.000801	0.00124	0.00154	0.00158
0.66477	0.0005	0.000785	0.00123	0.00154	0.00159
0.66572	0.000548	0.000748	0.00124	0.00157	0.00158
0.66667	0.00052	0.000751	0.00123	0.00154	0.00159
0.66761	0.000512	0.000766	0.00126	0.00152	0.0016
0.66856	0.0005	0.000802	0.00122	0.00155	0.00159
0.66951	0.000529	0.000794	0.00123	0.00155	0.00158
0.67045	0.000502	0.000774	0.00121	0.00153	0.0016
0.6714	0.000539	0.000779	0.00123	0.00155	0.00158
0.67235	0.000517	0.000797	0.00122	0.00152	0.00162
0.6733	0.000522	0.000765	0.00122	0.0015	0.00162
0.67424	0.000548	0.000732	0.00124	0.00151	0.00161
0.67519	0.000513	0.000791	0.00124	0.00152	0.00156
0.67614	0.000515	0.000778	0.00124	0.0015	0.00161
0.67708	0.000535	0.000766	0.00119	0.00152	0.00159
0.67803	0.000544	0.000766	0.00121	0.00151	0.00159
0.67898	0.000515	0.000775	0.00124	0.00152	0.0016
0.67992	0.000527	0.000812	0.00122	0.00153	0.00157
0.68087	0.000508	0.000796	0.00119	0.0015	0.00157
0.68182	0.000501	0.000764	0.0012	0.00147	0.00159
0.68277	0.000535	0.000782	0.0012	0.00151	0.00159
0.68371	0.000536	0.000771	0.00124	0.00152	0.00159
0.68466	0.000546	0.000758	0.00121	0.00148	0.0016
0.68561	0.000532	0.000757	0.00123	0.0015	0.00156
0.68655	0.000517	0.000759	0.00122	0.00149	0.00159
0.6875	0.000507	0.000773	0.00125	0.00152	0.00159
0.68845	0.000524	0.00079	0.0012	0.00153	0.00159
0.68939	0.000507	0.000757	0.0012	0.00147	0.00159
0.69034	0.000519	0.000778	0.0012	0.00146	0.00157
0.69129	0.000532	0.000765	0.00119	0.00151	0.00157
0.69223	0.000538	0.00077	0.00125	0.00146	0.00158
0.69318	0.000538	0.000789	0.00122	0.00147	0.00159
0.69413	0.000535	0.000756	0.00119	0.00149	0.0016
0.69508	0.000502	0.000791	0.00123	0.0015	0.00156
0.69602	0.000528	0.000766	0.0012	0.00152	0.0016
0.69697	0.000503	0.000793	0.00121	0.00148	0.00159
0.69792	0.000538	0.000811	0.00124	0.00147	0.00158
0.69886	0.000545	0.000779	0.00122	0.00148	0.00159
0.69981	0.000535	0.000795	0.00121	0.00149	0.00157
0.70076	0.000504	0.000749	0.0012	0.00146	0.00159
0.7017	0.00053	0.000778	0.00122	0.00146	0.00159
0.70265	0.00051	0.000775	0.00121	0.00146	0.00159
0.7036	0.000527	0.000757	0.0012	0.00145	0.0016
0.70455	0.000541	0.000769	0.0012	0.00151	0.00156
0.70549	0.000523	0.000773	0.00122	0.00146	0.0016
0.70644	0.000523	0.000748	0.00122	0.00146	0.00157
0.70739	0.000507	0.000787	0.00118	0.00147	0.0016
0.70833	0.00053	0.00078	0.00119	0.00148	0.0016
0.70928	0.00052	0.000724	0.00123	0.00148	0.00158
0.71023	0.000517	0.000762	0.00123	0.00149	0.00159
0.71117	0.000505	0.000771	0.00122	0.00146	0.00159
0.71212	0.000522	0.000764	0.0012	0.00146	0.00159
0.71307	0.00053	0.000773	0.00122	0.00144	0.00158
0.71402	0.000528	0.00079	0.00122	0.00146	0.00158
0.71496	0.000503	0.000765	0.00122	0.00147	0.00157
0.71591	0.000512	0.000745	0.00121	0.00147	0.00158
0.71686	0.000513	0.000765	0.00123	0.00146	0.00157
0.7178	0.000521	0.00074	0.00122	0.00147	0.00158
0.71875	0.000536	0.000757	0.00122	0.00145	0.0016
0.7197	0.000539	0.000781	0.0012	0.00149	0.00157
0.72064	0.000513	0.000785	0.00121	0.00144	0.00159
0.72159	0.000554	0.000739	0.00122	0.00144	0.0016
0.72254	0.000511	0.000781	0.00119	0.00145	0.00161
0.72348	0.000528	0.000781	0.00121	0.00144	0.00158
0.72443	0.000512	0.000766	0.00123	0.00146	0.00158
0.72538	0.00052	0.000778	0.00123	0.00145	0.00159
0.72633	0.000501	0.000742	0.00123	0.00145	0.00156
0.72727	0.000509	0.000766	0.00115	0.00144	0.00159
0.72822	0.000529	0.000788	0.0012	0.00147	0.0016
0.72917	0.00051	0.00073	0.00121	0.00145	0.00159
0.73011	0.00053	0.000751	0.00123	0.00146	0.00158
0.73106	0.000495	0.000756	0.00124	0.00146	0.00158
0.73201	0.000506	0.000757	0.00122	0.00146	0.00159
0.73295	0.000525	0.000765	0.00124	0.00144	0.00159
0.7339	0.000505	0.000759	0.00119	0.00146	0.00159
0.73485	0.000525	0.000743	0.00121	0.00143	0.00156
0.7358	0.000526	0.000778	0.00119	0.00145	0.0016
0.73674	0.000522	0.000755	0.0012	0.00146	0.00157
0.73769	0.000518	0.000755	0.00119	0.00146	0.00159
0.73864	0.000513	0.000755	0.00122	0.00144	0.0016
0.73958	0.000501	0.000772	0.00121	0.00144	0.00156
0.74053	0.000517	0.00076	0.0012	0.00143	0.00158
0.74148	0.000537	0.000765	0.0012	0.00144	0.00159
0.74242	0.00051	0.000762	0.00122	0.00146	0.00159
0.74337	0.000482	0.000774	0.0012	0.00145	0.00161
0.74432	0.000529	0.000787	0.00122	0.00145	0.00159
0.74527	0.000494	0.000758	0.00123	0.00143	0.00159
0.74621	0.000513	0.000781	0.00119	0.00143	0.0016
0.74716	0.000537	0.000775	0.0012	0.00143	0.00159
0.74811	0.000527	0.000728	0.00124	0.00144	0.00157
0.74905	0.000499	0.000798	0.0012	0.00144	0.00158
0.75	0.00053	0.000745	0.00121	0.00143	0.00157
0.75095	0.000502	0.000776	0.00122	0.00143	0.00159
0.75189	0.000536	0.000742	0.00119	0.00142	0.00157
0.75284	0.000529	0.000762	0.00121	0.00143	0.00159
0.75379	0.00049	0.000761	0.00118	0.00146	0.00158
0.75473	0.000488	0.000797	0.00119	0.00142	0.00156
0.75568	0.000492	0.000764	0.00119	0.0014	0.00159
0.75663	0.000518	0.00074	0.0012	0.00141	0.00156
0.75758	0.000494	0.000787	0.00119	0.00144	0.00155
0.75852	0.000509	0.000752	0.00121	0.00145	0.00158
0.75947	0.000512	0.000757	0.0012	0.00141	0.00159
0.76042	0.000523	0.000749	0.00122	0.00142	0.00159
0.76136	0.000515	0.000737	0.0012	0.00144	0.00159
0.76231	0.000513	0.000768	0.00119	0.00141	0.00156
0.76326	0.000524	0.000744	0.00121	0.0014	0.00156
0.7642	0.000493	0.000763	0.0012	0.00143	0.00161
0.76515	0.000524	0.000762	0.00116	0.00141	0.00158
0.7661	0.000486	0.000763	0.0012	0.00139	0.00157
0.76705	0.000472	0.00077	0.00122	0.00142	0.00158
0.76799	0.000524	0.00072	0.00117	0.00139	0.00155
0.76894	0.000502	0.00077	0.00122	0.00141	0.00155
0.76989	0.000503	0.000783	0.00118	0.00141	0.0016
0.77083	0.000487	0.000746	0.00121	0.00141	0.00158
0.77178	0.000489	0.00078	0.00121	0.00139	0.00156
0.77273	0.000488	0.000792	0.00121	0.00143	0.00158
0.77367	0.000502	0.000751	0.0012	0.0014	0.00162
0.77462	0.000534	0.000754	0.00121	0.00138	0.00162
0.77557	0.000522	0.000768	0.0012	0.0014	0.00159
0.77652	0.000522	0.000762	0.00119	0.00141	0.0016
0.77746	0.00052	0.000744	0.00121	0.0014	0.00157
0.77841	0.0005	0.000764	0.00119	0.0014	0.00158
0.77936	0.000523	0.000762	0.00119	0.00139	0.00156
0.7803	0.000513	0.00076	0.0012	0.00139	0.00161
0.78125	0.000537	0.000764	0.00119	0.00139	0.0016
0.7822	0.000505	0.000765	0.00119	0.00142	0.00158
0.78314	0.000486	0.000761	0.0012	0.00139	0.00158
0.78409	0.000513	0.000768	0.00123	0.00141	0.0016
0.78504	0.000488	0.00077	0.00119	0.00139	0.00158
0.78598	0.000503	0.000751	0.00119	0.00137	0.00159
0.78693	0.000517	0.000761	0.0012	0.00138	0.00158
0.78788	0.000503	0.000752	0.0012	0.00138	0.00157
0.78883	0.00051	0.000743	0.00119	0.00138	0.00158
0.78977	0.000517	0.000775	0.0012	0.0014	0.00157
0.79072	0.000516	0.000748	0.00117	0.00138	0.00157
0.79167	0.0005	0.000764	0.00116	0.00136	0.00161
0.79261	0.000508	0.000754	0.00119	0.00137	0.00156
0.79356	0.000506	0.000745	0.00117	0.00139	0.00158
0.79451	0.000524	0.000736	0.00117	0.00139	0.00156
0.79545	0.000512	0.000793	0.00117	0.00138	0.00156
0.7964	0.000507	0.000779	0.00118	0.00138	0.0016
0.79735	0.000496	0.000746	0.0012	0.00138	0.00157
0.7983	0.000521	0.000782	0.00117	0.00136	0.00158
0.79924	0.000502	0.000741	0.00118	0.00137	0.00158
0.80019	0.000496	0.000741	0.00122	0.00136	0.00159
0.80114	0.000512	0.000759	0.0012	0.00133	0.00157
0.80208	0.000527	0.000768	0.00119	0.00138	0.00156
0.80303	0.000507	0.000759	0.00119	0.00137	0.00159
0.80398	0.000497	0.000754	0.00117	0.00135	0.00154
0.80492	0.00049	0.00075	0.00119	0.00135	0.00156
0.80587	0.000539	0.000743	0.00118	0.00135	0.0016
0.80682	0.000514	0.000751	0.00118	0.00135	0.00159
0.80777	0.000501	0.000753	0.00116	0.00133	0.00158
0.80871	0.000489	0.000754	0.00118	0.00137	0.00159
0.80966	0.000496	0.000763	0.00117	0.00135	0.00158
0.81061	0.000514	0.000742	0.00119	0.00133	0.00157
0.81155	0.000515	0.000748	0.00119	0.00131	0.00157
0.8125	0.00051	0.000737	0.00116	0.00133	0.00156
0.81345	0.000509	0.000761	0.00116	0.00132	0.00157
0.81439	0.000493	0.000757	0.00116	0.00133	0.00159
0.81534	0.000506	0.000723	0.00119	0.00133	0.00158
0.81629	0.000511	0.000758	0.00116	0.00133	0.00155
0.81723	0.000494	0.000764	0.00119	0.00134	0.00161
0.81818	0.000503	0.000745	0.00117	0.00133	0.00156
0.81913	0.000484	0.000777	0.00116	0.00132	0.00158
0.82008	0.000498	0.000755	0.00119	0.00132	0.00154
0.82102	0.000516	0.000751	0.00118	0.00133	0.00159
0.82197	0.00049	0.000762	0.00118	0.00131	0.00157
0.82292	0.000499	0.000786	0.0012	0.00133	0.00159
0.82386	0.00048	0.000749	0.00118	0.00133	0.00157
0.82481	0.000516	0.000755	0.00117	0.00131	0.00159
0.82576	0.000503	0.000741	0.00119	0.00133	0.00153
0.8267	0.000494	0.000754	0.00118	0.0013	0.00157
0.82765	0.000502	0.00076	0.0012	0.0013	0.00156
0.8286	0.000491	0.000767	0.00117	0.00128	0.00157
0.82955	0.000486	0.000755	0.00117	0.00127	0.0016
0.83049	0.000513	0.000747	0.00117	0.00126	0.00155
0.83144	0.000478	0.000792	0.00117	0.00125	0.00158
0.83239	0.000515	0.000737	0.00121	0.00128	0.00156
0.83333	0.000498	0.000719	0.00117	0.00132	0.00159
0.83428	0.000507	0.000749	0.00114	0.00127	0.00155
0.83523	0.000495	0.000743	0.00114	0.00129	0.00157
0.83617	0.000499	0.000769	0.00117	0.00128	0.00157
0.83712	0.000496	0.000758	0.00117	0.00128	0.00155
0.83807	0.00051	0.000753	0.00117	0.00128	0.00158
0.83902	0.000494	0.00074	0.00119	0.00124	0.00158
0.83996	0.000499	0.000735	0.00116	0.00125	0.00159
0.84091	0.000486	0.00077	0.00117	0.00124	0.00156
0.84186	0.000494	0.000759	0.00119	0.00125	0.00156
0.8428	0.000487	0.000729	0.00118	0.00124	0.00157
0.84375	0.000467	0.000758	0.00117	0.00123	0.00156
0.8447	0.000498	0.000748	0.00117	0.00126	0.00157
0.84564	0.000508	0.000739	0.00118	0.00127	0.00156
0.84659	0.000513	0.000734	0.00116	0.00123	0.00156
0.84754	0.000505	0.00074	0.00118	0.00121	0.00156
0.84848	0.000495	0.000784	0.00119	0.00123	0.00156
0.84943	0.000494	0.000736	0.00115	0.00125	0.00156
0.85038	0.000501	0.000726	0.00118	0.00123	0.00161
0.85133	0.000492	0.000734	0.00117	0.00125	0.00158
0.85227	0.000509	0.000743	0.00116	0.00122	0.00157
0.85322	0.000488	0.000765	0.00117	0.00122	0.00156
0.85417	0.000494	0.000761	0.00117	0.00119	0.00158
0.85511	0.000514	0.000767	0.00116	0.00124	0.00157
0.85606	0.000497	0.000766	0.00115	0.00123	0.00155
0.85701	0.000457	0.000742	0.00114	0.0012	0.00159
0.85795	0.0005	0.000778	0.00115	0.0012	0.00157
0.8589	0.000509	0.000741	0.00116	0.00122	0.00159
0.85985	0.000504	0.00075	0.00116	0.00119	0.00156
0.8608	0.000489	0.000743	0.00118	0.00123	0.00157
0.86174	0.00051	0.00075	0.00121	0.0012	0.00155
0.86269	0.000488	0.000744	0.00118	0.00122	0.00159
0.86364	0.0005	0.000751	0.00117	0.00121	0.00158
0.86458	0.000506	0.000753	0.00118	0.00125	0.00156
0.86553	0.000501	0.000756	0.00119	0.0012	0.00157
0.86648	0.000475	0.000753	0.00115	0.00122	0.00157
0.86742	0.000499	0.000723	0.00118	0.00123	0.00158
0.86837	0.000504	0.000736	0.00115	0.00121	0.00159
0.86932	0.000493	0.000749	0.00117	0.0012	0.00157
0.87027	0.000512	0.000735	0.00115	0.00118	0.00158
0.87121	0.000493	0.000765	0.00116	0.00122	0.00157
0.87216	0.000489	0.000753	0.00117	0.00117	0.00154
0.87311	0.000513	0.000764	0.00113	0.00119	0.00159
0.87405	0.000502	0.000755	0.00115	0.00122	0.00156
0.875	0.000502	0.000748	0.00117	0.00119	0.00157
0.87595	0.000512	0.000756	0.00116	0.00118	0.00159
0.87689	0.0005	0.000719	0.00115	0.00119	0.00158
0.87784	0.000488	0.000747	0.00116	0.00119	0.00155
0.87879	0.000451	0.000751	0.00119	0.00122	0.00157
0.87973	0.000487	0.000724	0.00113	0.00122	0.00157
0.88068	0.000501	0.000759	0.00115	0.00121	0.00158
0.88163	0.000485	0.000748	0.00115	0.00122	0.00157
0.88258	0.000475	0.00075	0.00115	0.00118	0.00159
0.88352	0.000496	0.000749	0.00119	0.0012	0.00157
0.88447	0.000524	0.000753	0.00116	0.00117	0.00157
0.88542	0.000493	0.000753	0.00113	0.0012	0.00157
0.88636	0.000473	0.000752	0.00116	0.00117	0.00157
0.88731	0.000485	0.000749	0.00118	0.00121	0.00155
0.88826	0.000498	0.000762	0.00114	0.00118	0.00158
0.8892	0.000505	0.000747	0.00114	0.00118	0.0016
0.89015	0.000494	0.00077	0.00113	0.00116	0.00158
0.8911	0.000476	0.000736	0.00114	0.00117	0.00157
0.89205	0.000468	0.000735	0.00112	0.00118	0.00154
0.89299	0.000513	0.000752	0.00118	0.00119	0.00157
0.89394	0.000491	0.000736	0.00116	0.00116	0.0016
0.89489	0.000479	0.000769	0.00116	0.00117	0.00155
0.89583	0.000473	0.000743	0.00113	0.00116	0.00155
0.89678	0.000473	0.00076	0.00113	0.00118	0.00157
0.89773	0.000474	0.000742	0.00116	0.00115	0.00156
0.89867	0.000466	0.000736	0.00113	0.00119	0.00158
0.89962	0.000501	0.000722	0.00114	0.00119	0.00158
0.90057	0.000493	0.000747	0.00117	0.00116	0.00158
0.90152	0.000485	0.000759	0.00115	0.00116	0.00154
0.90246	0.000504	0.000753	0.00115	0.00118	0.0016
0.90341	0.000499	0.000777	0.00114	0.00116	0.00154
0.90436	0.000511	0.00076	0.00117	0.00117	0.00157
0.9053	0.0005	0.000749	0.00116	0.00117	0.00157
0.90625	0.000498	0.000724	0.00116	0.00115	0.00158
0.9072	0.000515	0.000751	0.00114	0.00117	0.00157
0.90814	0.000492	0.000757	0.00116	0.00115	0.00158
0.90909	0.000506	0.000748	0.00114	0.00115	0.00158
0.91004	0.000472	0.000725	0.00116	0.00114	0.00157
0.91098	0.000479	0.000738	0.00115	0.00114	0.00158
0.91193	0.000492	0.000715	0.00113	0.0012	0.00154
0.91288	0.00047	0.00076	0.00116	0.00116	0.00157
0.91383	0.000493	0.000738	0.00114	0.00117	0.00156
0.91477	0.00051	0.000744	0.00115	0.00115	0.00158
0.91572	0.000476	0.000739	0.00116	0.00116	0.00158
0.91667	0.000485	0.000779	0.00115	0.00118	0.00157
0.91761	0.000475	0.000747	0.00119	0.00117	0.00156
0.91856	0.000483	0.000733	0.00114	0.00118	0.00157
0.91951	0.000465	0.000724	0.00117	0.00115	0.00157
0.92045	0.000498	0.000741	0.00116	0.00116	0.00157
0.9214	0.000477	0.000742	0.00112	0.00114	0.00156
0.92235	0.000518	0.000739	0.00115	0.00115	0.00158
0.9233	0.000483	0.000735	0.00115	0.00116	0.00159
0.92424	0.000467	0.000754	0.00115	0.00112	0.00156
0.92519	0.000503	0.000753	0.00112	0.00116	0.0016
0.92614	0.00048	0.000744	0.00114	0.00118	0.0016
0.92708	0.000489	0.000732	0.00115	0.00113	0.00155
0.92803	0.000508	0.000745	0.00114	0.00117	0.00154
0.92898	0.000508	0.000768	0.00113	0.00113	0.00155
0.92992	0.000509	0.000744	0.00115	0.00114	0.00156
0.93087	0.000499	0.000736	0.00113	0.00113	0.00157
0.93182	0.000464	0.000727	0.00115	0.00112	0.00155
0.93277	0.000496	0.000749	0.00115	0.00111	0.00155
0.93371	0.000499	0.000723	0.00111	0.00112	0.00158
0.93466	0.000502	0.000741	0.00115	0.00112	0.00157
0.93561	0.00051	0.000749	0.00112	0.00114	0.00156
0.93655	0.000508	0.000746	0.00114	0.00114	0.00157
0.9375	0.00049	0.000785	0.00113	0.00113	0.0016
0.93845	0.000483	0.000734	0.00113	0.00114	0.00157
0.93939	0.000507	0.000775	0.00113	0.00114	0.00157
0.94034	0.000458	0.000756	0.00113	0.00114	0.00156
0.94129	0.000502	0.000762	0.00113	0.00116	0.00159
0.94223	0.000492	0.000772	0.00113	0.00112	0.00157
0.94318	0.000532	0.00075	0.00113	0.00114	0.00154
0.94413	0.00051	0.000768	0.00113	0.0011	0.00158
0.94508	0.000488	0.000735	0.00114	0.00113	0.00155
0.94602	0.000492	0.000734	0.00114	0.00111	0.00157
0.94697	0.000459	0.000738	0.00113	0.00114	0.00156
0.94792	0.00048	0.000762	0.00114	0.00113	0.00157
0.94886	0.000498	0.000734	0.00114	0.00113	0.00157
0.94981	0.000482	0.000723	0.00111	0.00112	0.00155
0.95076	0.000502	0.000708	0.00112	0.0011	0.00159
0.9517	0.000498	0.000744	0.0011	0.00112	0.00155
0.95265	0.000482	0.00072	0.00111	0.00111	0.00159
0.9536	0.000459	0.000717	0.00112	0.00113	0.00158
0.95455	0.000486	0.000753	0.00113	0.00111	0.00158
0.95549	0.000477	0.000734	0.00115	0.00112	0.00157
0.95644	0.000467	0.000739	0.00111	0.00113	0.00156
0.95739	0.000495	0.000726	0.00112	0.00111	0.00155
0.95833	0.000479	0.000749	0.00112	0.00111	0.00157
0.95928	0.000464	0.000708	0.00113	0.00111	0.00153
0.96023	0.000476	0.000756	0.00114	0.00112	0.00159
0.96117	0.000477	0.000731	0.00111	0.00113	0.00156
0.96212	0.000468	0.000741	0.00113	0.0011	0.00158
0.96307	0.00048	0.000749	0.00113	0.0011	0.00155
0.96402	0.000492	0.000752	0.00115	0.00114	0.00155
0.96496	0.000487	0.000744	0.00112	0.00111	0.00155
0.96591	0.000459	0.000739	0.0011	0.00109	0.00157
0.96686	0.000461	0.000724	0.0011	0.00108	0.00156
0.9678	0.000461	0.000733	0.00111	0.0011	0.00155
0.96875	0.000489	0.000741	0.00114	0.00104	0.00157
0.9697	0.000497	0.000755	0.00113	0.0011	0.00154
0.97064	0.000475	0.000737	0.00113	0.0011	0.00155
0.97159	0.000461	0.000746	0.0011	0.00109	0.00156
0.97254	0.000459	0.000738	0.00111	0.00108	0.00159
0.97348	0.000451	0.000722	0.00112	0.00109	0.00155
0.97443	0.000492	0.000742	0.00114	0.00108	0.00155
0.97538	0.000469	0.000715	0.00115	0.00109	0.00153
0.97633	0.000497	0.000753	0.00113	0.0011	0.00154
0.97727	0.000465	0.000712	0.00112	0.0011	0.00156
0.97822	0.000471	0.000731	0.00113	0.00107	0.00159
0.97917	0.000482	0.000721	0.00115	0.00109	0.00154
0.98011	0.000457	0.000751	0.00112	0.00107	0.00156
0.98106	0.000465	0.000725	0.00112	0.00109	0.00154
0.98201	0.000463	0.000711	0.00111	0.00107	0.00157
0.98295	0.000483	0.000735	0.00112	0.00109	0.00152
0.9839	0.000456	0.000732	0.00115	0.00109	0.00156
0.98485	0.000488	0.00073	0.0011	0.0011	0.00157
0.9858	0.000469	0.000735	0.00109	0.00107	0.00157
0.98674	0.000487	0.000742	0.00113	0.00105	0.00154
0.98769	0.000464	0.000712	0.00112	0.00108	0.00155
0.98864	0.000495	0.000714	0.0011	0.00105	0.00159
0.98958	0.000496	0.000756	0.00112	0.00107	0.00158
0.99053	0.000475	0.000738	0.00111	0.00105	0.00154
0.99148	0.000488	0.000746	0.00113	0.00103	0.00158
0.99242	0.000479	0.000716	0.0011	0.00107	0.00158
0.99337	0.00048	0.000739	0.00112	0.00105	0.00154
0.99432	0.000458	0.000709	0.00113	0.00104	0.00156
0.99527	0.000457	0.000741	0.00112	0.00106	0.00158
0.99621	0.000444	0.000741	0.00109	0.00103	0.00157
0.99716	0.000442	0.000727	0.00113	0.00105	0.00158
0.99811	0.000477	0.000715	0.00109	0.00107	0.00157
0.99905	0.000447	0.000718	0.00113	0.00108	0.00156
1	0.000487	0.000736	0.00112	0.00104	0.00155
1.00095	0.000492	0.000728	0.00109	0.00104	0.00156
1.00189	0.00043	0.000722	0.00111	0.00104	0.00158
1.00284	0.000486	0.000756	0.00112	0.00104	0.00159
1.00379	0.000482	0.000758	0.00109	0.00106	0.00157
1.00473	0.000492	0.000728	0.00107	0.00102	0.00158
1.00568	0.000494	0.000709	0.00111	0.00103	0.00155
1.00663	0.00045	0.000729	0.00108	0.00103	0.00156
1.00758	0.000464	0.000739	0.0011	0.000989	0.00158
1.00852	0.000482	0.000727	0.00113	0.000991	0.00158
1.00947	0.000459	0.000753	0.00112	0.001	0.00156
1.01042	0.000481	0.000749	0.00111	0.00103	0.00156
1.01136	0.000466	0.000724	0.00111	0.00102	0.00154
1.01231	0.00045	0.000756	0.0011	0.00102	0.00157
1.01326	0.000478	0.000735	0.00111	0.00102	0.00156
1.0142	0.000476	0.000746	0.0011	0.00101	0.00157
1.01515	0.000491	0.000714	0.00109	0.000991	0.00156
1.0161	0.000466	0.000729	0.00108	0.000997	0.00156
1.01705	0.000472	0.000745	0.00109	0.000981	0.00156
1.01799	0.000447	0.000723	0.00113	0.00103	0.00155
1.01894	0.000485	0.000762	0.00107	0.001	0.00158
1.01989	0.000451	0.000725	0.00108	0.00101	0.00157
1.02083	0.000499	0.000737	0.0011	0.00101	0.00158
1.02178	0.000465	0.000744	0.00108	0.000986	0.00157
1.02273	0.00048	0.000754	0.00111	0.000985	0.00155
1.02367	0.000474	0.000741	0.00107	0.000971	0.00157
1.02462	0.000513	0.000709	0.00108	0.000981	0.00156
1.02557	0.00045	0.000747	0.00111	0.000991	0.00156
1.02652	0.000477	0.000728	0.00108	0.000981	0.00156
1.02746	0.000476	0.000746	0.00108	0.000964	0.00155
1.02841	0.000454	0.000718	0.00109	0.000971	0.00157
1.02936	0.000453	0.000724	0.00109	0.000961	0.00157
1.0303	0.000458	0.000726	0.00109	0.00098	0.00157
1.03125	0.000452	0.000744	0.00108	0.000935	0.00158
1.0322	0.000486	0.000716	0.00108	0.000966	0.00155
1.03314	0.000479	0.000744	0.00109	0.000963	0.00156
1.03409	0.000508	0.000752	0.00105	0.000938	0.00156
1.03504	0.00046	0.000734	0.00109	0.000906	0.00154
1.03598	0.000465	0.000746	0.00107	0.000939	0.00157
1.03693	0.000481	0.000758	0.00111	0.000935	0.00157
1.03788	0.000453	0.000712	0.00109	0.000941	0.00154
1.03883	0.000485	0.000738	0.00108	0.000934	0.00158
1.03977	0.000489	0.000708	0.00108	0.000949	0.00154
1.04072	0.000459	0.000739	0.00109	0.000916	0.00154
1.04167	0.000462	0.00074	0.00107	0.00096	0.00158
1.04261	0.000499	0.000713	0.00108	0.000937	0.00158
1.04356	0.000467	0.000711	0.00105	0.000908	0.00156
1.04451	0.000491	0.000728	0.00107	0.000908	0.00155
1.04545	0.000468	0.000722	0.00108	0.000915	0.00155
1.0464	0.000476	0.000755	0.00109	0.000912	0.00156
1.04735	0.000463	0.000736	0.00106	0.0009	0.0016
1.0483	0.000456	0.000703	0.00111	0.000876	0.00157
1.04924	0.000481	0.000733	0.0011	0.000911	0.00155
1.05019	0.000471	0.000725	0.00106	0.000916	0.00156
1.05114	0.000479	0.000725	0.00104	0.000908	0.00155
1.05208	0.000448	0.0007	0.00106	0.000905	0.00155
1.05303	0.000492	0.000773	0.00107	0.000882	0.00155
1.05398	0.000462	0.000722	0.00108	0.000871	0.00157
1.05492	0.000477	0.000736	0.00109	0.000897	0.00154
1.05587	0.000438	0.000734	0.00104	0.000905	0.00158
1.05682	0.000478	0.000755	0.00106	0.000874	0.00153
1.05777	0.000465	0.000723	0.00108	0.000852	0.00156
1.05871	0.000462	0.000738	0.00106	0.000848	0.00158
1.05966	0.000491	0.000684	0.00104	0.000871	0.00156
1.06061	0.000449	0.000735	0.00105	0.000852	0.00156
1.06155	0.000457	0.000718	0.00105	0.00083	0.00154
1.0625	0.000457	0.000728	0.00107	0.000863	0.00156
1.06345	0.000467	0.000739	0.00104	0.000832	0.00156
1.06439	0.000485	0.00072	0.00104	0.000858	0.00157
1.06534	0.000474	0.000751	0.00105	0.000841	0.00158
1.06629	0.000487	0.000737	0.00105	0.000822	0.00156
1.06723	0.000477	0.000759	0.00103	0.000796	0.00158
1.06818	0.000485	0.000747	0.00104	0.000795	0.00153
1.06913	0.000487	0.000719	0.00106	0.000799	0.00158
1.07008	0.000487	0.000761	0.00105	0.00082	0.00158
1.07102	0.000472	0.000722	0.00106	0.000808	0.00153
1.07197	0.000472	0.000728	0.00105	0.000792	0.00155
1.07292	0.000478	0.000736	0.00105	0.000804	0.00156
1.07386	0.000466	0.000723	0.00103	0.000797	0.00156
1.07481	0.000448	0.000746	0.00105	0.000774	0.00154
1.07576	0.000471	0.000783	0.00105	0.000765	0.00158
1.0767	0.00049	0.000692	0.001	0.000787	0.00158
1.07765	0.00047	0.000735	0.00105	0.000754	0.00158
1.0786	0.000507	0.000733	0.00103	0.000764	0.00154
1.07955	0.000481	0.000742	0.00104	0.000756	0.00157
1.08049	0.000457	0.000733	0.00105	0.000742	0.00155
1.08144	0.000473	0.000716	0.00101	0.000771	0.00155
1.08239	0.000465	0.00077	0.00105	0.000768	0.00155
1.08333	0.000486	0.000721	0.00102	0.000745	0.00153
1.08428	0.000486	0.000761	0.00105	0.000743	0.00156
1.08523	0.00045	0.000739	0.00102	0.000782	0.00157
1.08617	0.00046	0.000728	0.00104	0.00073	0.00156
1.08712	0.000441	0.000724	0.00105	0.000731	0.00153
1.08807	0.000468	0.000745	0.00102	0.000723	0.00158
1.08902	0.000474	0.000732	0.00102	0.000718	0.00153
1.08996	0.000456	0.000728	0.00102	0.000761	0.00155
1.09091	0.000506	0.000756	0.00103	0.000716	0.00154
1.09186	0.000461	0.00074	0.00104	0.000734	0.00155
1.0928	0.000467	0.000715	0.00101	0.000712	0.00155
1.09375	0.000494	0.000747	0.00103	0.000717	0.00153
1.0947	0.000464	0.000728	0.00105	0.000712	0.00156
1.09564	0.000467	0.000717	0.00103	0.000693	0.00158
1.09659	0.000455	0.000731	0.00106	0.000705	0.00159
1.09754	0.000447	0.000753	0.00104	0.000696	0.00155
1.09848	0.000449	0.000725	0.00104	0.000693	0.00154
1.09943	0.000459	0.000733	0.00104	0.000683	0.00157
1.10038	0.000484	0.000711	0.00105	0.00069	0.00157
1.10133	0.000447	0.00073	0.00102	0.000683	0.00156
1.10227	0.000444	0.000713	0.00101	0.00069	0.00157
1.10322	0.000475	0.000704	0.00102	0.000673	0.00157
1.10417	0.000441	0.000734	0.00103	0.000656	0.00156
1.10511	0.000441	0.000734	0.00103	0.000675	0.00155
1.10606	0.000405	0.000724	0.00103	0.000702	0.00156
1.10701	0.000454	0.000724	0.00103	0.000683	0.00153
1.10795	0.000445	0.000758	0.00102	0.000691	0.00156
1.1089	0.000461	0.000743	0.00101	0.000664	0.00155
1.10985	0.000457	0.000663	0.000994	0.000672	0.00156
1.1108	0.000446	0.000735	0.00106	0.000632	0.00155
1.11174	0.000462	0.000754	0.00102	0.000666	0.00155
1.11269	0.000466	0.000718	0.00103	0.000666	0.00153
1.11364	0.000461	0.000738	0.00102	0.000678	0.00155
1.11458	0.000466	0.00073	0.000997	0.000662	0.00156
1.11553	0.00047	0.00071	0.00103	0.000693	0.00155
1.11648	0.000448	0.000729	0.00103	0.00066	0.00157
1.11742	0.000433	0.000714	0.00102	0.000643	0.00158
1.11837	0.000457	0.000727	0.00101	0.000653	0.00155
1.11932	0.000436	0.000708	0.000978	0.000653	0.00157
1.12027	0.000442	0.000754	0.001	0.000662	0.00155
1.12121	0.00047	0.000729	0.000998	0.000656	0.00155
1.12216	0.000433	0.000716	0.00101	0.000655	0.00157
1.12311	0.000446	0.000745	0.000993	0.000651	0.00156
1.12405	0.000469	0.000731	0.00102	0.000664	0.00158
1.125	0.000471	0.000734	0.00101	0.000648	0.00154
1.12595	0.00046	0.000718	0.00102	0.000663	0.00154
1.12689	0.000459	0.000747	0.000997	0.000654	0.00154
1.12784	0.000467	0.000712	0.001	0.000654	0.00153
1.12879	0.000479	0.000742	0.00101	0.000652	0.00155
1.12973	0.000448	0.000735	0.00101	0.000639	0.00155
1.13068	0.000476	0.000705	0.00101	0.000648	0.00155
1.13163	0.000457	0.000694	0.000983	0.000637	0.00154
1.13258	0.000452	0.000694	0.000995	0.000604	0.00158
1.13352	0.000459	0.000718	0.00106	0.000609	0.00156
1.13447	0.000442	0.000736	0.00102	0.000639	0.00157
1.13542	0.000488	0.000712	0.00103	0.00062	0.00159
1.13636	0.000461	0.000718	0.000995	0.000644	0.00151
1.13731	0.000463	0.000727	0.00102	0.000643	0.00156
1.13826	0.00045	0.000724	0.001	0.000623	0.00154
1.1392	0.000433	0.000722	0.00101	0.000586	0.00158
1.14015	0.00047	0.000702	0.00103	0.000634	0.00155
1.1411	0.000434	0.000707	0.000979	0.000614	0.00156
1.14205	0.000458	0.000687	0.000974	0.000644	0.00157
1.14299	0.00044	0.000718	0.00099	0.000635	0.00155
1.14394	0.000473	0.000726	0.001	0.000633	0.00155
1.14489	0.000428	0.000724	0.00101	0.000623	0.00155
1.14583	0.000485	0.000734	0.000988	0.00064	0.00156
1.14678	0.000473	0.000737	0.000998	0.000646	0.00154
1.14773	0.000429	0.000697	0.001	0.000644	0.00156
1.14867	0.000464	0.000712	0.00102	0.000608	0.00156
1.14962	0.000449	0.000709	0.000997	0.000627	0.00153
1.15057	0.000465	0.000726	0.00102	0.000611	0.00154
1.15152	0.000453	0.000732	0.000983	0.000616	0.00156
1.15246	0.000411	0.00071	0.00101	0.000606	0.00158
1.15341	0.000447	0.000735	0.000994	0.000597	0.00156
1.15436	0.000426	0.000693	0.001	0.000599	0.00154
1.1553	0.000462	0.000711	0.000978	0.000614	0.00156
1.15625	0.000436	0.00075	0.000987	0.000604	0.00157
1.1572	0.000442	0.000752	0.00102	0.000618	0.00156
1.15814	0.000437	0.000735	0.00102	0.000582	0.00154
1.15909	0.000459	0.000716	0.000985	0.000612	0.00159
1.16004	0.000435	0.000732	0.000992	0.000604	0.00155
1.16098	0.000415	0.000704	0.00101	0.000603	0.00155
1.16193	0.00045	0.000708	0.000996	0.000602	0.00156
1.16288	0.000441	0.000726	0.000973	0.000613	0.00152
1.16383	0.000474	0.000717	0.000988	0.000622	0.00156
1.16477	0.000406	0.000709	0.00102	0.000581	0.00155
1.16572	0.000495	0.000703	0.00102	0.000613	0.00152
1.16667	0.000483	0.000714	0.000966	0.000588	0.00154
1.16761	0.000463	0.000729	0.001	0.000616	0.00156
1.16856	0.000462	0.000732	0.00099	0.000599	0.00152
1.16951	0.000456	0.00073	0.000988	0.00059	0.00158
1.17045	0.000453	0.000715	0.00101	0.000589	0.00157
1.1714	0.000469	0.000682	0.000994	0.000618	0.00155
1.17235	0.000456	0.000705	0.00102	0.000594	0.00154
1.1733	0.000455	0.000726	0.000985	0.000579	0.00152
1.17424	0.000419	0.000731	0.000964	0.000591	0.00154
1.17519	0.000435	0.000704	0.000992	0.00061	0.00154
1.17614	0.000427	0.000718	0.00099	0.000579	0.00157
1.17708	0.000435	0.000699	0.000969	0.0006	0.00156
1.17803	0.000439	0.000706	0.000995	0.000594	0.00155
1.17898	0.000407	0.0007	0.00102	0.000584	0.00154
1.17992	0.000438	0.000712	0.000953	0.000603	0.00154
1.18087	0.000461	0.000728	0.000985	0.000583	0.00152
1.18182	0.000469	0.000713	0.00101	0.000567	0.00155
1.18277	0.000478	0.000706	0.000966	0.000565	0.00155
1.18371	0.000443	0.000722	0.000994	0.000595	0.00155
1.18466	0.000453	0.000739	0.00097	0.000579	0.00157
1.18561	0.000453	0.000701	0.000972	0.000584	0.00154
1.18655	0.000465	0.000672	0.000988	0.000568	0.00158
1.1875	0.000428	0.000735	0.000986	0.000566	0.00155
1.18845	0.000454	0.000713	0.000999	0.000564	0.00154
1.18939	0.000466	0.000702	0.000978	0.000578	0.00152
1.19034	0.000453	0.000727	0.000992	0.000587	0.00157
1.19129	0.000453	0.000694	0.000985	0.000578	0.00153
1.19223	0.000421	0.000719	0.00099	0.000556	0.00157
1.19318	0.000439	0.000723	0.000975	0.00054	0.00153
1.19413	0.000427	0.000727	0.000985	0.000559	0.00152
1.19508	0.000465	0.0007	0.000978	0.000565	0.00157
1.19602	0.000462	0.000734	0.000988	0.000562	0.00154
1.19697	0.000442	0.000723	0.000967	0.000539	0.00151
1.19792	0.000449	0.00074	0.000994	0.00055	0.00155
1.19886	0.000464	0.000704	0.000989	0.000546	0.00155
1.19981	0.000441	0.000729	0.00097	0.000558	0.00155
1.20076	0.000446	0.000683	0.000978	0.000542	0.00156
1.2017	0.000428	0.000718	0.00101	0.000548	0.00157
1.20265	0.000415	0.000727	0.000967	0.000565	0.00155
1.2036	0.000464	0.000722	0.00101	0.000524	0.00157
1.20455	0.000442	0.000707	0.000957	0.000553	0.00152
1.20549	0.000416	0.000694	0.000973	0.000534	0.00155
1.20644	0.000434	0.000705	0.000955	0.000533	0.00153
1.20739	0.000464	0.00073	0.000993	0.000552	0.00154
1.20833	0.000454	0.000715	0.001	0.00056	0.00154
1.20928	0.000458	0.000712	0.000987	0.000545	0.00157
1.21023	0.000458	0.000743	0.000969	0.000516	0.00154
1.21117	0.00044	0.000743	0.00095	0.000537	0.00152
1.21212	0.000428	0.000706	0.000997	0.000561	0.00157
1.21307	0.000458	0.000722	0.000981	0.000523	0.00153
1.21402	0.000441	0.000736	0.000976	0.000542	0.00155
1.21496	0.000458	0.000738	0.000979	0.000553	0.00157
1.21591	0.00043	0.000734	0.000953	0.000557	0.00155
1.21686	0.000442	0.000694	0.000984	0.000547	0.00157
1.2178	0.000419	0.00071	0.000981	0.000535	0.00155
1.21875	0.000447	0.000718	0.000951	0.000533	0.00155
1.2197	0.000442	0.000698	0.000967	0.000554	0.00156
1.22064	0.000413	0.000711	0.000996	0.000525	0.00154
1.22159	0.00045	0.00073	0.000974	0.000532	0.00156
1.22254	0.000444	0.000697	0.00098	0.000522	0.00153
1.22348	0.000418	0.000722	0.00099	0.000505	0.00157
1.22443	0.000416	0.000694	0.000984	0.000516	0.00154
1.22538	0.00043	0.000701	0.000993	0.000532	0.00155
1.22633	0.00043	0.000716	0.000981	0.00055	0.00151
1.22727	0.000461	0.000716	0.000978	0.000525	0.00152
1.22822	0.000416	0.00072	0.000947	0.000539	0.00156
1.22917	0.000453	0.000697	0.000991	0.000499	0.00152
1.23011	0.000438	0.000706	0.00098	0.000521	0.00153
1.23106	0.000446	0.000703	0.00094	0.000539	0.00153
1.23201	0.000443	0.000713	0.00096	0.000512	0.00154
1.23295	0.000448	0.000705	0.000964	0.000536	0.00155
1.2339	0.000443	0.000709	0.000954	0.000482	0.00155
1.23485	0.000435	0.000729	0.000944	0.000507	0.00158
1.2358	0.000442	0.000709	0.000987	0.000508	0.00156
1.23674	0.0004	0.000713	0.000943	0.000509	0.00154
1.23769	0.000464	0.000718	0.00096	0.00053	0.00152
1.23864	0.000436	0.000713	0.000958	0.000536	0.00155
1.23958	0.000425	0.000712	0.000959	0.000487	0.00153
1.24053	0.000448	0.000733	0.000957	0.000536	0.00156
1.24148	0.000442	0.000725	0.00099	0.000524	0.00155
1.24242	0.000373	0.000722	0.000944	0.0005	0.00155
1.24337	0.000433	0.00071	0.00094	0.000509	0.00152
1.24432	0.000427	0.000699	0.000947	0.000508	0.00155
1.24527	0.000432	0.000699	0.000942	0.000514	0.00153
1.24621	0.000432	0.000705	0.000966	0.000505	0.00153
1.24716	0.000469	0.00074	0.000962	0.000484	0.00154
1.24811	0.000416	0.000722	0.000953	0.000517	0.00154
1.24905	0.000477	0.000728	0.000957	0.000501	0.00155
1.25	0.000419	0.000691	0.000959	0.000483	0.00157
1.25095	0.000432	0.000714	0.000923	0.000521	0.00155
1.25189	0.000472	0.000702	0.000982	0.000493	0.00152
1.25284	0.000456	0.000696	0.000953	0.000484	0.00153
1.25379	0.000441	0.000717	0.000935	0.0005	0.00154
1.25473	0.000459	0.000717	0.00095	0.000503	0.00151
1.25568	0.000442	0.000705	0.000953	0.000491	0.00153
1.25663	0.000452	0.000723	0.000934	0.000513	0.00156
1.25758	0.00044	0.000708	0.000957	0.000481	0.00153
1.25852	0.000445	0.000705	0.000936	0.000476	0.00153
1.25947	0.000418	0.000716	0.000967	0.000505	0.00152
1.26042	0.00043	0.000698	0.000952	0.000511	0.00151
1.26136	0.000428	0.000691	0.000943	0.000494	0.00154
1.26231	0.000386	0.000678	0.000945	0.000516	0.00154
1.26326	0.000419	0.000702	0.000927	0.000505	0.00152
1.2642	0.000451	0.000712	0.000958	0.000496	0.00153
1.26515	0.000422	0.000693	0.00095	0.000488	0.00155
1.2661	0.000438	0.000704	0.000921	0.000467	0.00154
1.26705	0.00045	0.000701	0.000987	0.000494	0.00156
1.26799	0.000414	0.000713	0.000965	0.000483	0.00153
1.26894	0.000447	0.000717	0.000949	0.000485	0.00154
1.26989	0.000439	0.000728	0.000932	0.000468	0.00157
1.27083	0.000399	0.000709	0.000948	0.000489	0.00153
1.27178	0.000433	0.000697	0.000943	0.000478	0.00154
1.27273	0.000423	0.000693	0.000927	0.000476	0.00154
1.27367	0.000442	0.000704	0.00091	0.000445	0.00156
1.27462	0.000443	0.000701	0.000942	0.000467	0.00154
1.27557	0.000422	0.000696	0.000947	0.000466	0.00154
1.27652	0.000431	0.000706	0.000957	0.000433	0.00152
1.27746	0.000452	0.0007	0.000962	0.00043	0.00156
1.27841	0.000438	0.000698	0.000943	0.000469	0.00152
1.27936	0.000421	0.000689	0.000973	0.000451	0.0015
1.2803	0.000436	0.000712	0.000927	0.000453	0.00152
1.28125	0.000433	0.000718	0.000948	0.000449	0.00154
1.2822	0.000429	0.000723	0.000916	0.000462	0.00152
1.28314	0.00043	0.000698	0.000948	0.000457	0.00155
1.28409	0.00041	0.000698	0.000932	0.00047	0.00156
1.28504	0.000434	0.000683	0.000948	0.000466	0.00153
1.28598	0.000435	0.000706	0.000939	0.00045	0.00153
1.28693	0.000399	0.000707	0.000956	0.000454	0.00153
1.28788	0.000443	0.000708	0.000907	0.000449	0.00156
1.28883	0.000465	0.000684	0.000944	0.000448	0.00158
1.28977	0.000446	0.000712	0.00093	0.000461	0.00154
1.29072	0.000436	0.0007	0.000955	0.000444	0.00153
1.29167	0.00042	0.000702	0.00093	0.000457	0.00154
1.29261	0.000462	0.000705	0.000938	0.00043	0.00153
1.29356	0.000437	0.000696	0.000938	0.000448	0.00156
1.29451	0.00044	0.000698	0.00094	0.000405	0.00155
1.29545	0.000451	0.000708	0.00093	0.000457	0.00153
1.2964	0.000443	0.000665	0.000921	0.000457	0.00153
1.29735	0.000414	0.000694	0.000965	0.00044	0.00152
1.2983	0.00045	0.00072	0.000908	0.000468	0.00152
1.29924	0.000455	0.000687	0.000886	0.000426	0.00153
1.30019	0.000422	0.000706	0.00094	0.00045	0.00152
1.30114	0.00043	0.00069	0.000909	0.000415	0.00154
1.30208	0.000431	0.000725	0.000947	0.000444	0.00152
1.30303	0.000422	0.000693	0.000917	0.000422	0.00156
1.30398	0.000412	0.000699	0.000914	0.000467	0.00153
1.30492	0.000427	0.000716	0.000945	0.000456	0.00155
1.30587	0.000392	0.000683	0.000907	0.00045	0.00153
1.30682	0.000433	0.000684	0.000942	0.000436	0.00154
1.30777	0.000429	0.000725	0.000928	0.000429	0.00155
1.30871	0.000423	0.000671	0.000927	0.000408	0.00154
1.30966	0.000435	0.000736	0.000924	0.000455	0.00154
1.31061	0.000455	0.000683	0.00092	0.000432	0.00151
1.31155	0.000422	0.000704	0.00091	0.000443	0.00157
1.3125	0.000448	0.000679	0.000925	0.000442	0.00154
1.31345	0.000421	0.000693	0.000912	0.000402	0.00151
1.31439	0.000443	0.000711	0.000926	0.000403	0.00153
1.31534	0.000456	0.000722	0.000915	0.000443	0.00153
1.31629	0.000444	0.000715	0.000936	0.000402	0.00154
1.31723	0.000436	0.000696	0.000912	0.000409	0.00155
1.31818	0.000418	0.00071	0.000925	0.000426	0.00155
1.31913	0.000402	0.00069	0.000926	0.000413	0.00155
1.32008	0.000447	0.000708	0.000922	0.000443	0.00152
1.32102	0.000405	0.000708	0.000912	0.000397	0.00155
1.32197	0.000421	0.000703	0.00091	0.00042	0.00152
1.32292	0.000427	0.000714	0.000925	0.00042	0.00153
1.32386	0.000437	0.000712	0.000886	0.000439	0.00154
1.32481	0.0004	0.000666	0.000898	0.000399	0.00155
1.32576	0.000448	0.000726	0.000888	0.000427	0.00154
1.3267	0.000402	0.000712	0.000922	0.000417	0.00153
1.32765	0.000421	0.000714	0.00092	0.00039	0.00154
1.3286	0.000436	0.000706	0.000901	0.000414	0.00154
1.32955	0.000429	0.000693	0.000917	0.000387	0.00153
1.33049	0.000439	0.000701	0.00091	0.000395	0.00156
1.33144	0.000464	0.000685	0.000924	0.000425	0.00151
1.33239	0.000412	0.000711	0.000893	0.000424	0.00156
1.33333	0.000382	0.000671	0.000909	0.000422	0.00153
1.33428	0.000426	0.000721	0.000882	0.000379	0.00151
1.33523	0.000429	0.00071	0.000885	0.000382	0.00153
1.33617	0.000395	0.000716	0.000902	0.000375	0.00153
1.33712	0.000446	0.00069	0.000894	0.000403	0.00153
1.33807	0.000384	0.000698	0.000896	0.00042	0.00153
1.33902	0.00045	0.00071	0.000901	0.000398	0.00154
1.33996	0.000443	0.000731	0.000926	0.000412	0.00154
1.34091	0.000412	0.000693	0.00089	0.00039	0.00156
1.34186	0.000401	0.000677	0.000863	0.00039	0.00152
1.3428	0.000436	0.000724	0.000921	0.000412	0.00156
1.34375	0.000434	0.000699	0.000884	0.000369	0.00151
1.3447	0.000408	0.000703	0.000897	0.000383	0.00154
1.34564	0.000433	0.000701	0.000897	0.000365	0.00156
1.34659	0.000402	0.000694	0.0009	0.000381	0.00154
1.34754	0.000408	0.000692	0.000896	0.000365	0.00156
1.34848	0.000416	0.000705	0.000891	0.000354	0.00152
1.34943	0.000431	0.000698	0.000916	0.000368	0.00155
1.35038	0.000433	0.000725	0.00089	0.000386	0.00155
1.35133	0.000427	0.000746	0.000912	0.000377	0.00152
1.35227	0.000427	0.000706	0.000911	0.000389	0.00155
1.35322	0.000412	0.000692	0.000918	0.000366	0.00154
1.35417	0.000433	0.00071	0.000899	0.000338	0.00155
1.35511	0.000428	0.000698	0.000896	0.000364	0.00153
1.35606	0.000442	0.000726	0.000902	0.00037	0.00153
1.35701	0.000459	0.000701	0.00089	0.000361	0.00152
1.35795	0.000444	0.000668	0.000893	0.000371	0.00153
1.3589	0.000407	0.000701	0.000878	0.000344	0.00154
1.35985	0.000424	0.000714	0.000899	0.000383	0.00149
1.3608	0.000423	0.000683	0.000892	0.000362	0.00151
1.36174	0.000426	0.000701	0.000869	0.000378	0.00153
1.36269	0.00044	0.000669	0.000887	0.00038	0.00154
1.36364	0.000415	0.000692	0.000867	0.000369	0.00151
1.36458	0.000444	0.000726	0.000877	0.000359	0.00154
1.36553	0.000407	0.000699	0.00088	0.000356	0.00152
1.36648	0.000409	0.000698	0.000895	0.000365	0.00151
1.36742	0.000454	0.000693	0.000909	0.000389	0.00152
1.36837	0.00042	0.000693	0.000873	0.000374	0.00153
1.36932	0.000425	0.000712	0.0009	0.000384	0.00153
1.37027	0.00042	0.000708	0.000871	0.000375	0.00151
1.37121	0.00041	0.000684	0.000882	0.000365	0.00154
1.37216	0.000397	0.000687	0.000873	0.00037	0.00155
1.37311	0.000411	0.000694	0.000908	0.00037	0.00154
1.37405	0.000434	0.00068	0.000867	0.000347	0.00154
1.375	0.000432	0.000686	0.000889	0.000342	0.00154
1.37595	0.000446	0.000691	0.000879	0.000374	0.00153
1.37689	0.000412	0.000704	0.000883	0.000369	0.00157
1.37784	0.00046	0.00069	0.000861	0.000356	0.00155
1.37879	0.000458	0.000701	0.000854	0.000343	0.00152
1.37973	0.000417	0.000685	0.000858	0.000363	0.00151
1.38068	0.000404	0.000665	0.000903	0.000351	0.00154
1.38163	0.00046	0.000691	0.000869	0.000369	0.00153
1.38258	0.000432	0.000695	0.000885	0.000378	0.00154
1.38352	0.000436	0.000687	0.000876	0.000351	0.00153
1.38447	0.000427	0.000705	0.000861	0.000346	0.00153
1.38542	0.000432	0.000696	0.00086	0.000374	0.0015
1.38636	0.00043	0.000692	0.00088	0.000321	0.00153
1.38731	0.000395	0.000697	0.000849	0.000387	0.00151
1.38826	0.000435	0.000705	0.000852	0.00036	0.00153
1.3892	0.000419	0.000693	0.000864	0.000349	0.0015
1.39015	0.000447	0.000688	0.000896	0.000377	0.00153
1.3911	0.00042	0.000674	0.000881	0.000361	0.00154
1.39205	0.000426	0.00068	0.000864	0.000349	0.00151
1.39299	0.000436	0.000707	0.000845	0.000339	0.00154
1.39394	0.000423	0.000699	0.000855	0.000339	0.00153
1.39489	0.000414	0.000723	0.000873	0.000348	0.00153
1.39583	0.000423	0.000713	0.000876	0.000367	0.00154
1.39678	0.000388	0.00071	0.00085	0.000363	0.00153
1.39773	0.000434	0.0007	0.000861	0.000358	0.00153
1.39867	0.000422	0.000691	0.000843	0.000351	0.00152
1.39962	0.000429	0.000675	0.000872	0.000359	0.00153
1.40057	0.000424	0.000701	0.000856	0.000362	0.00153
1.40152	0.000455	0.000721	0.00084	0.000366	0.00153
1.40246	0.000407	0.000677	0.000864	0.000347	0.00154
1.40341	0.000421	0.000689	0.000866	0.000351	0.00153
1.40436	0.000429	0.000667	0.000873	0.00036	0.00154
1.4053	0.000427	0.000706	0.000854	0.000356	0.00152
1.40625	0.000399	0.000689	0.000845	0.000373	0.00153
1.4072	0.000438	0.00068	0.000857	0.000349	0.00155
1.40814	0.000429	0.000678	0.000863	0.000382	0.00153
1.40909	0.000411	0.000679	0.000841	0.00036	0.00154
1.41004	0.000443	0.000684	0.000846	0.000338	0.00157
1.41098	0.000428	0.000653	0.000834	0.000371	0.00153
1.41193	0.00039	0.00068	0.000854	0.000336	0.00152
1.41288	0.000403	0.000687	0.000874	0.000371	0.00151
1.41383	0.000428	0.000699	0.000864	0.00033	0.00153
1.41477	0.000425	0.000693	0.000846	0.000343	0.00153
1.41572	0.000412	0.000689	0.000835	0.000347	0.00153
1.41667	0.000433	0.000708	0.000851	0.000354	0.0015
1.41761	0.000459	0.000689	0.000836	0.000341	0.00152
1.41856	0.000445	0.00067	0.000848	0.000356	0.00151
1.41951	0.000404	0.000693	0.000882	0.000345	0.00152
1.42045	0.000411	0.000724	0.00085	0.000352	0.00152
1.4214	0.000434	0.000673	0.000881	0.000346	0.00152
1.42235	0.000437	0.000703	0.000844	0.000357	0.00153
1.4233	0.000443	0.000689	0.000886	0.000327	0.00151
1.42424	0.000445	0.000696	0.000861	0.000306	0.00152
1.42519	0.000424	0.000688	0.000836	0.000341	0.00151
1.42614	0.000435	0.000659	0.000844	0.000373	0.00153
1.42708	0.000399	0.000701	0.000848	0.000358	0.00151
1.42803	0.000398	0.00069	0.000843	0.000357	0.00152
1.42898	0.000431	0.000696	0.000831	0.000348	0.00152
1.42992	0.000418	0.000681	0.000848	0.000328	0.00154
1.43087	0.000414	0.000666	0.000862	0.000329	0.00152
1.43182	0.00043	0.000681	0.000851	0.000374	0.00152
1.43277	0.000404	0.000698	0.00082	0.000336	0.00153
1.43371	0.000438	0.000702	0.000822	0.00035	0.00154
1.43466	0.000384	0.00068	0.000845	0.000365	0.00152
1.43561	0.000425	0.000693	0.000877	0.000357	0.00152
1.43655	0.000416	0.000701	0.000869	0.000353	0.00151
1.4375	0.000422	0.000692	0.000848	0.000351	0.00155
1.43845	0.000411	0.000658	0.000814	0.000349	0.00153
1.43939	0.000418	0.000683	0.000852	0.000327	0.00149
1.44034	0.000431	0.000707	0.000825	0.000331	0.00152
1.44129	0.000377	0.00068	0.000835	0.000353	0.00153
1.44223	0.000402	0.000673	0.000853	0.000343	0.00153
1.44318	0.000404	0.000696	0.000827	0.000348	0.00153
1.44413	0.000436	0.000677	0.000821	0.000351	0.00154
1.44508	0.000429	0.000697	0.000841	0.000358	0.00153
1.44602	0.000447	0.000708	0.000865	0.000353	0.00152
1.44697	0.000402	0.00069	0.000841	0.000335	0.00156
1.44792	0.000426	0.000681	0.00083	0.000355	0.00154
1.44886	0.000417	0.000714	0.000826	0.000362	0.00153
1.44981	0.000452	0.000703	0.000864	0.000324	0.00152
1.45076	0.000403	0.000666	0.000859	0.000369	0.00151
1.4517	0.000387	0.000669	0.000827	0.000347	0.00152
1.45265	0.000437	0.000695	0.000815	0.00035	0.00154
1.4536	0.00043	0.000703	0.000839	0.000316	0.00153
1.45455	0.00041	0.000694	0.000828	0.000349	0.00154
1.45549	0.000405	0.000685	0.000819	0.000343	0.00153
1.45644	0.000422	0.00069	0.000826	0.000348	0.00151
1.45739	0.000379	0.000701	0.000841	0.000351	0.00152
1.45833	0.000446	0.000691	0.000814	0.000369	0.0015
1.45928	0.000444	0.00069	0.000828	0.000322	0.00153
1.46023	0.000414	0.000696	0.000807	0.000343	0.00153
1.46117	0.000434	0.000671	0.000806	0.000356	0.00152
1.46212	0.000408	0.000703	0.000814	0.000327	0.00151
1.46307	0.000417	0.000674	0.000841	0.000326	0.00155
1.46402	0.000426	0.000686	0.000854	0.000323	0.00152
1.46496	0.000409	0.000668	0.000832	0.000332	0.00156
1.46591	0.000399	0.000693	0.000822	0.00036	0.00153
1.46686	0.000392	0.000694	0.000811	0.000337	0.00154
1.4678	0.000378	0.0007	0.000831	0.00034	0.00154
1.46875	0.000409	0.000675	0.000805	0.00031	0.00153
1.4697	0.000407	0.000667	0.000819	0.000318	0.00153
1.47064	0.000395	0.00067	0.00082	0.000334	0.00152
1.47159	0.000397	0.000683	0.000842	0.000314	0.00153
1.47254	0.000416	0.000677	0.000816	0.000342	0.00154
1.47348	0.000424	0.000681	0.000837	0.000309	0.00151
1.47443	0.000407	0.000671	0.000813	0.000339	0.00154
1.47538	0.000421	0.000678	0.00081	0.000328	0.00153
1.47633	0.000373	0.000698	0.000818	0.000325	0.0015
1.47727	0.000392	0.000682	0.000854	0.000329	0.00153
1.47822	0.00041	0.00068	0.00085	0.000362	0.00152
1.47917	0.000439	0.000724	0.000849	0.000343	0.0015
1.48011	0.00039	0.000686	0.000803	0.00033	0.00151
1.48106	0.000395	0.000684	0.000833	0.000364	0.00154
1.48201	0.000418	0.000686	0.000823	0.000331	0.00155
1.48295	0.000435	0.000691	0.000821	0.000335	0.00154
1.4839	0.000436	0.000712	0.000836	0.00033	0.00152
1.48485	0.00043	0.000682	0.000804	0.000297	0.00152
1.4858	0.000451	0.000679	0.000838	0.000332	0.00153
1.48674	0.000418	0.000676	0.000792	0.000328	0.00149
1.48769	0.000423	0.000691	0.000804	0.00033	0.00149
1.48864	0.000399	0.000697	0.000794	0.000311	0.00151
1.48958	0.000396	0.000692	0.000793	0.00034	0.00154
1.49053	0.000398	0.000702	0.000799	0.000318	0.00152
1.49148	0.000406	0.000695	0.000823	0.000334	0.00154
1.49242	0.000411	0.000658	0.000805	0.000359	0.00152
1.49337	0.000388	0.00069	0.000811	0.000336	0.00151
1.49432	0.000412	0.000673	0.000814	0.000339	0.00152
1.49527	0.000406	0.000691	0.000807	0.000365	0.00152
1.49621	0.000415	0.000668	0.000806	0.000363	0.0015
1.49716	0.000409	0.000684	0.000807	0.000313	0.00153
1.49811	0.000414	0.000696	0.000809	0.000342	0.00154
1.49905	0.000392	0.000669	0.000784	0.000322	0.00152
1.5	0.000371	0.000683	0.000802	0.000314	0.00153
1.50095	0.000402	0.000656	0.000806	0.000334	0.00151
1.50189	0.00043	0.000638	0.000782	0.000342	0.00154
1.50284	0.000429	0.000695	0.000805	0.000319	0.00151
1.50379	0.000417	0.000709	0.000805	0.000327	0.00154
1.50473	0.000383	0.000704	0.000808	0.000322	0.00153
1.50568	0.000391	0.000665	0.000793	0.000338	0.00153
1.50663	0.00042	0.000688	0.000806	0.000325	0.00151
1.50758	0.000384	0.000671	0.000828	0.000308	0.00152
1.50852	0.000428	0.000646	0.000803	0.000307	0.00151
1.50947	0.000404	0.000651	0.000794	0.000341	0.00151
1.51042	0.000409	0.000688	0.000818	0.000335	0.00151
1.51136	0.000417	0.000667	0.000804	0.000327	0.00156
1.51231	0.000402	0.000695	0.00081	0.000317	0.00153
1.51326	0.000434	0.000665	0.000827	0.00033	0.00152
1.5142	0.000387	0.000661	0.00078	0.000332	0.0015
1.51515	0.000379	0.000675	0.000794	0.000319	0.00148
1.5161	0.000377	0.00067	0.000802	0.000322	0.00151
1.51705	0.000405	0.000674	0.000784	0.000355	0.00152
1.51799	0.00039	0.000658	0.000799	0.000319	0.00152
1.51894	0.000388	0.000667	0.00079	0.000326	0.00155
1.51989	0.00042	0.000671	0.000782	0.000323	0.00151
1.52083	0.000393	0.000682	0.000794	0.000335	0.0015
1.52178	0.000431	0.000673	0.000798	0.000294	0.00152
1.52273	0.000419	0.000659	0.000809	0.000352	0.00151
1.52367	0.00039	0.000687	0.00078	0.00031	0.00154
1.52462	0.000436	0.000671	0.000785	0.000317	0.00152
1.52557	0.000416	0.000699	0.000777	0.000321	0.00152
1.52652	0.000373	0.000669	0.00079	0.000354	0.00149
1.52746	0.000407	0.000686	0.000803	0.000308	0.00152
1.52841	0.0004	0.000669	0.000818	0.000323	0.00156
1.52936	0.000405	0.000665	0.000774	0.000343	0.00153
1.5303	0.000454	0.000669	0.000801	0.00031	0.00152
1.53125	0.000412	0.000666	0.000785	0.000334	0.00156
1.5322	0.000391	0.000665	0.000779	0.000322	0.00154
1.53314	0.000397	0.000666	0.000784	0.000317	0.00151
1.53409	0.00041	0.000689	0.000813	0.000326	0.00151
1.53504	0.000389	0.000672	0.000783	0.000332	0.00154
1.53598	0.00044	0.000659	0.000761	0.000333	0.00151
1.53693	0.00038	0.000656	0.000761	0.000329	0.0015
1.53788	0.000398	0.000665	0.000794	0.000311	0.0015
1.53883	0.000422	0.000687	0.000782	0.000322	0.00149
1.53977	0.000414	0.00068	0.000774	0.000302	0.00152
1.54072	0.00038	0.000682	0.000775	0.000331	0.0015
1.54167	0.000427	0.000685	0.000818	0.000324	0.00152
1.54261	0.000418	0.000686	0.000792	0.000324	0.00152
1.54356	0.000381	0.000675	0.000779	0.000314	0.00151
1.54451	0.000412	0.000684	0.00076	0.00031	0.00154
1.54545	0.000393	0.000663	0.000774	0.000313	0.00152
1.5464	0.000382	0.000684	0.000745	0.000325	0.00152
1.54735	0.000396	0.000667	0.000737	0.000325	0.00156
1.5483	0.000421	0.000676	0.000758	0.000317	0.00153
1.54924	0.000373	0.000677	0.000765	0.000332	0.0015
1.55019	0.000392	0.000679	0.000788	0.000306	0.00153
1.55114	0.000393	0.000674	0.000761	0.000287	0.00153
1.55208	0.00038	0.00066	0.000773	0.000324	0.00154
1.55303	0.000401	0.000657	0.000792	0.000328	0.00152
1.55398	0.000401	0.000659	0.000736	0.000336	0.00153
1.55492	0.000408	0.000694	0.00077	0.000342	0.00153
1.55587	0.000405	0.000671	0.000756	0.000338	0.00151
1.55682	0.000399	0.000687	0.000784	0.000317	0.00153
1.55777	0.000385	0.000676	0.000747	0.000331	0.00152
1.55871	0.000389	0.000695	0.000735	0.00033	0.00152
1.55966	0.000413	0.000656	0.000759	0.000323	0.00153
1.56061	0.000387	0.000677	0.000749	0.000321	0.00154
1.56155	0.00039	0.000666	0.00077	0.000326	0.00153
1.5625	0.000397	0.000658	0.000766	0.000319	0.00154
1.56345	0.000383	0.000671	0.000766	0.000327	0.00152
1.56439	0.000386	0.000663	0.000749	0.000316	0.00152
1.56534	0.000385	0.000652	0.00074	0.000303	0.00152
1.56629	0.000377	0.000658	0.000748	0.000304	0.00154
1.56723	0.000411	0.000659	0.000754	0.000332	0.0015
1.56818	0.000431	0.000669	0.000731	0.000305	0.00156
1.56913	0.000416	0.000687	0.00075	0.000325	0.00152
1.57008	0.000397	0.000683	0.000761	0.000317	0.00154
1.57102	0.000404	0.000683	0.000716	0.000339	0.00152
1.57197	0.000402	0.00065	0.000745	0.00032	0.00152
1.57292	0.000424	0.000649	0.000739	0.000322	0.0015
1.57386	0.000375	0.000686	0.00073	0.000322	0.00152
1.57481	0.000417	0.000646	0.000746	0.000317	0.00152
1.57576	0.000402	0.00068	0.000727	0.000331	0.00153
1.5767	0.000376	0.000659	0.000742	0.00033	0.00154
1.57765	0.000408	0.000699	0.000734	0.000331	0.00154
1.5786	0.000386	0.000678	0.000748	0.000323	0.00153
1.57955	0.000429	0.000665	0.000748	0.000291	0.00152
1.58049	0.000413	0.000651	0.000709	0.00033	0.0015
1.58144	0.000409	0.000645	0.000728	0.000318	0.00152
1.58239	0.000406	0.000671	0.000744	0.00028	0.00152
1.58333	0.000375	0.000674	0.000742	0.000283	0.0015
1.58428	0.000397	0.000652	0.000733	0.000333	0.00154
1.58523	0.000403	0.000649	0.00074	0.000316	0.00153
1.58617	0.000398	0.000676	0.000741	0.00033	0.00152
1.58712	0.000411	0.000639	0.000718	0.000339	0.00151
1.58807	0.0004	0.000665	0.000742	0.000313	0.00154
1.58902	0.000382	0.00069	0.000731	0.000321	0.00153
1.58996	0.000408	0.000664	0.000743	0.000325	0.00153
1.59091	0.00037	0.000659	0.000719	0.000344	0.00151
1.59186	0.000412	0.000681	0.000726	0.000318	0.00153
1.5928	0.000386	0.000659	0.000725	0.000334	0.00153
1.59375	0.000404	0.000657	0.000726	0.000325	0.00153
1.5947	0.000391	0.000658	0.000718	0.000326	0.00153
1.59564	0.000382	0.00066	0.000717	0.000311	0.00149
1.59659	0.000414	0.000678	0.000716	0.000327	0.00152
1.59754	0.000399	0.000671	0.000731	0.000312	0.00153
1.59848	0.000382	0.000686	0.000714	0.000289	0.00153
1.59943	0.000432	0.000636	0.000703	0.000316	0.00151
1.60038	0.000393	0.000635	0.000698	0.000327	0.00152
1.60133	0.000401	0.00065	0.000698	0.000331	0.00153
1.60227	0.000407	0.000651	0.000697	0.000336	0.00153
1.60322	0.000394	0.000693	0.000684	0.000326	0.00153
1.60417	0.000392	0.000655	0.000726	0.000325	0.00151
1.60511	0.00041	0.000654	0.000697	0.000314	0.00153
1.60606	0.000387	0.000674	0.000683	0.000275	0.00152
1.60701	0.000423	0.000652	0.000712	0.000325	0.00151
1.60795	0.000419	0.000635	0.000681	0.000331	0.00151
1.6089	0.000395	0.00068	0.000694	0.000317	0.0015
1.60985	0.000409	0.000652	0.000715	0.000318	0.00152
1.6108	0.000387	0.000674	0.000709	0.000323	0.00152
1.61174	0.000406	0.000635	0.000671	0.00032	0.00148
1.61269	0.000368	0.000668	0.000677	0.00034	0.00153
1.61364	0.000387	0.000629	0.000672	0.000332	0.00154
1.61458	0.000407	0.00064	0.000684	0.000298	0.00153
1.61553	0.000388	0.000656	0.000683	0.000334	0.00152
1.61648	0.000413	0.000657	0.000691	0.000315	0.0015
1.61742	0.000401	0.000657	0.000662	0.000306	0.00152
1.61837	0.000414	0.000651	0.000671	0.000329	0.00152
1.61932	0.000375	0.000668	0.000685	0.000323	0.00152
1.62027	0.00038	0.000678	0.000672	0.000305	0.00154
1.62121	0.0004	0.000652	0.000675	0.000324	0.00152
1.62216	0.000431	0.000652	0.000663	0.000317	0.00152
1.62311	0.000374	0.000643	0.000632	0.000327	0.00152
1.62405	0.000388	0.000653	0.000662	0.000355	0.00152
1.625	0.000411	0.000644	0.000655	0.000336	0.00152
1.62595	0.000363	0.000649	0.000628	0.000327	0.00152
1.62689	0.000405	0.000665	0.000677	0.000354	0.00154
1.62784	0.000388	0.000667	0.00062	0.000318	0.0015
1.62879	0.000387	0.000662	0.000646	0.000308	0.00152
1.62973	0.000411	0.000627	0.000665	0.000324	0.00152
1.63068	0.000391	0.000667	0.000602	0.000331	0.00148
1.63163	0.000399	0.000654	0.000623	0.000309	0.00149
1.63258	0.000394	0.000647	0.000663	0.000322	0.00153
1.63352	0.000408	0.000667	0.000622	0.00032	0.00154
1.63447	0.000421	0.000652	0.000617	0.000343	0.00154
1.63542	0.000387	0.000638	0.000621	0.00031	0.00154
1.63636	0.000382	0.000663	0.00063	0.000352	0.00151
1.63731	0.000399	0.000666	0.000617	0.000303	0.00152
1.63826	0.000393	0.000641	0.000616	0.000332	0.00154
1.6392	0.000389	0.000645	0.000604	0.000327	0.0015
1.64015	0.000358	0.000643	0.00062	0.000313	0.0015
1.6411	0.000399	0.00066	0.000599	0.000344	0.00151
1.64205	0.000403	0.000658	0.000612	0.000338	0.00152
1.64299	0.000393	0.000641	0.000634	0.000332	0.00153
1.64394	0.000429	0.000642	0.000602	0.0003	0.0015
1.64489	0.000378	0.000626	0.000605	0.000307	0.00149
1.64583	0.00039	0.000642	0.000594	0.000305	0.0015
1.64678	0.000435	0.000657	0.00059	0.000323	0.0015
1.64773	0.000382	0.000642	0.000585	0.000301	0.00152
1.64867	0.000456	0.000634	0.00057	0.000345	0.00153
1.64962	0.000404	0.00062	0.000576	0.000306	0.00151
1.65057	0.000415	0.000642	0.000599	0.000322	0.00152
1.65152	0.000393	0.000659	0.000592	0.000328	0.00152
1.65246	0.000418	0.000654	0.000569	0.000329	0.00153
1.65341	0.000416	0.000639	0.000569	0.000334	0.00149
1.65436	0.0004	0.000658	0.000549	0.000317	0.0015
1.6553	0.000403	0.00067	0.000592	0.000295	0.00154
1.65625	0.000406	0.000647	0.000557	0.000291	0.00154
1.6572	0.00039	0.000646	0.000551	0.000315	0.00151
1.65814	0.000363	0.000652	0.000552	0.000345	0.00152
1.65909	0.000401	0.00063	0.000568	0.000318	0.00152
1.66004	0.000392	0.000631	0.000548	0.000319	0.00151
1.66098	0.000376	0.000656	0.000605	0.000318	0.00149
1.66193	0.000414	0.000655	0.000566	0.00032	0.00152
1.66288	0.000398	0.000619	0.000552	0.000296	0.0015
1.66383	0.000381	0.000652	0.000564	0.000337	0.00153
1.66477	0.0004	0.000646	0.000535	0.00033	0.00152
1.66572	0.00039	0.000653	0.000544	0.000321	0.00154
1.66667	0.000365	0.000656	0.00056	0.000344	0.00151
1.66761	0.000387	0.000648	0.000545	0.000333	0.0015
1.66856	0.000396	0.000659	0.000556	0.000327	0.00151
1.66951	0.000387	0.000695	0.000545	0.000325	0.00151
1.67045	0.000423	0.00064	0.000555	0.000297	0.00149
1.6714	0.000389	0.00064	0.000563	0.00031	0.0015
1.67235	0.000419	0.000664	0.000558	0.000344	0.00151
1.6733	0.000394	0.000642	0.000567	0.000303	0.00154
1.67424	0.000387	0.000659	0.000559	0.000316	0.00154
1.67519	0.0004	0.000636	0.00055	0.000341	0.00151
1.67614	0.000409	0.000638	0.000536	0.000325	0.00151
1.67708	0.000389	0.000639	0.00052	0.000333	0.00151
1.67803	0.000397	0.000623	0.000531	0.000333	0.0015
1.67898	0.000379	0.000655	0.000528	0.000294	0.0015
1.67992	0.000408	0.000638	0.000559	0.000331	0.00152
1.68087	0.000375	0.000642	0.000526	0.000311	0.00152
1.68182	0.000377	0.000641	0.000547	0.000328	0.0015
1.68277	0.000392	0.000647	0.000559	0.000278	0.00151
1.68371	0.000386	0.000641	0.000554	0.000349	0.0015
1.68466	0.000399	0.000633	0.00055	0.000309	0.00153
1.68561	0.000391	0.000665	0.000545	0.000319	0.00155
1.68655	0.000409	0.000622	0.00054	0.00028	0.00151
1.6875	0.000383	0.000635	0.000516	0.000277	0.00152
1.68845	0.000385	0.000648	0.000563	0.000302	0.00148
1.68939	0.000406	0.00062	0.000573	0.00032	0.00155
1.69034	0.000396	0.000612	0.000536	0.000329	0.00154
1.69129	0.000379	0.000638	0.000559	0.000299	0.00154
1.69223	0.000436	0.000626	0.000577	0.000344	0.00152
1.69318	0.000402	0.000639	0.000555	0.000304	0.0015
1.69413	0.000384	0.000665	0.000531	0.000307	0.00152
1.69508	0.000404	0.000605	0.000513	0.00029	0.00148
1.69602	0.000391	0.000621	0.000535	0.000327	0.00151
1.69697	0.000367	0.00064	0.000545	0.000347	0.00154
1.69792	0.000396	0.000631	0.000568	0.000324	0.00149
1.69886	0.000377	0.000621	0.000538	0.000301	0.0015
1.69981	0.000388	0.000621	0.00057	0.000323	0.00155
1.70076	0.000392	0.00064	0.000553	0.000315	0.0015
1.7017	0.000398	0.000651	0.000575	0.000317	0.00152
1.70265	0.00043	0.000651	0.000558	0.000324	0.00152
1.7036	0.000395	0.000636	0.000555	0.000319	0.00155
1.70455	0.000422	0.000668	0.000551	0.000311	0.00152
1.70549	0.000394	0.000622	0.000563	0.000332	0.00147
1.70644	0.000389	0.000632	0.000546	0.000329	0.0015
1.70739	0.000423	0.000596	0.000563	0.000332	0.00151
1.70833	0.00037	0.000642	0.00057	0.000341	0.00153
1.70928	0.000409	0.000621	0.000542	0.000321	0.00152
1.71023	0.000427	0.000625	0.00058	0.000338	0.00152
1.71117	0.000417	0.000647	0.000553	0.000349	0.00152
1.71212	0.000377	0.000652	0.000518	0.000338	0.00149
1.71307	0.000391	0.000656	0.000524	0.000332	0.00153
1.71402	0.000385	0.000594	0.000567	0.000307	0.00152
1.71496	0.00041	0.00063	0.000538	0.000336	0.00152
1.71591	0.000392	0.000634	0.000547	0.000335	0.00149
1.71686	0.000383	0.000601	0.000536	0.0003	0.00151
1.7178	0.000409	0.000633	0.000546	0.000335	0.00152
1.71875	0.000367	0.000647	0.000551	0.000326	0.00149
1.7197	0.000402	0.000623	0.000543	0.000317	0.00149
1.72064	0.000416	0.000627	0.000559	0.000315	0.00148
1.72159	0.000383	0.000625	0.000536	0.000306	0.00149
1.72254	0.0004	0.000635	0.000567	0.000348	0.0015
1.72348	0.000412	0.000598	0.000542	0.000326	0.00151
1.72443	0.000361	0.000617	0.000538	0.000314	0.00153
1.72538	0.0004	0.00066	0.000535	0.000342	0.0015
1.72633	0.000415	0.000608	0.000537	0.000332	0.00147
1.72727	0.000382	0.000619	0.00052	0.000319	0.00151
1.72822	0.000399	0.000647	0.000549	0.000341	0.00146
1.72917	0.000368	0.000616	0.000567	0.000348	0.00153
1.73011	0.000423	0.000624	0.000525	0.00034	0.00152
1.73106	0.000389	0.000615	0.000544	0.000316	0.00151
1.73201	0.000416	0.000601	0.000542	0.000305	0.00153
1.73295	0.00041	0.000598	0.00054	0.000301	0.00151
1.7339	0.000385	0.000616	0.000518	0.000319	0.00152
1.73485	0.000415	0.000633	0.000523	0.000306	0.00152
1.7358	0.000373	0.000615	0.000544	0.000342	0.00153
1.73674	0.000406	0.000588	0.000525	0.00033	0.00155
1.73769	0.000389	0.000605	0.000529	0.000327	0.00152
1.73864	0.000387	0.000616	0.000555	0.00031	0.00148
1.73958	0.000381	0.000613	0.000561	0.000301	0.00152
1.74053	0.000387	0.000638	0.000556	0.000334	0.00151
1.74148	0.000383	0.000632	0.000549	0.000334	0.00151
1.74242	0.000381	0.000586	0.000557	0.000305	0.00152
1.74337	0.000386	0.000629	0.000527	0.000324	0.00149
1.74432	0.000418	0.000654	0.000564	0.000334	0.00149
1.74527	0.000368	0.000618	0.000534	0.000322	0.0015
1.74621	0.000392	0.000611	0.000552	0.000348	0.0015
1.74716	0.000374	0.000641	0.000524	0.000336	0.00151
1.74811	0.000389	0.000619	0.000547	0.000336	0.00152
1.74905	0.000374	0.000597	0.00053	0.000331	0.00152
1.75	0.000375	0.000662	0.000536	0.000323	0.00151
1.75095	0.000387	0.000636	0.000526	0.000342	0.00151
1.75189	0.000405	0.000592	0.000552	0.000319	0.00147
1.75284	0.000408	0.000606	0.000546	0.000341	0.00151
1.75379	0.000389	0.000613	0.000573	0.000333	0.00151
1.75473	0.000376	0.000631	0.000567	0.000324	0.00152
1.75568	0.000395	0.000587	0.000561	0.000311	0.0015
1.75663	0.000378	0.000625	0.000537	0.000311	0.00151
1.75758	0.000412	0.000615	0.000535	0.000327	0.00152
1.75852	0.000396	0.000597	0.000534	0.00033	0.00149
1.75947	0.000409	0.000591	0.00052	0.00034	0.00148
1.76042	0.000414	0.000628	0.000539	0.000325	0.0015
1.76136	0.000384	0.00059	0.000533	0.000331	0.00149
1.76231	0.000404	0.000616	0.000542	0.000357	0.00151
1.76326	0.000375	0.000604	0.000515	0.000312	0.00152
1.7642	0.000408	0.000583	0.000543	0.000311	0.00152
1.76515	0.000378	0.000599	0.000584	0.000332	0.00152
1.7661	0.000394	0.000591	0.000531	0.000334	0.00151
1.76705	0.000384	0.00062	0.000529	0.000338	0.00151
1.76799	0.000392	0.000569	0.000525	0.000315	0.00151
1.76894	0.000388	0.000597	0.000546	0.00032	0.00151
1.76989	0.000409	0.000611	0.000553	0.000309	0.00151
1.77083	0.000404	0.000597	0.00052	0.000327	0.0015
1.77178	0.000404	0.000593	0.000538	0.000346	0.00152
1.77273	0.000401	0.000583	0.000541	0.000348	0.00152
1.77367	0.000398	0.000624	0.000506	0.000312	0.00151
1.77462	0.000402	0.000628	0.000537	0.000344	0.00149
1.77557	0.000389	0.000607	0.000536	0.000322	0.00153
1.77652	0.000403	0.000612	0.000539	0.00031	0.00151
1.77746	0.000387	0.000626	0.000534	0.00034	0.00151
1.77841	0.000397	0.000608	0.000529	0.000302	0.00153
1.77936	0.000397	0.000584	0.000532	0.000313	0.0015
1.7803	0.000398	0.000582	0.000532	0.000334	0.00152
1.78125	0.000377	0.000591	0.00055	0.000308	0.00151
1.7822	0.000372	0.000612	0.000532	0.000329	0.00149
1.78314	0.000382	0.00061	0.000546	0.000313	0.0015
1.78409	0.000377	0.000588	0.000549	0.000338	0.00152
1.78504	0.000402	0.00059	0.000548	0.000325	0.00153
1.78598	0.00039	0.000561	0.000536	0.000328	0.00148
1.78693	0.000408	0.000608	0.000551	0.000327	0.00152
1.78788	0.00038	0.000606	0.000571	0.000336	0.0015
1.78883	0.000394	0.000599	0.000521	0.000331	0.0015
1.78977	0.00039	0.000588	0.00052	0.000328	0.00152
1.79072	0.000416	0.000569	0.000537	0.000342	0.00155
1.79167	0.000398	0.000598	0.000553	0.000333	0.00152
1.79261	0.000401	0.000584	0.000552	0.00035	0.00149
1.79356	0.000369	0.00061	0.000536	0.000314	0.00151
1.79451	0.000382	0.00057	0.000525	0.000324	0.00152
1.79545	0.000385	0.000598	0.000551	0.000333	0.00152
1.7964	0.000382	0.000587	0.000545	0.000334	0.00149
1.79735	0.000393	0.000594	0.00055	0.000324	0.00154
1.7983	0.000376	0.000629	0.000556	0.000331	0.00149
1.79924	0.000356	0.000592	0.000567	0.000318	0.00149
1.80019	0.0004	0.000552	0.000546	0.000323	0.00151
1.80114	0.000396	0.00058	0.000543	0.000332	0.0015
1.80208	0.000392	0.000605	0.000562	0.000335	0.00151
1.80303	0.000361	0.000581	0.000518	0.000271	0.00154
1.80398	0.000362	0.00058	0.000529	0.000307	0.0015
1.80492	0.000384	0.000587	0.000515	0.000303	0.0015
1.80587	0.000386	0.000589	0.000528	0.00031	0.00154
1.80682	0.000395	0.000596	0.000533	0.000329	0.00151
1.80777	0.000405	0.0006	0.00055	0.000278	0.00151
1.80871	0.000353	0.000572	0.000501	0.000326	0.00149
1.80966	0.000397	0.000589	0.000503	0.000314	0.00148
1.81061	0.00038	0.000582	0.000546	0.000347	0.00151
1.81155	0.000371	0.000611	0.000547	0.000295	0.00153
1.8125	0.00039	0.000575	0.000523	0.00034	0.00149
1.81345	0.000371	0.000581	0.000514	0.000297	0.00146
1.81439	0.000394	0.000583	0.000531	0.000303	0.00153
1.81534	0.000422	0.000556	0.00056	0.00032	0.00154
1.81629	0.000383	0.000602	0.000557	0.000345	0.00149
1.81723	0.000359	0.00057	0.000509	0.000293	0.0015
1.81818	0.000393	0.000579	0.000515	0.000305	0.0015
1.81913	0.000397	0.000571	0.000526	0.000335	0.00154
1.82008	0.000404	0.000576	0.00053	0.000301	0.00149
1.82102	0.000357	0.000594	0.000539	0.000286	0.00149
1.82197	0.000385	0.000563	0.000543	0.000305	0.0015
1.82292	0.000404	0.000605	0.000515	0.000327	0.0015
1.82386	0.000389	0.000581	0.000547	0.000316	0.00153
1.82481	0.00037	0.000569	0.000536	0.000338	0.0015
1.82576	0.000365	0.000558	0.000548	0.000312	0.00153
1.8267	0.000389	0.00059	0.00051	0.000327	0.00151
1.82765	0.000365	0.000568	0.00052	0.000305	0.00148
1.8286	0.000394	0.000584	0.000549	0.00029	0.00149
1.82955	0.000383	0.000598	0.000523	0.000321	0.0015
1.83049	0.000387	0.000557	0.000537	0.000326	0.00152
1.83144	0.000424	0.000595	0.000536	0.000327	0.00154
1.83239	0.000399	0.000554	0.000528	0.000321	0.0015
1.83333	0.00039	0.00055	0.000508	0.0003	0.00152
1.83428	0.000367	0.000562	0.000522	0.000326	0.00152
1.83523	0.0004	0.000588	0.000528	0.000301	0.00147
1.83617	0.00041	0.000558	0.000533	0.000309	0.00152
1.83712	0.000389	0.000542	0.000527	0.000332	0.0015
1.83807	0.000364	0.000564	0.000508	0.000314	0.00147
1.83902	0.000368	0.000597	0.000528	0.000319	0.00147
1.83996	0.000369	0.000556	0.000567	0.000317	0.00152
1.84091	0.000378	0.000575	0.000526	0.000285	0.0015
1.84186	0.000346	0.000564	0.000521	0.000327	0.00152
1.8428	0.000393	0.00059	0.000525	0.000312	0.00152
1.84375	0.00041	0.000555	0.000531	0.000321	0.00152
1.8447	0.000379	0.000567	0.000545	0.000302	0.00153
1.84564	0.000412	0.000553	0.000522	0.00029	0.00146
1.84659	0.000372	0.000573	0.00055	0.000316	0.00151
1.84754	0.000389	0.0006	0.000503	0.000311	0.00152
1.84848	0.000393	0.000567	0.000522	0.000265	0.00148
1.84943	0.000393	0.000555	0.000522	0.000317	0.00151
1.85038	0.000376	0.000571	0.000502	0.000297	0.00149
1.85133	0.00034	0.000548	0.000524	0.000311	0.00152
1.85227	0.00039	0.000561	0.00054	0.000303	0.00151
1.85322	0.000383	0.000571	0.000484	0.000285	0.00151
1.85417	0.000387	0.000572	0.000516	0.000324	0.00151
1.85511	0.00042	0.000541	0.000529	0.000283	0.0015
1.85606	0.00036	0.000578	0.000515	0.00032	0.00149
1.85701	0.000406	0.000562	0.000541	0.000285	0.00153
1.85795	0.000373	0.000566	0.000535	0.00034	0.00147
1.8589	0.000381	0.000574	0.000492	0.000301	0.00149
1.85985	0.0004	0.000561	0.000523	0.000304	0.00151
1.8608	0.00036	0.000567	0.000521	0.000308	0.00151
1.86174	0.000446	0.000554	0.000531	0.000316	0.00153
1.86269	0.000386	0.000568	0.0005	0.000305	0.0015
1.86364	0.000381	0.000592	0.000502	0.000345	0.00149
1.86458	0.000394	0.000548	0.000512	0.000317	0.00152
1.86553	0.000397	0.000573	0.000502	0.000319	0.00153
1.86648	0.000415	0.000554	0.000515	0.000292	0.00149
1.86742	0.000375	0.000539	0.000499	0.000331	0.0015
1.86837	0.000377	0.000564	0.000534	0.000268	0.0015
1.86932	0.000383	0.000549	0.000531	0.000316	0.00152
1.87027	0.00037	0.00056	0.000483	0.000312	0.00148
1.87121	0.000384	0.000545	0.000511	0.000333	0.0015
1.87216	0.000402	0.000514	0.000532	0.000322	0.00152
1.87311	0.000387	0.000548	0.000529	0.000317	0.0015
1.87405	0.000393	0.000558	0.000515	0.00033	0.00149
1.875	0.00035	0.000557	0.000522	0.000297	0.00152
1.87595	0.00039	0.000558	0.000527	0.000323	0.00151
1.87689	0.000396	0.000532	0.000514	0.000315	0.0015
1.87784	0.000398	0.000561	0.000522	0.000324	0.0015
1.87879	0.000405	0.00056	0.000504	0.000319	0.00146
1.87973	0.000395	0.000529	0.000513	0.000312	0.00151
1.88068	0.000359	0.000554	0.000519	0.000317	0.00152
1.88163	0.000389	0.000529	0.00052	0.000294	0.00145
1.88258	0.000386	0.000533	0.000523	0.000318	0.00147
1.88352	0.000381	0.000564	0.000492	0.000284	0.0015
1.88447	0.000397	0.000562	0.000511	0.000303	0.00148
1.88542	0.000386	0.000544	0.000558	0.000295	0.0015
1.88636	0.000408	0.000556	0.000536	0.000301	0.00147
1.88731	0.000366	0.000559	0.000547	0.000316	0.00148
1.88826	0.000381	0.0005	0.000537	0.000335	0.00152
1.8892	0.000386	0.000533	0.000515	0.000339	0.0015
1.89015	0.000384	0.000539	0.000541	0.000293	0.00148
1.8911	0.000381	0.000532	0.000518	0.000332	0.00149
1.89205	0.000387	0.000558	0.000505	0.000328	0.00149
1.89299	0.000399	0.000546	0.000521	0.000328	0.00152
1.89394	0.000362	0.000512	0.000514	0.000294	0.00152
1.89489	0.000374	0.000536	0.000494	0.000343	0.00148
1.89583	0.000382	0.000558	0.000529	0.000308	0.00149
1.89678	0.00043	0.000559	0.000514	0.000331	0.00148
1.89773	0.00041	0.000552	0.000506	0.000313	0.0015
1.89867	0.000379	0.000552	0.00054	0.000313	0.00153
1.89962	0.000369	0.000545	0.000517	0.000307	0.00151
1.90057	0.0004	0.000555	0.000542	0.000281	0.00147
1.90152	0.000363	0.00057	0.000501	0.000297	0.00149
1.90246	0.00038	0.000526	0.000514	0.00032	0.00149
1.90341	0.000383	0.000544	0.000535	0.000319	0.00148
1.90436	0.000382	0.000553	0.000492	0.0003	0.00151
1.9053	0.000382	0.00055	0.000527	0.000333	0.0015
1.90625	0.000376	0.000536	0.00051	0.000336	0.00148
1.9072	0.000417	0.000538	0.000512	0.000305	0.00149
1.90814	0.000379	0.000538	0.000503	0.000324	0.0015
1.90909	0.000367	0.000552	0.00052	0.000317	0.0015
1.91004	0.000372	0.000513	0.000517	0.000309	0.00149
1.91098	0.000376	0.000541	0.000539	0.000321	0.00153
1.91193	0.0004	0.000521	0.00052	0.000348	0.00149
1.91288	0.000355	0.000524	0.000546	0.000281	0.00152
1.91383	0.000373	0.000521	0.000527	0.000277	0.00148
1.91477	0.000392	0.000537	0.000513	0.000291	0.00151
1.91572	0.000397	0.000542	0.000505	0.000326	0.00148
1.91667	0.000391	0.000519	0.000512	0.000316	0.00147
1.91761	0.000394	0.000497	0.000513	0.000285	0.00149
1.91856	0.00039	0.000529	0.000546	0.000288	0.00152
1.91951	0.000361	0.000527	0.000549	0.000292	0.0015
1.92045	0.000356	0.000533	0.000501	0.000284	0.00147
1.9214	0.000395	0.00053	0.00053	0.000293	0.00148
1.92235	0.000364	0.000548	0.000533	0.00027	0.00152
1.9233	0.000377	0.000506	0.000522	0.000291	0.0015
1.92424	0.000357	0.00054	0.000491	0.000337	0.00147
1.92519	0.000348	0.000519	0.000516	0.000307	0.00151
1.92614	0.000362	0.000516	0.000522	0.000316	0.00153
1.92708	0.000375	0.000554	0.00048	0.000305	0.00149
1.92803	0.000366	0.000543	0.000508	0.000325	0.0015
1.92898	0.000373	0.00052	0.000525	0.000299	0.00146
1.92992	0.000392	0.000509	0.000512	0.000334	0.00148
1.93087	0.000394	0.00052	0.0005	0.000322	0.00147
1.93182	0.000371	0.000531	0.000508	0.000335	0.00149
1.93277	0.000359	0.000505	0.000543	0.000289	0.00152
1.93371	0.000366	0.00054	0.000527	0.000343	0.00149
1.93466	0.000369	0.000537	0.000518	0.000324	0.00146
1.93561	0.000377	0.000538	0.000515	0.000296	0.0015
1.93655	0.000341	0.000534	0.000499	0.000317	0.00151
1.9375	0.000381	0.000524	0.000508	0.000347	0.0015
1.93845	0.000379	0.00052	0.000503	0.000291	0.00153
1.93939	0.000381	0.000502	0.000519	0.000303	0.00149
1.94034	0.000402	0.000522	0.00054	0.00033	0.00149
1.94129	0.000372	0.000497	0.000494	0.00031	0.0015
1.94223	0.000363	0.000516	0.000514	0.000304	0.0015
1.94318	0.000373	0.000495	0.000515	0.000313	0.00153
1.94413	0.00038	0.00052	0.000497	0.000306	0.00151
1.94508	0.000378	0.000533	0.000529	0.000298	0.00151
1.94602	0.000333	0.000525	0.000524	0.000298	0.0015
1.94697	0.000389	0.000511	0.000517	0.00031	0.00147
1.94792	0.000365	0.000526	0.000527	0.000324	0.0015
1.94886	0.000398	0.000519	0.000503	0.000289	0.00148
1.94981	0.000396	0.000518	0.000518	0.00032	0.00152
1.95076	0.000365	0.000534	0.000496	0.00035	0.00149
1.9517	0.000361	0.000539	0.000513	0.000273	0.00148
1.95265	0.000412	0.000512	0.000529	0.000322	0.00152
1.9536	0.000363	0.000517	0.000534	0.0003	0.00149
1.95455	0.000355	0.000516	0.000497	0.000314	0.0015
1.95549	0.00037	0.000511	0.000507	0.000322	0.00149
1.95644	0.000373	0.000508	0.000495	0.000316	0.0015
1.95739	0.000375	0.000477	0.000497	0.000297	0.00152
1.95833	0.000374	0.000515	0.000514	0.000303	0.0015
1.95928	0.000392	0.000514	0.000496	0.000296	0.0015
1.96023	0.000373	0.000489	0.000533	0.000282	0.0015
1.96117	0.00036	0.000508	0.000502	0.000314	0.00146
1.96212	0.000382	0.000513	0.000497	0.000329	0.00147
1.96307	0.000397	0.000504	0.000508	0.000301	0.00148
1.96402	0.00038	0.000495	0.000516	0.000288	0.00149
1.96496	0.000378	0.000475	0.000501	0.000312	0.00146
1.96591	0.000379	0.000507	0.000508	0.000333	0.00149
1.96686	0.000386	0.000484	0.000505	0.000316	0.0015
1.9678	0.000386	0.000485	0.000542	0.000318	0.00149
1.96875	0.000389	0.000491	0.000538	0.000322	0.00147
1.9697	0.000376	0.000513	0.00051	0.000302	0.00151
1.97064	0.000367	0.000511	0.000512	0.000328	0.00148
1.97159	0.000366	0.000499	0.000496	0.000284	0.00148
1.97254	0.000396	0.00049	0.000531	0.000285	0.00152
1.97348	0.000368	0.000487	0.000515	0.00032	0.00148
1.97443	0.000395	0.000507	0.000531	0.000328	0.00152
1.97538	0.00037	0.000503	0.000527	0.000246	0.00146
1.97633	0.000376	0.000495	0.000519	0.000307	0.00148
1.97727	0.000388	0.000499	0.000525	0.000332	0.00151
1.97822	0.000387	0.000506	0.000516	0.000314	0.00149
1.97917	0.000366	0.000479	0.000485	0.000317	0.00148
1.98011	0.000379	0.000492	0.000515	0.000309	0.00147
1.98106	0.000356	0.000497	0.000523	0.000321	0.00149
1.98201	0.000369	0.000457	0.000531	0.000311	0.0015
1.98295	0.000385	0.000488	0.00051	0.000266	0.00148
1.9839	0.000379	0.000472	0.000539	0.000321	0.0015
1.98485	0.000357	0.000501	0.000525	0.000317	0.00147
[truncated: 5,264 more rows]

## Sheet: SI Figure 13
Figure 3b	SI Figure 13 e-h										SI Figure 13c
time / min	Abs @ 556 nm w/o Au	conc. / uM	conc.err	n(RhB) / umol	n.err	ratio / %	ratio.err	Abs @ 556 nm w/ Au			conc. / uM	Abs @ 556 nm	Abs err
0	-0.0106	0.20361	0.01495	0.000610843	4.4835e-05	0.05554	0.00408	0			8.016	0.73273	0.000564083
1	0.38354	4.34461	0.01204	0.01303	3.6105e-05	1.185	0.00328	-0.01124			6.68	0.60583	0.00080496
2	0.66498	7.30153	0.01311	0.0219	3.933e-05	1.99151	0.00358	-0.01091			5.344	0.48016	0.000517442
3	0.7604	8.30406	0.01403	0.02491	4.2075e-05	2.26495	0.00383	-0.01067			4.008	0.34691	0.00024318
4	0.82179	8.94904	0.01473	0.02685	4.419e-05	2.44087	0.00402	-0.0107			2.672	0.23021	0.000150422
5	0.8787	9.54696	0.01544	0.02864	4.632e-05	2.60395	0.00421	-0.01033			1.336	0.09464	0.000312964
6	0.92444	10.0275	0.01606	0.03008	4.818e-05	2.73503	0.00438	-0.00864
7	0.97801	10.5904	0.01683	0.03177	5.049e-05	2.88854	0.00459	-0.00903
8	1.01288	10.9567	0.01734	0.03287	5.202e-05	2.98847	0.00473	-0.00934
9	1.06676	11.5228	0.01818	0.03457	5.4525e-05	3.14287	0.00496	-0.00913
10	1.10753	11.9512	0.01883	0.03585	5.6475e-05	3.2597	0.00513	0.000722
15	1.2112	13.0403	0.02054	0.03912	6.1635e-05	3.55678	0.0056	-0.00779
20	1.26304	13.585	0.02143	0.04075	6.429e-05	3.70534	0.00585	-0.00627
25	1.34015	14.3951	0.02278	0.04319	6.834e-05	3.92631	0.00621	-0.00847
30	1.43438	15.3852	0.02448	0.04616	7.344e-05	4.19634	0.00668	-0.00763
60	1.62104	17.3463	0.02795	0.05204	8.3835e-05	4.73124	0.00762	0.01071
SI Figure 13b								SI Figure 13d
WL(nm)	Sample 1	Sample 2	Sample 3	Sample 4	Sample 5	Sample 6		WL(nm)	1 min	2 min	3 min	4 min	5 min	6 min	7 min	8 min	9 min	10 min	15 min	20 min	25 min	30 min	60 min
800	-0.00686	-0.00609	-0.00549	-0.00466	-0.008	-0.00586		800	-0.00375	-0.0075	-0.004	0.00274	0.00564	0.01002	0.01506	0.01552	0.01653	0.02173	0.03549	0.0166	0.04365	0.03919	0.05127
799.5	-0.00696	-0.00609	-0.00557	-0.00484	-0.00796	-0.00602		799.5	-0.00367	-0.00751	-0.00402	0.00292	0.0057	0.01015	0.01515	0.01553	0.01653	0.02176	0.03531	0.01663	0.04368	0.03926	0.05146
799	-0.00678	-0.00601	-0.00533	-0.00469	-0.00779	-0.00591		799	-0.00361	-0.0074	-0.00395	0.00308	0.00578	0.01028	0.01519	0.01581	0.01657	0.02182	0.03537	0.01659	0.04344	0.03916	0.05138
798.5	-0.00688	-0.00599	-0.0053	-0.00463	-0.00791	-0.00581		798.5	-0.00352	-0.00736	-0.00378	0.00312	0.00591	0.01037	0.0153	0.01591	0.01672	0.02188	0.03542	0.01662	0.04352	0.03924	0.05141
798	-0.00683	-0.00592	-0.00548	-0.00475	-0.00785	-0.00586		798	-0.00354	-0.00744	-0.00382	0.0031	0.00591	0.01032	0.01539	0.01584	0.0166	0.02172	0.03545	0.01655	0.04355	0.03921	0.05145
797.5	-0.00663	-0.00589	-0.00516	-0.00443	-0.00766	-0.00583		797.5	-0.0035	-0.00728	-0.00365	0.00307	0.00601	0.0104	0.01532	0.01592	0.01668	0.02188	0.03547	0.01667	0.04369	0.03937	0.05142
797	-0.00652	-0.00568	-0.00516	-0.00437	-0.00747	-0.00571		797	-0.00361	-0.00732	-0.00381	0.00325	0.00606	0.01053	0.01544	0.0159	0.01667	0.02176	0.03525	0.0166	0.04357	0.03924	0.05137
796.5	-0.00662	-0.00582	-0.00529	-0.00447	-0.00756	-0.00586		796.5	-0.00354	-0.00729	-0.00373	0.00316	0.00603	0.01057	0.01539	0.01602	0.01666	0.0217	0.03546	0.01657	0.04364	0.03924	0.05152
796	-0.00652	-0.00577	-0.00515	-0.00443	-0.00761	-0.0058		796	-0.00335	-0.00717	-0.00352	0.00323	0.00617	0.01069	0.0155	0.01595	0.01673	0.02179	0.03534	0.01644	0.04361	0.03921	0.05139
795.5	-0.00644	-0.00569	-0.00518	-0.00441	-0.00753	-0.00577		795.5	-0.00344	-0.00718	-0.00357	0.00332	0.00614	0.01055	0.01563	0.01595	0.01673	0.02183	0.03527	0.01652	0.04351	0.03917	0.05125
795	-0.00665	-0.00581	-0.00532	-0.00458	-0.00765	-0.0059		795	-0.00332	-0.00721	-0.00352	0.00339	0.00618	0.01064	0.01557	0.01587	0.01659	0.02184	0.03516	0.01653	0.04355	0.03933	0.05141
794.5	-0.00649	-0.00579	-0.00515	-0.00435	-0.00765	-0.00587		794.5	-0.00341	-0.00723	-0.00354	0.00337	0.00624	0.01062	0.01547	0.01596	0.01659	0.02178	0.03512	0.01639	0.04337	0.03925	0.0513
794	-0.0066	-0.00585	-0.0053	-0.00452	-0.00773	-0.00589		794	-0.00338	-0.00704	-0.00341	0.00358	0.00631	0.01066	0.0156	0.01602	0.0167	0.02198	0.03524	0.01651	0.04345	0.03914	0.05134
793.5	-0.00665	-0.00578	-0.00526	-0.00463	-0.00771	-0.00586		793.5	-0.00321	-0.00714	-0.00349	0.00353	0.00625	0.01065	0.01556	0.0161	0.01662	0.02198	0.03518	0.01665	0.0435	0.0392	0.05134
793	-0.00659	-0.00585	-0.00541	-0.00467	-0.0078	-0.00607		793	-0.00337	-0.0071	-0.00361	0.00357	0.00608	0.01065	0.01552	0.01613	0.01651	0.02199	0.03509	0.01649	0.04354	0.03924	0.05138
792.5	-0.00672	-0.00598	-0.00531	-0.00473	-0.00779	-0.00588		792.5	-0.00335	-0.00727	-0.00352	0.0035	0.00619	0.0107	0.01552	0.01607	0.01676	0.0219	0.03519	0.01644	0.04341	0.03913	0.05122
792	-0.00686	-0.00598	-0.00543	-0.00475	-0.0078	-0.00601		792	-0.00324	-0.00716	-0.00333	0.00352	0.00623	0.01068	0.01559	0.01615	0.01679	0.022	0.03514	0.01663	0.04363	0.0393	0.05151
791.5	-0.00672	-0.00589	-0.00537	-0.00473	-0.00778	-0.00586		791.5	-0.00344	-0.0073	-0.00368	0.00335	0.0061	0.01067	0.01545	0.01605	0.01675	0.022	0.03505	0.01653	0.04352	0.0392	0.0513
791	-0.00679	-0.00584	-0.0054	-0.00465	-0.00783	-0.00603		791	-0.00355	-0.00727	-0.00356	0.00336	0.00608	0.01072	0.01565	0.01614	0.0168	0.02209	0.03513	0.0165	0.04374	0.03935	0.05146
790.5	-0.00683	-0.00585	-0.0055	-0.00472	-0.00764	-0.00593		790.5	-0.00362	-0.00735	-0.00356	0.00337	0.00618	0.01067	0.01558	0.01614	0.01682	0.02204	0.03513	0.01662	0.04368	0.03929	0.05129
790	-0.00685	-0.00583	-0.00545	-0.00469	-0.00766	-0.00597		790	-0.00341	-0.00728	-0.00346	0.00349	0.00626	0.0108	0.01578	0.01633	0.01702	0.02221	0.03505	0.01651	0.04357	0.03931	0.05139
789.5	-0.00672	-0.00585	-0.00553	-0.00464	-0.00773	-0.00596		789.5	-0.00334	-0.0072	-0.00338	0.00363	0.00626	0.01097	0.01593	0.01653	0.01721	0.02239	0.03498	0.01662	0.04375	0.03936	0.05129
789	-0.00663	-0.00579	-0.00533	-0.00456	-0.0076	-0.00577		789	-0.00323	-0.00725	-0.00329	0.00358	0.00631	0.01081	0.01584	0.01655	0.01729	0.02264	0.03502	0.01657	0.04379	0.03941	0.05125
788.5	-0.00673	-0.00573	-0.00526	-0.00447	-0.00766	-0.00585		788.5	-0.00336	-0.00736	-0.00346	0.00349	0.00618	0.01067	0.01574	0.01629	0.01713	0.02232	0.03497	0.0166	0.04386	0.0393	0.05126
788	-0.00664	-0.00577	-0.00534	-0.00461	-0.00787	-0.00585		788	-0.00327	-0.00731	-0.00331	0.00359	0.00621	0.01088	0.01579	0.01643	0.01728	0.02243	0.03499	0.01652	0.04382	0.03939	0.05129
787.5	-0.00673	-0.00577	-0.00536	-0.00456	-0.00774	-0.00589		787.5	-0.0032	-0.00719	-0.00327	0.00377	0.00632	0.01094	0.01598	0.01655	0.01739	0.02253	0.03512	0.0165	0.04369	0.03926	0.05123
787	-0.00672	-0.00558	-0.00541	-0.00447	-0.00761	-0.00583		787	-0.00323	-0.00714	-0.00323	0.00375	0.0063	0.01091	0.01594	0.01658	0.01741	0.02246	0.03505	0.01642	0.04373	0.03927	0.05124
786.5	-0.00675	-0.00565	-0.00535	-0.00454	-0.00752	-0.00584		786.5	-0.00324	-0.00734	-0.00329	0.00375	0.00635	0.01092	0.01593	0.01651	0.01731	0.02247	0.03517	0.0165	0.04374	0.03933	0.05126
786	-0.00681	-0.00575	-0.00546	-0.00459	-0.00769	-0.00597		786	-0.00319	-0.00702	-0.00316	0.00393	0.00644	0.01106	0.01602	0.0167	0.01741	0.0225	0.03501	0.01649	0.04369	0.03941	0.05134
785.5	-0.00677	-0.00574	-0.00548	-0.00461	-0.00757	-0.00586		785.5	-0.00309	-0.0071	-0.00319	0.00394	0.00644	0.011	0.01601	0.01662	0.01741	0.02253	0.035	0.01664	0.04365	0.03954	0.05128
785	-0.00669	-0.00577	-0.00535	-0.0045	-0.00751	-0.00575		785	-0.00314	-0.00692	-0.00311	0.00406	0.00654	0.01106	0.01605	0.01674	0.01736	0.0226	0.03512	0.01658	0.04366	0.03954	0.05137
784.5	-0.00675	-0.00573	-0.00549	-0.0046	-0.00756	-0.00584		784.5	-0.00304	-0.00698	-0.003	0.00421	0.00668	0.01123	0.01608	0.01664	0.01739	0.02265	0.03505	0.01639	0.04379	0.03947	0.0512
784	-0.0067	-0.00564	-0.00544	-0.00448	-0.00756	-0.00592		784	-0.00294	-0.00682	-0.00302	0.00415	0.00678	0.01126	0.01623	0.0168	0.01745	0.02269	0.03505	0.01651	0.04366	0.03943	0.05113
783.5	-0.00655	-0.00557	-0.00539	-0.00453	-0.00749	-0.00582		783.5	-0.00309	-0.00691	-0.00308	0.00423	0.00661	0.01115	0.01611	0.01665	0.01734	0.02259	0.03498	0.01653	0.0438	0.03955	0.05133
783	-0.00658	-0.00571	-0.00543	-0.0046	-0.00765	-0.00593		783	-0.00311	-0.00692	-0.00308	0.00416	0.00669	0.01126	0.01609	0.01666	0.01731	0.02253	0.03507	0.01675	0.04399	0.03964	0.05138
782.5	-0.00676	-0.00562	-0.00545	-0.00463	-0.00757	-0.00583		782.5	-0.00312	-0.00694	-0.003	0.00414	0.00662	0.01123	0.0161	0.01656	0.01734	0.02255	0.03508	0.01653	0.04384	0.03943	0.05138
782	-0.00652	-0.00556	-0.00525	-0.00443	-0.0075	-0.00574		782	-0.0031	-0.0069	-0.00309	0.00423	0.00661	0.0113	0.01608	0.01675	0.01744	0.02266	0.03504	0.01659	0.0439	0.03953	0.05135
781.5	-0.00655	-0.00565	-0.00538	-0.00447	-0.00748	-0.00572		781.5	-0.00297	-0.00677	-0.00304	0.0042	0.00667	0.01126	0.01623	0.01662	0.01744	0.02263	0.03523	0.01662	0.04391	0.03949	0.05136
781	-0.00667	-0.0057	-0.00549	-0.00463	-0.00754	-0.00589		781	-0.00297	-0.00688	-0.00304	0.00431	0.00665	0.01137	0.01615	0.01661	0.0175	0.02276	0.03524	0.01664	0.0439	0.03962	0.05137
780.5	-0.00673	-0.00568	-0.0054	-0.00457	-0.0075	-0.00592		780.5	-0.00291	-0.00667	-0.00292	0.00438	0.00684	0.01138	0.01635	0.01692	0.01762	0.02289	0.03508	0.01662	0.04401	0.03956	0.05144
780	-0.00678	-0.00567	-0.00552	-0.00467	-0.00761	-0.00592		780	-0.0029	-0.00689	-0.00304	0.00435	0.00672	0.01136	0.01616	0.01683	0.01751	0.02273	0.03511	0.01651	0.04385	0.03961	0.05137
779.5	-0.00682	-0.00569	-0.0055	-0.00464	-0.00778	-0.00607		779.5	-0.00292	-0.00679	-0.00289	0.00431	0.00662	0.01137	0.01606	0.01682	0.01746	0.0228	0.03502	0.01657	0.04384	0.03962	0.05131
779	-0.00667	-0.00565	-0.0054	-0.00467	-0.00769	-0.00612		779	-0.00296	-0.0067	-0.00293	0.00434	0.00679	0.01147	0.01628	0.01692	0.01764	0.02301	0.03493	0.01663	0.04388	0.03966	0.05139
778.5	-0.00701	-0.00604	-0.00569	-0.00494	-0.00785	-0.00626		778.5	-0.00292	-0.00681	-0.00296	0.00434	0.00675	0.01143	0.01627	0.01686	0.01769	0.02296	0.03503	0.01637	0.04375	0.03966	0.05139
778	-0.00694	-0.00597	-0.00585	-0.00486	-0.00778	-0.0064		778	-0.00304	-0.00672	-0.00299	0.00432	0.00672	0.01152	0.01633	0.01699	0.0177	0.02299	0.03511	0.0166	0.04391	0.03964	0.05149
777.5	-0.00688	-0.00577	-0.00573	-0.00475	-0.00769	-0.00624		777.5	-0.00298	-0.00681	-0.00288	0.00445	0.00677	0.01156	0.01636	0.01702	0.01769	0.02306	0.03517	0.01663	0.04391	0.0398	0.05153
777	-0.00693	-0.00575	-0.00572	-0.00474	-0.0077	-0.0063		777	-0.00292	-0.00675	-0.00286	0.00456	0.00693	0.01155	0.01644	0.01716	0.0179	0.02307	0.03505	0.01658	0.04398	0.03984	0.05152
776.5	-0.00708	-0.00593	-0.00568	-0.00484	-0.00781	-0.00634		776.5	-0.0028	-0.0067	-0.00284	0.00466	0.007	0.01159	0.01659	0.01722	0.01791	0.0231	0.03519	0.01654	0.0439	0.03984	0.05141
776	-0.00704	-0.00593	-0.00576	-0.00487	-0.00778	-0.00632		776	-0.0028	-0.00653	-0.00283	0.00483	0.00705	0.01172	0.01657	0.01725	0.01791	0.02317	0.03521	0.01657	0.04401	0.03975	0.0515
775.5	-0.00697	-0.00585	-0.00571	-0.00482	-0.00772	-0.00633		775.5	-0.0028	-0.00665	-0.00277	0.00481	0.00708	0.01168	0.01655	0.01716	0.01806	0.02316	0.03515	0.01665	0.04402	0.03989	0.05149
775	-0.00694	-0.00576	-0.00567	-0.00481	-0.00778	-0.0063		775	-0.00297	-0.00654	-0.00286	0.00473	0.00693	0.01156	0.01665	0.0171	0.01788	0.02311	0.035	0.01658	0.04393	0.03976	0.05139
774.5	-0.00699	-0.00585	-0.00576	-0.0048	-0.00776	-0.00639		774.5	-0.00287	-0.00648	-0.0027	0.00483	0.00725	0.01173	0.01669	0.01728	0.01812	0.02309	0.03505	0.01664	0.04393	0.03975	0.05135
774	-0.00695	-0.00579	-0.00564	-0.00483	-0.00775	-0.00629		774	-0.00279	-0.00651	-0.00278	0.00486	0.00724	0.01178	0.01667	0.01729	0.01808	0.02336	0.03507	0.01664	0.0441	0.03979	0.05154
773.5	-0.007	-0.00582	-0.00569	-0.00481	-0.00769	-0.00633		773.5	-0.00286	-0.00641	-0.00265	0.00484	0.00722	0.01173	0.01659	0.01712	0.01803	0.02311	0.03515	0.01662	0.044	0.03979	0.05134
773	-0.00692	-0.00583	-0.00563	-0.00472	-0.00766	-0.00629		773	-0.00266	-0.00636	-0.00258	0.00504	0.00726	0.01184	0.01676	0.01732	0.01823	0.02341	0.03518	0.01673	0.04428	0.03997	0.05156
772.5	-0.00683	-0.0057	-0.0056	-0.00479	-0.00765	-0.00629		772.5	-0.00264	-0.00631	-0.00257	0.00506	0.00742	0.01193	0.01688	0.01749	0.01825	0.02342	0.03513	0.01647	0.04396	0.03977	0.05127
772	-0.00686	-0.00582	-0.00573	-0.00477	-0.00759	-0.00636		772	-0.0027	-0.00634	-0.00261	0.00502	0.00735	0.01187	0.01687	0.01735	0.0182	0.02328	0.03521	0.0165	0.04407	0.03983	0.05148
771.5	-0.00696	-0.00578	-0.00569	-0.00486	-0.00772	-0.00637		771.5	-0.00269	-0.00633	-0.00258	0.00497	0.0073	0.01182	0.01685	0.01738	0.01825	0.02344	0.03503	0.01654	0.04407	0.03986	0.05135
771	-0.00693	-0.00573	-0.00568	-0.00476	-0.00762	-0.00624		771	-0.00279	-0.00628	-0.00256	0.00508	0.0073	0.01185	0.01678	0.01735	0.01831	0.02335	0.03513	0.01657	0.04401	0.0398	0.05141
770.5	-0.00698	-0.00565	-0.00557	-0.00479	-0.00758	-0.00624		770.5	-0.00269	-0.0063	-0.00254	0.00507	0.00723	0.01189	0.01683	0.01732	0.01821	0.02339	0.03507	0.01672	0.04423	0.03991	0.05148
770	-0.00682	-0.00551	-0.00548	-0.00474	-0.00745	-0.00606		770	-0.00259	-0.00616	-0.00256	0.00516	0.00741	0.01206	0.01694	0.01741	0.0183	0.02339	0.03508	0.0166	0.04422	0.04	0.05143
769.5	-0.00691	-0.0057	-0.0056	-0.00482	-0.00758	-0.00617		769.5	-0.00267	-0.0062	-0.00248	0.00515	0.00737	0.01193	0.01693	0.01741	0.01816	0.02342	0.03505	0.01661	0.04418	0.0398	0.05145
769	-0.00686	-0.00556	-0.00559	-0.00471	-0.0075	-0.00619		769	-0.00282	-0.00644	-0.00264	0.00499	0.00714	0.01183	0.01676	0.01734	0.01809	0.02331	0.03512	0.01652	0.0442	0.03985	0.05143
768.5	-0.00695	-0.00576	-0.00574	-0.00492	-0.00764	-0.00626		768.5	-0.00257	-0.00616	-0.00242	0.00525	0.00746	0.01218	0.01705	0.01757	0.01831	0.02355	0.03517	0.01641	0.04423	0.03994	0.05141
768	-0.00693	-0.00567	-0.00572	-0.0048	-0.00772	-0.00623		768	-0.00242	-0.0061	-0.00245	0.00532	0.00748	0.01211	0.01712	0.01762	0.01845	0.02357	0.03508	0.01663	0.04417	0.03991	0.05153
767.5	-0.00689	-0.00557	-0.00573	-0.00484	-0.00765	-0.00627		767.5	-0.00244	-0.00602	-0.00238	0.00528	0.00751	0.0123	0.01723	0.01766	0.01852	0.02373	0.03507	0.01642	0.04408	0.03974	0.05146
767	-0.00688	-0.00557	-0.0056	-0.00477	-0.00752	-0.00622		767	-0.00243	-0.00607	-0.00244	0.00529	0.00749	0.01222	0.01727	0.01776	0.01864	0.02394	0.03497	0.0165	0.04426	0.03989	0.05156
766.5	-0.00687	-0.00563	-0.00569	-0.00485	-0.00777	-0.00624		766.5	-0.00245	-0.00599	-0.00244	0.00538	0.00761	0.01232	0.01734	0.01792	0.01875	0.02406	0.03509	0.01653	0.04426	0.03997	0.05157
766	-0.00702	-0.00562	-0.00566	-0.00485	-0.00755	-0.0061		766	-0.00245	-0.00602	-0.00244	0.00534	0.00752	0.01239	0.01734	0.01798	0.01886	0.02404	0.03516	0.01655	0.04434	0.03997	0.05159
765.5	-0.00693	-0.00562	-0.00566	-0.00484	-0.00764	-0.00618		765.5	-0.00249	-0.00601	-0.00246	0.00532	0.00755	0.01235	0.01738	0.01788	0.01876	0.02401	0.03515	0.01649	0.0442	0.04	0.05153
765	-0.00697	-0.0056	-0.00569	-0.00495	-0.0076	-0.00623		765	-0.00252	-0.00602	-0.00241	0.00536	0.00758	0.01233	0.01738	0.01793	0.01884	0.02403	0.03515	0.01667	0.04429	0.04003	0.05163
764.5	-0.00691	-0.00562	-0.00572	-0.00488	-0.00753	-0.00618		764.5	-0.00236	-0.00603	-0.00233	0.00544	0.00755	0.01245	0.01733	0.01801	0.01894	0.0241	0.03506	0.01659	0.04442	0.04017	0.05167
764	-0.0069	-0.00556	-0.00575	-0.00483	-0.00769	-0.00621		764	-0.00238	-0.00588	-0.00231	0.00538	0.00766	0.01235	0.01746	0.01798	0.01893	0.02416	0.03507	0.01662	0.04439	0.04016	0.05159
763.5	-0.00678	-0.00552	-0.0055	-0.0048	-0.00736	-0.0061		763.5	-0.00235	-0.00587	-0.00224	0.00536	0.00773	0.0124	0.01749	0.01812	0.01892	0.02415	0.03514	0.01666	0.04432	0.04012	0.05162
763	-0.00695	-0.00549	-0.00558	-0.00479	-0.0076	-0.00623		763	-0.00221	-0.00576	-0.00218	0.00535	0.00791	0.01257	0.01749	0.01809	0.01905	0.02423	0.03513	0.01666	0.04446	0.04017	0.05171
762.5	-0.00684	-0.00552	-0.00565	-0.00489	-0.00748	-0.00608		762.5	-0.0022	-0.00574	-0.00201	0.00544	0.00796	0.01272	0.01765	0.01816	0.01915	0.02435	0.03525	0.01661	0.04444	0.04018	0.05165
762	-0.00686	-0.00555	-0.00573	-0.00472	-0.00751	-0.00619		762	-0.00228	-0.00578	-0.00204	0.00536	0.00788	0.01264	0.01755	0.01811	0.01907	0.0244	0.0353	0.01665	0.0445	0.04019	0.05162
761.5	-0.00681	-0.0055	-0.00564	-0.00479	-0.00742	-0.00613		761.5	-0.00218	-0.00563	-0.00204	0.00554	0.00797	0.01264	0.01758	0.0183	0.01911	0.02446	0.03538	0.01648	0.04423	0.0401	0.05155
761	-0.00684	-0.00549	-0.00561	-0.00472	-0.00736	-0.00611		761	-0.00221	-0.00566	-0.00198	0.00564	0.00795	0.01272	0.01762	0.01826	0.01913	0.0244	0.03533	0.01667	0.04453	0.04036	0.05187
760.5	-0.00687	-0.00549	-0.00573	-0.00478	-0.00738	-0.00613		760.5	-0.0022	-0.00556	-0.00188	0.00578	0.00814	0.01277	0.01762	0.01838	0.01936	0.02463	0.03529	0.01656	0.0445	0.04022	0.0517
760	-0.00687	-0.00552	-0.00563	-0.0048	-0.00748	-0.0061		760	-0.00216	-0.00547	-0.00181	0.00576	0.00814	0.01265	0.01756	0.01834	0.01925	0.02456	0.03536	0.01653	0.04439	0.04025	0.05173
759.5	-0.00679	-0.00547	-0.00578	-0.00484	-0.00746	-0.00614		759.5	-0.00213	-0.0056	-0.00184	0.0058	0.00806	0.01271	0.0177	0.0183	0.01928	0.02458	0.03529	0.01662	0.04456	0.04029	0.05174
759	-0.00691	-0.00543	-0.00564	-0.00485	-0.0074	-0.00615		759	-0.00224	-0.0056	-0.00193	0.00589	0.00809	0.01266	0.01781	0.01842	0.0194	0.02466	0.03541	0.01652	0.0445	0.04025	0.05169
758.5	-0.00685	-0.00546	-0.00561	-0.0048	-0.00741	-0.0061		758.5	-0.00215	-0.00555	-0.00188	0.00581	0.00815	0.01279	0.01776	0.0184	0.01942	0.02453	0.03536	0.01667	0.04462	0.04034	0.05181
758	-0.00689	-0.00542	-0.00563	-0.00489	-0.0074	-0.00618		758	-0.00209	-0.00553	-0.00182	0.0059	0.00812	0.01284	0.0177	0.01834	0.01942	0.02463	0.03537	0.0166	0.04474	0.04042	0.05178
757.5	-0.00692	-0.00552	-0.00568	-0.00498	-0.00749	-0.00609		757.5	-0.00204	-0.00544	-0.00177	0.00608	0.00828	0.0129	0.01798	0.01844	0.01944	0.02466	0.03549	0.01643	0.04457	0.04027	0.05168
757	-0.00696	-0.00542	-0.00558	-0.00489	-0.00749	-0.00608		757	-0.00197	-0.00542	-0.00179	0.00597	0.00835	0.01294	0.01794	0.01856	0.01951	0.02467	0.03538	0.01664	0.04453	0.04044	0.05176
756.5	-0.007	-0.0055	-0.00567	-0.00494	-0.00747	-0.00615		756.5	-0.00187	-0.00527	-0.00163	0.00625	0.0084	0.01315	0.01801	0.01868	0.01969	0.02483	0.03534	0.01662	0.04472	0.04054	0.05185
756	-0.00691	-0.00542	-0.00568	-0.00502	-0.0075	-0.0061		756	-0.00187	-0.00529	-0.00165	0.00621	0.00835	0.01301	0.01799	0.01863	0.01961	0.02477	0.03538	0.01651	0.0446	0.04042	0.05181
755.5	-0.00684	-0.00537	-0.0057	-0.00488	-0.00741	-0.00605		755.5	-0.00195	-0.00544	-0.00179	0.00605	0.0084	0.01303	0.01801	0.01855	0.0195	0.02467	0.03531	0.01653	0.04472	0.0405	0.05178
755	-0.00696	-0.0054	-0.00575	-0.00492	-0.00741	-0.00602		755	-0.00188	-0.00532	-0.00166	0.00615	0.00836	0.01311	0.01806	0.01879	0.01961	0.02479	0.03541	0.0165	0.04471	0.04046	0.05181
754.5	-0.00691	-0.00542	-0.00569	-0.00498	-0.00751	-0.00608		754.5	-0.00192	-0.00535	-0.00174	0.0062	0.00837	0.01312	0.01811	0.01864	0.01972	0.0248	0.03551	0.01656	0.04477	0.04049	0.05173
754	-0.007	-0.00543	-0.00582	-0.00495	-0.00748	-0.00613		754	-0.00202	-0.00526	-0.00162	0.00621	0.00835	0.01311	0.01818	0.01872	0.01963	0.02484	0.03524	0.01646	0.0448	0.0405	0.05193
753.5	-0.00689	-0.00545	-0.00574	-0.0049	-0.00746	-0.00596		753.5	-0.00201	-0.00526	-0.00164	0.00619	0.00842	0.01317	0.01827	0.01882	0.01968	0.02485	0.03528	0.01657	0.04488	0.04057	0.05198
753	-0.00692	-0.0054	-0.00571	-0.005	-0.00747	-0.00602		753	-0.00192	-0.0052	-0.0015	0.0062	0.00847	0.01316	0.01835	0.01886	0.01975	0.02497	0.03539	0.01659	0.04498	0.04058	0.05194
752.5	-0.00688	-0.00551	-0.00566	-0.00493	-0.00739	-0.006		752.5	-0.00195	-0.0051	-0.00148	0.00638	0.00853	0.01317	0.01829	0.01894	0.01982	0.02502	0.03529	0.01656	0.04495	0.04059	0.05202
752	-0.00691	-0.00542	-0.00578	-0.00501	-0.0074	-0.0061		752	-0.00173	-0.00528	-0.00144	0.00634	0.00867	0.01322	0.01847	0.01882	0.01987	0.02503	0.03539	0.01645	0.0448	0.04061	0.05192
751.5	-0.00689	-0.00535	-0.00571	-0.00501	-0.00743	-0.00609		751.5	-0.0016	-0.00506	-0.00133	0.00654	0.00876	0.01349	0.01849	0.01894	0.02003	0.02525	0.03547	0.01658	0.0449	0.04068	0.05197
751	-0.00691	-0.00536	-0.00573	-0.00495	-0.00743	-0.00613		751	-0.00168	-0.00513	-0.00149	0.0065	0.00864	0.01327	0.01838	0.01888	0.01985	0.02519	0.03549	0.01655	0.04488	0.04075	0.05206
750.5	-0.00695	-0.00531	-0.00574	-0.00498	-0.00731	-0.00606		750.5	-0.00173	-0.00519	-0.00145	0.00643	0.00862	0.01335	0.01835	0.01894	0.01987	0.02507	0.03541	0.01684	0.0452	0.04094	0.05217
750	-0.00697	-0.00525	-0.00573	-0.00487	-0.0073	-0.00605		750	-0.00159	-0.00506	-0.00125	0.00648	0.00882	0.01343	0.01843	0.01909	0.02004	0.02522	0.03545	0.01663	0.04507	0.04087	0.0521
749.5	-0.00701	-0.0053	-0.00572	-0.00497	-0.00736	-0.00607		749.5	-0.0015	-0.005	-0.00113	0.00665	0.00889	0.01345	0.01854	0.01912	0.02	0.0253	0.03542	0.0165	0.0449	0.04072	0.05199
749	-0.0069	-0.0052	-0.00575	-0.00482	-0.00734	-0.00613		749	-0.00155	-0.00498	-0.00123	0.00668	0.00886	0.01351	0.01853	0.01916	0.02004	0.02526	0.0355	0.01671	0.04513	0.04083	0.05217
748.5	-0.00691	-0.00537	-0.00579	-0.00507	-0.0074	-0.00614		748.5	-0.0015	-0.00495	-0.00125	0.00673	0.00884	0.01356	0.01861	0.01908	0.0201	0.02536	0.03554	0.01659	0.04507	0.04072	0.05203
748	-0.00692	-0.00526	-0.00566	-0.00502	-0.00728	-0.00609		748	-0.00129	-0.00477	-0.00109	0.00691	0.00903	0.01374	0.01882	0.01934	0.02023	0.02554	0.03538	0.01658	0.04511	0.04093	0.05209
747.5	-0.00695	-0.00538	-0.00576	-0.00498	-0.00738	-0.00614		747.5	-0.00137	-0.00492	-0.00113	0.0069	0.0089	0.01364	0.01869	0.01933	0.02021	0.02544	0.03535	0.01664	0.04506	0.04083	0.05214
747	-0.00694	-0.00529	-0.00575	-0.00509	-0.00737	-0.00618		747	-0.00143	-0.00503	-0.00125	0.00683	0.00884	0.01365	0.01878	0.01924	0.02019	0.02531	0.03556	0.01653	0.04509	0.04095	0.05212
746.5	-0.00702	-0.00537	-0.00576	-0.00505	-0.00742	-0.00617		746.5	-0.00138	-0.00496	-0.00115	0.00681	0.00892	0.0136	0.01873	0.01922	0.0202	0.02541	0.03537	0.01653	0.0451	0.04094	0.0521
746	-0.0069	-0.00527	-0.0057	-0.00507	-0.00731	-0.00606		746	-0.00123	-0.00488	-0.00105	0.00696	0.00907	0.01376	0.01875	0.01935	0.02028	0.02556	0.03552	0.01653	0.04524	0.04091	0.05212
745.5	-0.00692	-0.00529	-0.00579	-0.00497	-0.00738	-0.00613		745.5	-0.00119	-0.00487	-0.00104	0.00704	0.00911	0.01378	0.01889	0.01936	0.02029	0.02571	0.03546	0.01665	0.04524	0.04099	0.05215
745	-0.00691	-0.00525	-0.00572	-0.00494	-0.0074	-0.00615		745	-0.00121	-0.00491	-0.00108	0.007	0.00899	0.01377	0.01891	0.01935	0.02031	0.02551	0.03542	0.01659	0.04522	0.04105	0.05227
744.5	-0.00693	-0.00529	-0.0058	-0.00508	-0.00741	-0.00617		744.5	-0.00117	-0.00481	-0.00103	0.007	0.00899	0.01379	0.01888	0.01945	0.02035	0.02562	0.03541	0.01645	0.04516	0.04089	0.05219
744	-0.00704	-0.00534	-0.00585	-0.00507	-0.00738	-0.00631		744	-0.00113	-0.00476	-0.00102	0.00703	0.00906	0.0139	0.01893	0.01946	0.02042	0.0257	0.03545	0.01647	0.04521	0.04098	0.05214
743.5	-0.00704	-0.00543	-0.00588	-0.00517	-0.00755	-0.00629		743.5	-0.00113	-0.00484	-0.00103	0.00696	0.00901	0.01386	0.01896	0.01948	0.02034	0.02565	0.03563	0.01648	0.04521	0.04098	0.05209
743	-0.00698	-0.00524	-0.00576	-0.00512	-0.00733	-0.00608		743	-0.00103	-0.00481	-0.000917	0.00708	0.00915	0.01403	0.01905	0.01959	0.02044	0.02578	0.0355	0.01643	0.04531	0.04102	0.05207
742.5	-0.0069	-0.00523	-0.00574	-0.00503	-0.00736	-0.00623		742.5	-0.00107	-0.00474	-0.000983	0.00713	0.00925	0.01406	0.01908	0.01969	0.02055	0.02586	0.03552	0.01645	0.04537	0.04098	0.05217
742	-0.00689	-0.00522	-0.00575	-0.00509	-0.00743	-0.00616		742	-0.00101	-0.00482	-0.000818	0.007	0.00919	0.01389	0.01915	0.01968	0.02053	0.02576	0.03541	0.01644	0.04528	0.041	0.0522
741.5	-0.00685	-0.00516	-0.0058	-0.00493	-0.00731	-0.00613		741.5	-0.00102	-0.0049	-0.000859	0.00706	0.00919	0.014	0.01921	0.01968	0.02057	0.02582	0.03537	0.01649	0.04539	0.04106	0.05219
741	-0.0069	-0.00521	-0.00581	-0.005	-0.00733	-0.00617		741	-0.00101	-0.00479	-0.000806	0.007	0.00927	0.01405	0.01923	0.01967	0.02058	0.02588	0.03537	0.01656	0.04543	0.04119	0.05228
740.5	-0.00696	-0.00513	-0.00574	-0.00514	-0.0073	-0.00619		740.5	-0.000847	-0.00475	-0.000642	0.00713	0.00936	0.01414	0.01922	0.01987	0.02074	0.02602	0.03544	0.01645	0.04537	0.04114	0.0523
740	-0.00685	-0.00518	-0.00578	-0.00501	-0.00727	-0.00621		740	-0.000906	-0.00483	-0.000778	0.0071	0.00936	0.01412	0.01928	0.01971	0.02067	0.02601	0.0355	0.01636	0.04539	0.04127	0.0523
739.5	-0.0069	-0.00516	-0.00582	-0.00512	-0.00724	-0.00624		739.5	-0.000939	-0.00478	-0.000794	0.00707	0.0093	0.01407	0.01921	0.01972	0.02057	0.02596	0.03565	0.01645	0.04546	0.04114	0.0523
739	-0.00697	-0.00514	-0.00579	-0.00514	-0.00724	-0.00626		739	-0.000818	-0.00466	-0.000664	0.00707	0.00947	0.0142	0.01928	0.01982	0.02072	0.026	0.0357	0.01654	0.04543	0.04121	0.05239
738.5	-0.00692	-0.00516	-0.00579	-0.00499	-0.00718	-0.00623		738.5	-0.000808	-0.00468	-0.000672	0.00706	0.00942	0.01413	0.01929	0.01971	0.02078	0.02597	0.03563	0.01652	0.04541	0.04123	0.0523
738	-0.00698	-0.00521	-0.00586	-0.005	-0.00727	-0.0062		738	-0.000908	-0.0047	-0.000671	0.00685	0.00941	0.01411	0.0192	0.01975	0.02067	0.02594	0.0356	0.01654	0.04543	0.04123	0.05249
737.5	-0.00696	-0.00519	-0.00583	-0.00503	-0.0072	-0.00626		737.5	-0.000924	-0.00462	-0.00061	0.00694	0.00949	0.01411	0.01917	0.01982	0.02077	0.02593	0.03566	0.0165	0.04544	0.04117	0.05233
737	-0.00704	-0.00513	-0.00593	-0.00509	-0.00727	-0.00628		737	-0.000812	-0.00465	-0.000609	0.00698	0.00947	0.0142	0.01922	0.01973	0.0208	0.026	0.03568	0.01644	0.04542	0.04115	0.05229
736.5	-0.00692	-0.00521	-0.00596	-0.00514	-0.00714	-0.00615		736.5	-0.000802	-0.00468	-0.000684	0.00688	0.00947	0.0142	0.01919	0.01979	0.0208	0.0259	0.03563	0.01644	0.0454	0.04117	0.05238
736	-0.00711	-0.00515	-0.00585	-0.00515	-0.00721	-0.00613		736	-0.000944	-0.00467	-0.000725	0.00683	0.00929	0.01409	0.01895	0.01982	0.02082	0.02591	0.03564	0.01645	0.04551	0.04119	0.05244
735.5	-0.00701	-0.00506	-0.00591	-0.00508	-0.00715	-0.00618		735.5	-0.000782	-0.0046	-0.00058	0.00695	0.00942	0.01422	0.01917	0.01989	0.02081	0.02595	0.03557	0.01636	0.04529	0.04109	0.05228
735	-0.00713	-0.00518	-0.00598	-0.00517	-0.00724	-0.00628		735	-0.000856	-0.00465	-0.000671	0.00687	0.00946	0.01406	0.0192	0.01975	0.02077	0.02592	0.0356	0.01639	0.04546	0.04111	0.05228
734.5	-0.00709	-0.00519	-0.00591	-0.0051	-0.00714	-0.00619		734.5	-0.000862	-0.00472	-0.000661	0.00697	0.00944	0.0141	0.01922	0.01978	0.02087	0.02609	0.03552	0.01647	0.04539	0.04112	0.05231
734	-0.00709	-0.00515	-0.00586	-0.00502	-0.00717	-0.0062		734	-0.000877	-0.00471	-0.000702	0.00682	0.00941	0.01407	0.01901	0.0197	0.0208	0.02594	0.03561	0.0164	0.04539	0.04101	0.05232
733.5	-0.00707	-0.00516	-0.00579	-0.00501	-0.00718	-0.00624		733.5	-0.0008	-0.0047	-0.00075	0.00682	0.00941	0.01408	0.01918	0.01977	0.02079	0.02587	0.03544	0.0164	0.04521	0.04082	0.05227
733	-0.00704	-0.00518	-0.00587	-0.0051	-0.00717	-0.00628		733	-0.000906	-0.00473	-0.000773	0.00676	0.00932	0.014	0.01913	0.01966	0.02081	0.0259	0.03545	0.01639	0.04532	0.04088	0.05225
732.5	-0.00697	-0.00512	-0.0059	-0.00507	-0.00713	-0.00618		732.5	-0.00092	-0.00484	-0.000821	0.00667	0.00927	0.01387	0.01909	0.01962	0.02075	0.02585	0.03551	0.01645	0.04526	0.04086	0.05227
732	-0.00709	-0.00508	-0.00592	-0.0051	-0.00717	-0.00628		732	-0.000926	-0.00478	-0.000902	0.00671	0.00922	0.01393	0.01911	0.01974	0.02074	0.02586	0.03547	0.01629	0.04518	0.04082	0.05218
731.5	-0.00701	-0.00506	-0.00581	-0.00501	-0.00716	-0.00625		731.5	-0.00105	-0.00481	-0.00101	0.00659	0.00921	0.0139	0.01905	0.0196	0.02075	0.02575	0.03553	0.01631	0.04528	0.04067	0.05212
731	-0.00706	-0.0051	-0.00588	-0.00513	-0.00717	-0.00618		731	-0.000979	-0.00485	-0.000913	0.00656	0.00921	0.01392	0.01911	0.01965	0.02068	0.02573	0.03544	0.01632	0.04515	0.04085	0.05218
730.5	-0.0071	-0.00502	-0.0059	-0.00508	-0.0072	-0.00618		730.5	-0.000985	-0.00491	-0.00101	0.00655	0.00915	0.01383	0.01909	0.01966	0.02068	0.02574	0.03548	0.0163	0.04516	0.04086	0.0522
730	-0.007	-0.00503	-0.00581	-0.00513	-0.0071	-0.00621		730	-0.0011	-0.00499	-0.00102	0.00646	0.00912	0.01384	0.01899	0.01949	0.02072	0.02564	0.03542	0.01629	0.04522	0.04085	0.05214
729.5	-0.007	-0.00497	-0.00586	-0.00508	-0.00716	-0.00623		729.5	-0.00107	-0.00508	-0.00108	0.00651	0.00905	0.01385	0.01903	0.01953	0.02061	0.02564	0.03526	0.01615	0.04516	0.04079	0.05209
729	-0.00713	-0.00503	-0.0059	-0.00517	-0.00722	-0.00632		729	-0.000995	-0.00494	-0.000946	0.0066	0.00913	0.01392	0.01907	0.0197	0.02078	0.02584	0.03529	0.01633	0.04515	0.04071	0.05221
728.5	-0.00716	-0.00513	-0.006	-0.00523	-0.00718	-0.00638		728.5	-0.00112	-0.00512	-0.00105	0.00653	0.00909	0.01386	0.01898	0.01952	0.02067	0.0257	0.0352	0.01624	0.04522	0.04079	0.05224
728	-0.00722	-0.00508	-0.00596	-0.00519	-0.00723	-0.00641		728	-0.00111	-0.0051	-0.00116	0.00639	0.00911	0.01371	0.01896	0.0196	0.02069	0.02567	0.03534	0.01619	0.04505	0.04054	0.05213
727.5	-0.0071	-0.005	-0.00597	-0.00518	-0.00713	-0.00628		727.5	-0.00118	-0.0051	-0.00115	0.00643	0.00903	0.01372	0.01884	0.01954	0.02059	0.02566	0.03537	0.01618	0.04499	0.04052	0.05204
727	-0.00718	-0.00506	-0.00607	-0.00528	-0.00717	-0.00635		727	-0.00116	-0.00513	-0.00115	0.0064	0.009	0.01378	0.01898	0.01947	0.0207	0.02567	0.03525	0.01621	0.04515	0.04057	0.05213
726.5	-0.00713	-0.00507	-0.0059	-0.00523	-0.0071	-0.00639		726.5	-0.00124	-0.00518	-0.00116	0.00638	0.00894	0.01378	0.01878	0.01934	0.02052	0.02565	0.03535	0.01628	0.04508	0.04058	0.05222
726	-0.00714	-0.00507	-0.00599	-0.00513	-0.00716	-0.00639		726	-0.00118	-0.00509	-0.00118	0.00646	0.00906	0.01377	0.01883	0.01938	0.0206	0.02569	0.0352	0.01611	0.0449	0.04044	0.05221
725.5	-0.00706	-0.00504	-0.00599	-0.00509	-0.00711	-0.00636		725.5	-0.00121	-0.00504	-0.00112	0.0065	0.00903	0.01373	0.01875	0.01943	0.02061	0.02568	0.0353	0.01611	0.04506	0.04056	0.05222
725	-0.00717	-0.00501	-0.00591	-0.00516	-0.00711	-0.00638		725	-0.00124	-0.00521	-0.00118	0.00634	0.00889	0.01357	0.01889	0.01937	0.02056	0.02559	0.0353	0.01611	0.04494	0.0404	0.05216
724.5	-0.00713	-0.00507	-0.00604	-0.00514	-0.00721	-0.00639		724.5	-0.00115	-0.00506	-0.00113	0.00648	0.00898	0.01373	0.01882	0.01938	0.02064	0.02572	0.03524	0.0162	0.04487	0.04047	0.05209
724	-0.00715	-0.00503	-0.00601	-0.0052	-0.00715	-0.00636		724	-0.00118	-0.00512	-0.00112	0.0064	0.00898	0.01366	0.01876	0.01933	0.02065	0.02568	0.03525	0.016	0.04481	0.04037	0.05212
723.5	-0.00709	-0.0051	-0.00599	-0.00512	-0.00715	-0.00642		723.5	-0.00125	-0.0052	-0.00115	0.00638	0.0089	0.01362	0.01877	0.01935	0.02062	0.02553	0.03521	0.01615	0.04486	0.04049	0.0522
723	-0.0071	-0.00495	-0.00599	-0.00518	-0.00704	-0.00633		723	-0.0011	-0.00505	-0.00112	0.00651	0.00903	0.01369	0.01876	0.01938	0.02058	0.02569	0.03528	0.01608	0.04481	0.04042	0.05214
722.5	-0.00712	-0.00508	-0.0061	-0.00519	-0.00709	-0.00642		722.5	-0.00115	-0.00502	-0.00111	0.00663	0.00905	0.01367	0.01878	0.01951	0.02072	0.02579	0.03526	0.01619	0.04487	0.04055	0.05235
722	-0.00717	-0.00502	-0.00608	-0.00525	-0.00713	-0.00638		722	-0.00116	-0.00512	-0.00118	0.00644	0.00903	0.01376	0.01881	0.01935	0.02057	0.02564	0.03528	0.01616	0.04488	0.04044	0.05243
721.5	-0.00714	-0.00499	-0.00593	-0.0051	-0.00705	-0.00637		721.5	-0.00121	-0.00512	-0.00117	0.0065	0.00901	0.01368	0.0187	0.01944	0.02069	0.02565	0.03524	0.01598	0.04474	0.04034	0.05227
721	-0.00709	-0.00501	-0.00606	-0.00518	-0.00708	-0.00635		721	-0.00113	-0.00497	-0.00113	0.00652	0.00898	0.01367	0.01886	0.01945	0.02069	0.02569	0.03517	0.01607	0.04488	0.04045	0.0524
720.5	-0.00725	-0.00512	-0.00613	-0.00527	-0.00714	-0.00641		720.5	-0.00114	-0.00511	-0.0012	0.0064	0.00893	0.01363	0.01874	0.01952	0.0207	0.02573	0.03513	0.0159	0.04482	0.04036	0.05223
720	-0.00701	-0.00492	-0.0059	-0.00511	-0.007	-0.0063		720	-0.00118	-0.00514	-0.00121	0.00638	0.00886	0.01363	0.01878	0.01933	0.02072	0.02563	0.03514	0.01604	0.04475	0.04038	0.0524
719.5	-0.00705	-0.00494	-0.00595	-0.00514	-0.00699	-0.00636		719.5	-0.00123	-0.00516	-0.00126	0.00641	0.00897	0.01366	0.01869	0.01942	0.02063	0.02567	0.03506	0.01594	0.04469	0.04033	0.05222
719	-0.00713	-0.00497	-0.00604	-0.00522	-0.00709	-0.00633		719	-0.0013	-0.00517	-0.00133	0.00632	0.00882	0.01349	0.01869	0.01934	0.02069	0.02552	0.03513	0.01603	0.04479	0.04038	0.05241
718.5	-0.00718	-0.00509	-0.00624	-0.00521	-0.00708	-0.00646		718.5	-0.00122	-0.00524	-0.00125	0.00643	0.00891	0.01359	0.01863	0.01939	0.02067	0.02564	0.03504	0.01593	0.04474	0.0403	0.05234
718	-0.00716	-0.00497	-0.006	-0.00524	-0.00704	-0.00639		718	-0.00121	-0.00511	-0.00125	0.00641	0.00895	0.01367	0.0188	0.01943	0.02068	0.02574	0.03516	0.01594	0.04484	0.04029	0.05239
717.5	-0.00712	-0.00499	-0.00602	-0.00527	-0.00699	-0.00639		717.5	-0.0012	-0.00512	-0.00123	0.00637	0.00889	0.01363	0.01879	0.01941	0.02077	0.0257	0.03506	0.01584	0.04473	0.04033	0.05243
717	-0.0072	-0.00501	-0.00612	-0.00526	-0.00706	-0.0064		717	-0.00129	-0.00518	-0.0013	0.00638	0.0088	0.01354	0.01865	0.01933	0.02067	0.02554	0.03516	0.01592	0.04467	0.04035	0.0525
716.5	-0.00717	-0.0051	-0.00618	-0.00536	-0.00717	-0.00647		716.5	-0.00124	-0.00507	-0.00124	0.00638	0.00897	0.0137	0.01881	0.01946	0.02084	0.02576	0.03518	0.01586	0.04476	0.04044	0.05255
716	-0.00705	-0.0049	-0.00601	-0.00512	-0.00691	-0.00628		716	-0.00132	-0.00521	-0.00129	0.00631	0.00884	0.01358	0.01868	0.0194	0.02071	0.02561	0.03519	0.01582	0.0447	0.04027	0.05249
715.5	-0.00714	-0.00498	-0.0061	-0.00532	-0.00706	-0.0064		715.5	-0.00127	-0.00516	-0.00139	0.00636	0.00888	0.01355	0.0187	0.01933	0.02071	0.02558	0.03503	0.01584	0.04462	0.04027	0.05258
715	-0.00717	-0.00494	-0.0061	-0.00523	-0.00704	-0.00642		715	-0.00131	-0.00517	-0.00127	0.00637	0.00885	0.01352	0.01863	0.01932	0.0206	0.02563	0.03519	0.01596	0.04477	0.04031	0.05262
714.5	-0.00707	-0.00492	-0.00609	-0.00525	-0.00696	-0.00634		714.5	-0.0012	-0.00513	-0.00124	0.0064	0.00894	0.01365	0.01875	0.01942	0.02067	0.02569	0.03511	0.01581	0.04471	0.04024	0.05252
714	-0.00729	-0.00497	-0.00612	-0.0054	-0.00701	-0.00638		714	-0.00134	-0.00519	-0.00127	0.00639	0.00889	0.01356	0.0187	0.01936	0.02068	0.0257	0.03515	0.01578	0.04456	0.04027	0.05253
713.5	-0.00727	-0.00496	-0.00631	-0.00529	-0.0071	-0.00647		713.5	-0.00133	-0.00522	-0.00136	0.00637	0.00892	0.01357	0.01865	0.01934	0.02069	0.02566	0.03519	0.01573	0.04463	0.04028	0.05257
713	-0.0072	-0.00496	-0.00617	-0.00532	-0.00701	-0.00637		713	-0.0013	-0.00514	-0.00124	0.0064	0.009	0.01361	0.01874	0.01949	0.02074	0.02577	0.03521	0.01569	0.04465	0.04022	0.05261
712.5	-0.00725	-0.00496	-0.00624	-0.00531	-0.00707	-0.0065		712.5	-0.00137	-0.00521	-0.00136	0.00635	0.00882	0.01351	0.01867	0.01934	0.02071	0.02576	0.03512	0.01573	0.0446	0.04027	0.05259
712	-0.0072	-0.00494	-0.00623	-0.00536	-0.00709	-0.00641		712	-0.00139	-0.00517	-0.00127	0.0064	0.0089	0.0136	0.01878	0.0194	0.02068	0.0257	0.03511	0.01571	0.04464	0.04029	0.05266
711.5	-0.00723	-0.00506	-0.00617	-0.00538	-0.00705	-0.00644		711.5	-0.00146	-0.0052	-0.00138	0.00636	0.00884	0.01355	0.01872	0.01936	0.02068	0.02568	0.03503	0.0156	0.04448	0.04006	0.05253
711	-0.00728	-0.00507	-0.00628	-0.00538	-0.00707	-0.00654		711	-0.00142	-0.00512	-0.00134	0.00643	0.00896	0.01362	0.0187	0.01944	0.02072	0.0257	0.03511	0.01576	0.04464	0.04026	0.05278
710.5	-0.00724	-0.00504	-0.00624	-0.00531	-0.00706	-0.00649		710.5	-0.00147	-0.0052	-0.00136	0.00629	0.00888	0.01363	0.01874	0.01936	0.02073	0.0256	0.03513	0.0156	0.04444	0.04021	0.05258
710	-0.00727	-0.005	-0.00627	-0.00542	-0.00706	-0.00659		710	-0.00165	-0.00527	-0.00139	0.00628	0.00888	0.01353	0.01867	0.01942	0.02073	0.0257	0.0351	0.01562	0.04456	0.04015	0.05277
709.5	-0.00728	-0.005	-0.00635	-0.00539	-0.00709	-0.00657		709.5	-0.00161	-0.00518	-0.00137	0.00635	0.00882	0.01364	0.01872	0.01946	0.02081	0.02572	0.03507	0.01565	0.04456	0.04014	0.05266
709	-0.00731	-0.00501	-0.00625	-0.0054	-0.00713	-0.0065		709	-0.00165	-0.00523	-0.0014	0.00628	0.0088	0.0136	0.01873	0.01938	0.02078	0.02565	0.03509	0.01554	0.04444	0.04013	0.05271
708.5	-0.00726	-0.00504	-0.00632	-0.00537	-0.00702	-0.0065		708.5	-0.00177	-0.00533	-0.00135	0.00632	0.00886	0.01354	0.01878	0.01937	0.02074	0.02564	0.03501	0.01563	0.04446	0.0401	0.0527
708	-0.00733	-0.00501	-0.00631	-0.00544	-0.00708	-0.00655		708	-0.00174	-0.00523	-0.00154	0.0062	0.00876	0.01366	0.01864	0.0194	0.02074	0.02568	0.03508	0.01555	0.04454	0.04015	0.05283
707.5	-0.00725	-0.00496	-0.00621	-0.00531	-0.00705	-0.00642		707.5	-0.00167	-0.00521	-0.00144	0.00625	0.00879	0.01369	0.01872	0.01945	0.02085	0.02568	0.03502	0.01547	0.04454	0.04005	0.05272
707	-0.00719	-0.00493	-0.00624	-0.00531	-0.00701	-0.00644		707	-0.00164	-0.00521	-0.00134	0.00633	0.00875	0.0137	0.01879	0.01949	0.02082	0.02571	0.03488	0.01552	0.04453	0.04008	0.0527
706.5	-0.00722	-0.00507	-0.0064	-0.0054	-0.00704	-0.00647		706.5	-0.0017	-0.00523	-0.00148	0.00618	0.00873	0.01365	0.01868	0.01931	0.02078	0.02557	0.035	0.01554	0.04454	0.0401	0.05277
706	-0.00724	-0.00497	-0.00631	-0.00541	-0.00697	-0.00649		706	-0.00157	-0.00516	-0.00147	0.00624	0.00877	0.01367	0.01874	0.01948	0.02087	0.02571	0.03492	0.01561	0.04458	0.04021	0.05291
705.5	-0.00729	-0.005	-0.00633	-0.00543	-0.00705	-0.00657		705.5	-0.00164	-0.00523	-0.00143	0.00621	0.00876	0.01365	0.01871	0.01944	0.0208	0.02571	0.03504	0.0155	0.04457	0.0401	0.05289
705	-0.00729	-0.00502	-0.00626	-0.00539	-0.00702	-0.00649		705	-0.00158	-0.00528	-0.00149	0.00623	0.00874	0.01369	0.01884	0.01944	0.02091	0.02569	0.03492	0.01558	0.04455	0.04026	0.05301
704.5	-0.00728	-0.00488	-0.00623	-0.00536	-0.00698	-0.00653		704.5	-0.00147	-0.00528	-0.0014	0.00631	0.00882	0.01374	0.01879	0.01945	0.02087	0.02585	0.03493	0.0154	0.04446	0.04001	0.05284
704	-0.00729	-0.00499	-0.00623	-0.0054	-0.007	-0.00655		704	-0.00171	-0.00532	-0.00151	0.00612	0.00863	0.01359	0.01867	0.01938	0.02086	0.02562	0.03502	0.01553	0.04448	0.04005	0.05287
703.5	-0.00724	-0.00502	-0.00634	-0.00543	-0.00715	-0.00661		703.5	-0.00151	-0.00514	-0.00135	0.00636	0.00885	0.01363	0.01874	0.01949	0.0208	0.02581	0.03506	0.0154	0.04446	0.0401	0.05289
703	-0.00734	-0.005	-0.00623	-0.00545	-0.00709	-0.00659		703	-0.00157	-0.00514	-0.00139	0.00641	0.00879	0.01363	0.01878	0.01946	0.02079	0.0258	0.03513	0.01557	0.04463	0.04014	0.05299
702.5	-0.00729	-0.00506	-0.00641	-0.00553	-0.00705	-0.0066		702.5	-0.00155	-0.00515	-0.00131	0.00637	0.00896	0.01378	0.01888	0.01955	0.02087	0.02591	0.03515	0.01548	0.04451	0.04018	0.05296
702	-0.00743	-0.00506	-0.00647	-0.00553	-0.00717	-0.00661		702	-0.0015	-0.0051	-0.00128	0.00638	0.00908	0.01371	0.01879	0.01959	0.02084	0.02591	0.03516	0.01554	0.04458	0.04016	0.05286
701.5	-0.00745	-0.005	-0.00646	-0.00549	-0.00717	-0.00671		701.5	-0.00151	-0.00517	-0.00135	0.00637	0.00888	0.01363	0.01889	0.01951	0.02093	0.02581	0.0352	0.01538	0.04454	0.04014	0.05284
701	-0.00737	-0.00491	-0.00632	-0.00539	-0.0069	-0.00655		701	-0.00151	-0.00517	-0.00129	0.00648	0.00896	0.01366	0.01888	0.01954	0.02084	0.0259	0.03513	0.0154	0.0445	0.04015	0.05288
700.5	-0.00738	-0.00495	-0.00632	-0.00541	-0.00704	-0.0066		700.5	-0.00157	-0.00513	-0.00131	0.00644	0.00894	0.01368	0.01883	0.01958	0.02086	0.02589	0.03515	0.01533	0.04446	0.04021	0.05274
700	-0.00745	-0.00508	-0.00631	-0.0055	-0.00705	-0.00664		700	-0.00141	-0.00519	-0.00127	0.00649	0.00905	0.01371	0.01885	0.01958	0.02098	0.02595	0.03514	0.01533	0.04445	0.04005	0.05258
699.5	-0.00737	-0.005	-0.00635	-0.00555	-0.00713	-0.0066		699.5	-0.00153	-0.00514	-0.00132	0.00652	0.00899	0.01378	0.01883	0.01949	0.02088	0.02579	0.03514	0.01529	0.04454	0.04021	0.05275
699	-0.00736	-0.00498	-0.00642	-0.00555	-0.0071	-0.00664		699	-0.00147	-0.00506	-0.00129	0.00653	0.0091	0.0138	0.01884	0.01961	0.02108	0.02596	0.03521	0.0153	0.04438	0.04011	0.05264
698.5	-0.00738	-0.0051	-0.00633	-0.00551	-0.0071	-0.00656		698.5	-0.00154	-0.00509	-0.00131	0.00653	0.00909	0.01376	0.01892	0.01968	0.02103	0.02581	0.03529	0.01528	0.04447	0.0402	0.05258
698	-0.00747	-0.00507	-0.0065	-0.00559	-0.00711	-0.00665		698	-0.00164	-0.00519	-0.00144	0.0064	0.00893	0.0136	0.01875	0.01953	0.02095	0.02583	0.03524	0.01536	0.04448	0.0401	0.05251
697.5	-0.00739	-0.00495	-0.00634	-0.0055	-0.00707	-0.00661		697.5	-0.00165	-0.0052	-0.00137	0.00643	0.00891	0.01369	0.01881	0.01958	0.02098	0.02585	0.03526	0.0152	0.04444	0.04016	0.05249
697	-0.00743	-0.00502	-0.00648	-0.0056	-0.00706	-0.00659		697	-0.00149	-0.00507	-0.00124	0.00651	0.00903	0.0138	0.01898	0.01959	0.02095	0.02588	0.03522	0.01535	0.04441	0.04003	0.0524
696.5	-0.00755	-0.00502	-0.00643	-0.00561	-0.00708	-0.00663		696.5	-0.00154	-0.00513	-0.0013	0.00644	0.0091	0.01374	0.01875	0.01962	0.0209	0.02574	0.03519	0.01526	0.04455	0.04016	0.05247
696	-0.00746	-0.005	-0.0064	-0.00562	-0.00716	-0.00661		696	-0.00149	-0.00513	-0.00132	0.00646	0.00899	0.01367	0.01882	0.01946	0.02085	0.02581	0.03522	0.01522	0.04445	0.04008	0.05218
695.5	-0.00745	-0.00507	-0.0065	-0.00561	-0.00711	-0.00663		695.5	-0.00153	-0.00504	-0.00122	0.00651	0.00902	0.01389	0.01891	0.01963	0.02093	0.02589	0.03518	0.01529	0.04465	0.0401	0.05233
695	-0.00744	-0.00504	-0.00646	-0.00565	-0.00721	-0.0068		695	-0.00153	-0.00505	-0.0013	0.00653	0.00913	0.01387	0.01891	0.01973	0.02092	0.02594	0.03501	0.01534	0.04459	0.04015	0.05231
694.5	-0.00743	-0.00506	-0.00653	-0.00568	-0.00715	-0.00679		694.5	-0.00147	-0.00499	-0.00114	0.00659	0.00908	0.01392	0.01896	0.01975	0.02096	0.02597	0.03516	0.01544	0.04469	0.04029	0.05218
694	-0.00746	-0.005	-0.0065	-0.00566	-0.0072	-0.00667		694	-0.00156	-0.00506	-0.00129	0.00646	0.00907	0.01386	0.01894	0.01972	0.02092	0.02607	0.03514	0.0153	0.04466	0.04012	0.05216
693.5	-0.00746	-0.00503	-0.00644	-0.00563	-0.00714	-0.0067		693.5	-0.00159	-0.00514	-0.00138	0.00656	0.00895	0.01383	0.01901	0.01968	0.02092	0.02598	0.0352	0.01513	0.04435	0.04002	0.05195
693	-0.00734	-0.005	-0.0064	-0.00567	-0.00711	-0.00668		693	-0.00157	-0.00508	-0.00135	0.00648	0.00903	0.01393	0.01901	0.01977	0.02083	0.02612	0.03532	0.01527	0.04455	0.04018	0.05191
692.5	-0.00748	-0.00508	-0.00649	-0.00562	-0.00708	-0.00676		692.5	-0.00151	-0.00491	-0.0012	0.00658	0.00903	0.01398	0.01902	0.0197	0.02092	0.02607	0.03522	0.0152	0.04446	0.04021	0.05189
692	-0.00736	-0.00489	-0.00645	-0.0056	-0.00694	-0.00665		692	-0.00152	-0.00504	-0.00122	0.0065	0.00913	0.01393	0.01903	0.01977	0.02085	0.02609	0.03535	0.01511	0.04448	0.04007	0.0518
691.5	-0.00756	-0.00512	-0.00665	-0.00572	-0.00724	-0.00682		691.5	-0.0014	-0.005	-0.00119	0.00656	0.00918	0.01392	0.01905	0.01978	0.02083	0.02611	0.03532	0.01517	0.04448	0.04005	0.05174
691	-0.00747	-0.00506	-0.00663	-0.00585	-0.0072	-0.00684		691	-0.00151	-0.00494	-0.00116	0.00658	0.00929	0.01392	0.01911	0.01982	0.02097	0.02621	0.03536	0.01519	0.04444	0.04022	0.05179
690.5	-0.00747	-0.00509	-0.00661	-0.00572	-0.00719	-0.00683		690.5	-0.00154	-0.00502	-0.00116	0.00649	0.00924	0.01391	0.01909	0.01981	0.02089	0.02613	0.03525	0.01514	0.04439	0.04001	0.0517
690	-0.00755	-0.00499	-0.00658	-0.00582	-0.00717	-0.00677		690	-0.00166	-0.00508	-0.00123	0.00653	0.00927	0.01392	0.01903	0.01979	0.02092	0.02607	0.03544	0.01519	0.04458	0.04023	0.0519
689.5	-0.00739	-0.00491	-0.00635	-0.0056	-0.00698	-0.00658		689.5	-0.00164	-0.00505	-0.00115	0.00651	0.00924	0.01395	0.01904	0.01982	0.02082	0.02613	0.03548	0.01517	0.04452	0.04019	0.05168
689	-0.0075	-0.00504	-0.00657	-0.00582	-0.00708	-0.00675		689	-0.00166	-0.00498	-0.00118	0.00643	0.00939	0.01397	0.01915	0.01977	0.02081	0.02618	0.03535	0.01517	0.04457	0.04024	0.05183
688.5	-0.00753	-0.00505	-0.00662	-0.00576	-0.00708	-0.00683		688.5	-0.00169	-0.00504	-0.00129	0.00646	0.00934	0.01389	0.01897	0.01985	0.0208	0.02603	0.03554	0.0152	0.0445	0.0403	0.05167
688	-0.00758	-0.00508	-0.00658	-0.00576	-0.00707	-0.00677		688	-0.00167	-0.00505	-0.00121	0.00639	0.00939	0.01393	0.01898	0.01984	0.02084	0.02616	0.03542	0.01524	0.04454	0.04031	0.05187
687.5	-0.00758	-0.0052	-0.00666	-0.0058	-0.00724	-0.0069		687.5	-0.00175	-0.00506	-0.00124	0.00648	0.00942	0.01392	0.01909	0.01989	0.02083	0.0261	0.03553	0.01519	0.04459	0.04033	0.05179
687	-0.00758	-0.0051	-0.00664	-0.00593	-0.00728	-0.00686		687	-0.0018	-0.00497	-0.00124	0.00636	0.00936	0.014	0.01909	0.01982	0.02085	0.02614	0.03543	0.01501	0.04445	0.04016	0.05164
686.5	-0.00759	-0.00512	-0.00666	-0.00579	-0.0072	-0.00681		686.5	-0.00168	-0.00493	-0.00123	0.00642	0.00945	0.01397	0.01921	0.01994	0.02093	0.02618	0.03544	0.01513	0.04448	0.04029	0.0516
686	-0.00752	-0.00494	-0.00648	-0.00572	-0.00704	-0.00669		686	-0.00179	-0.00501	-0.00122	0.00625	0.00939	0.01402	0.01911	0.01986	0.02089	0.02622	0.03545	0.01511	0.04458	0.04024	0.05166
685.5	-0.00755	-0.00512	-0.00667	-0.00578	-0.00714	-0.00681		685.5	-0.00173	-0.00501	-0.00122	0.00629	0.00942	0.01404	0.01911	0.01996	0.02103	0.02614	0.03543	0.01508	0.04456	0.04022	0.05169
685	-0.00755	-0.00512	-0.00668	-0.00589	-0.00721	-0.00684		685	-0.0018	-0.00493	-0.00119	0.0063	0.00947	0.01417	0.01912	0.01994	0.02103	0.02626	0.03534	0.01509	0.04463	0.04034	0.05162
684.5	-0.00764	-0.00513	-0.00676	-0.00596	-0.00722	-0.00693		684.5	-0.00173	-0.00502	-0.00133	0.0063	0.0095	0.01406	0.0191	0.01983	0.02091	0.02613	0.03541	0.01509	0.04462	0.04033	0.05156
684	-0.00757	-0.00511	-0.00659	-0.00584	-0.00721	-0.00676		684	-0.00176	-0.0049	-0.00127	0.00628	0.0094	0.01413	0.01906	0.01993	0.02092	0.02608	0.03539	0.0151	0.04466	0.0402	0.05154
683.5	-0.0075	-0.0051	-0.00674	-0.0059	-0.00721	-0.00684		683.5	-0.00183	-0.00503	-0.00133	0.00615	0.00943	0.01409	0.01918	0.01995	0.02095	0.02615	0.03519	0.01496	0.04453	0.04018	0.05152
683	-0.0076	-0.00511	-0.00673	-0.00588	-0.00723	-0.0069		683	-0.00172	-0.00501	-0.00121	0.00617	0.00946	0.01406	0.01928	0.02013	0.02093	0.02622	0.03532	0.01507	0.04465	0.0404	0.05161
682.5	-0.00752	-0.00505	-0.00663	-0.00586	-0.00723	-0.00689		682.5	-0.00159	-0.00482	-0.00116	0.00634	0.00951	0.01426	0.01927	0.02009	0.02117	0.02634	0.0353	0.01505	0.04469	0.04034	0.05179
682	-0.00752	-0.00507	-0.00666	-0.00588	-0.00715	-0.00698		682	-0.00175	-0.00504	-0.00127	0.00612	0.0094	0.01406	0.01917	0.01998	0.02094	0.02625	0.03526	0.01489	0.04456	0.04028	0.05152
681.5	-0.00761	-0.00508	-0.00685	-0.00595	-0.00727	-0.00707		681.5	-0.00176	-0.00516	-0.00136	0.00589	0.00921	0.01401	0.01903	0.01992	0.02096	0.02614	0.03538	0.0149	0.04465	0.04026	0.05162
681	-0.00748	-0.00505	-0.00673	-0.00587	-0.00724	-0.00704		681	-0.00165	-0.00498	-0.00119	0.00612	0.00938	0.01405	0.01915	0.02002	0.02108	0.02633	0.03546	0.01487	0.04464	0.04027	0.05161
680.5	-0.00748	-0.0051	-0.00674	-0.00593	-0.0073	-0.00699		680.5	-0.00179	-0.00502	-0.00138	0.00605	0.00935	0.01405	0.01911	0.01991	0.02096	0.02618	0.03557	0.01481	0.04462	0.04026	0.05156
680	-0.00755	-0.00505	-0.00674	-0.0059	-0.00723	-0.00694		680	-0.00169	-0.00496	-0.00124	0.00602	0.00949	0.01415	0.01911	0.02003	0.02102	0.02625	0.03534	0.01491	0.04446	0.04027	0.05156
679.5	-0.0075	-0.00499	-0.00678	-0.00601	-0.00731	-0.00702		679.5	-0.00165	-0.00499	-0.00117	0.00611	0.00952	0.01411	0.01919	0.02005	0.02101	0.0262	0.03551	0.01489	0.04461	0.04024	0.0517
679	-0.00761	-0.005	-0.00675	-0.00591	-0.00738	-0.00701		679	-0.00165	-0.00485	-0.00116	0.00628	0.00958	0.01415	0.01919	0.02003	0.02112	0.02639	0.03552	0.01494	0.04464	0.04041	0.05172
678.5	-0.00767	-0.00508	-0.0068	-0.00601	-0.00738	-0.00719		678.5	-0.00161	-0.00482	-0.00101	0.00626	0.00964	0.01423	0.01927	0.02018	0.02112	0.02644	0.03566	0.01493	0.04458	0.04023	0.05169
678	-0.00755	-0.00518	-0.00669	-0.00592	-0.00734	-0.00707		678	-0.00178	-0.00493	-0.00118	0.00616	0.00947	0.01419	0.01918	0.02006	0.02114	0.02643	0.03571	0.01497	0.04468	0.04034	0.05179
677.5	-0.00767	-0.00513	-0.00678	-0.00598	-0.0073	-0.00705		677.5	-0.00157	-0.00489	-0.00106	0.00634	0.00955	0.01413	0.01919	0.02001	0.02101	0.02627	0.03566	0.01484	0.0446	0.04022	0.0516
677	-0.00757	-0.0052	-0.00685	-0.006	-0.00722	-0.00697		677	-0.0016	-0.0049	-0.001	0.00618	0.00949	0.01413	0.01907	0.02001	0.02102	0.02627	0.03581	0.01494	0.04463	0.04033	0.05177
676.5	-0.00757	-0.00512	-0.00675	-0.00588	-0.00714	-0.00691		676.5	-0.00152	-0.00487	-0.00102	0.00626	0.00946	0.01417	0.01914	0.01993	0.02103	0.02623	0.03562	0.01505	0.0447	0.04041	0.05185
676	-0.00756	-0.0052	-0.00672	-0.00593	-0.00723	-0.00702		676	-0.00159	-0.00486	-0.00102	0.00626	0.00945	0.01424	0.01914	0.01995	0.02108	0.02628	0.03584	0.01508	0.04478	0.04053	0.05208
675.5	-0.00758	-0.00518	-0.0068	-0.00592	-0.00734	-0.00702		675.5	-0.0016	-0.00499	-0.0011	0.00614	0.0094	0.01421	0.01915	0.01997	0.02098	0.0263	0.03576	0.01486	0.04469	0.04046	0.05202
675	-0.00781	-0.00523	-0.00691	-0.00616	-0.00729	-0.00711		675	-0.00165	-0.00501	-0.00105	0.00631	0.00932	0.01412	0.01912	0.01991	0.02108	0.02626	0.03577	0.01498	0.04479	0.04043	0.05205
674.5	-0.00771	-0.00525	-0.00682	-0.00596	-0.00732	-0.00694		674.5	-0.00156	-0.00489	-0.00109	0.00626	0.00924	0.0143	0.01913	0.01991	0.02109	0.02628	0.0358	0.01493	0.04477	0.04057	0.05206
674	-0.00766	-0.00525	-0.00683	-0.0059	-0.00722	-0.00701		674	-0.00162	-0.005	-0.00113	0.00628	0.00912	0.01416	0.0191	0.01993	0.02109	0.02629	0.0358	0.01497	0.04475	0.04049	0.05217
673.5	-0.00771	-0.00527	-0.00694	-0.00597	-0.00731	-0.00703		673.5	-0.00161	-0.00497	-0.00108	0.00634	0.00925	0.01419	0.01922	0.01993	0.02115	0.02641	0.03572	0.01485	0.04477	0.04039	0.05227
673	-0.00764	-0.00526	-0.00692	-0.00609	-0.00725	-0.00712		673	-0.0016	-0.00493	-0.00108	0.00627	0.00915	0.01421	0.0192	0.02001	0.02114	0.02644	0.03565	0.01473	0.04464	0.04036	0.05215
672.5	-0.00771	-0.00526	-0.00686	-0.00602	-0.00723	-0.00706		672.5	-0.00154	-0.00493	-0.00105	0.00623	0.00923	0.01419	0.01922	0.02	0.02118	0.0264	0.03562	0.01479	0.04477	0.0404	0.05226
672	-0.00744	-0.00505	-0.00691	-0.00598	-0.0072	-0.00702		672	-0.0015	-0.00492	-0.00105	0.00635	0.00926	0.0143	0.01926	0.02011	0.02122	0.02638	0.03568	0.01475	0.04473	0.04049	0.05222
671.5	-0.00766	-0.00517	-0.00693	-0.00606	-0.00733	-0.00706		671.5	-0.00145	-0.00483	-0.00103	0.0063	0.00931	0.01432	0.01936	0.02021	0.02124	0.02648	0.03559	0.01471	0.04479	0.04041	0.05229
671	-0.00766	-0.005	-0.00679	-0.00605	-0.00725	-0.007		671	-0.00163	-0.00492	-0.00111	0.00618	0.00911	0.01412	0.01919	0.0201	0.02117	0.02646	0.03571	0.01469	0.04479	0.04047	0.05221
670.5	-0.00766	-0.00511	-0.00687	-0.00608	-0.00744	-0.00719		670.5	-0.00153	-0.0049	-0.00106	0.00621	0.00924	0.01435	0.01929	0.02012	0.02116	0.02651	0.03555	0.01475	0.04484	0.04044	0.0523
670	-0.00763	-0.00504	-0.00672	-0.00603	-0.00723	-0.00706		670	-0.00146	-0.00487	-0.0012	0.00616	0.00917	0.01432	0.01927	0.02022	0.02127	0.02646	0.03571	0.01472	0.04481	0.04049	0.05222
669.5	-0.00767	-0.00508	-0.00688	-0.00609	-0.00731	-0.00714		669.5	-0.00157	-0.00494	-0.00114	0.00602	0.00916	0.01415	0.0192	0.02009	0.02115	0.0263	0.03583	0.01471	0.0449	0.04042	0.05223
669	-0.00764	-0.00508	-0.00675	-0.006	-0.00731	-0.00702		669	-0.00153	-0.00499	-0.00112	0.00611	0.00915	0.01412	0.01921	0.01997	0.02117	0.0264	0.03568	0.01458	0.04499	0.04036	0.05222
668.5	-0.00776	-0.00518	-0.00687	-0.00618	-0.00741	-0.00716		668.5	-0.00146	-0.00495	-0.00106	0.00617	0.00924	0.01421	0.01922	0.01998	0.02113	0.0264	0.03568	0.01461	0.04479	0.04036	0.0523
668	-0.00761	-0.00509	-0.00681	-0.00602	-0.00737	-0.00714		668	-0.00141	-0.0049	-0.00102	0.00623	0.00926	0.0142	0.0193	0.02013	0.02118	0.02643	0.03575	0.01465	0.0448	0.04051	0.05229
667.5	-0.00766	-0.00519	-0.00672	-0.00611	-0.00734	-0.00716		667.5	-0.00149	-0.00499	-0.00114	0.00626	0.00924	0.0142	0.01924	0.02002	0.02121	0.02648	0.03582	0.01464	0.04483	0.04051	0.05224
667	-0.00752	-0.00517	-0.00685	-0.00621	-0.00742	-0.00714		667	-0.00128	-0.00484	-0.0009	0.00631	0.00932	0.01431	0.01935	0.02013	0.02136	0.02661	0.03579	0.01472	0.04491	0.04055	0.05237
666.5	-0.00763	-0.00521	-0.00671	-0.00613	-0.00731	-0.00711		666.5	-0.0014	-0.0049	-0.00098	0.00627	0.00936	0.01426	0.01927	0.02005	0.02128	0.0265	0.03589	0.01473	0.04496	0.04059	0.0523
666	-0.0077	-0.00511	-0.00687	-0.00618	-0.0074	-0.00715		666	-0.00139	-0.00489	-0.000963	0.00635	0.00943	0.01434	0.01936	0.01994	0.02117	0.02652	0.03591	0.0146	0.04488	0.04055	0.05218
665.5	-0.00765	-0.00517	-0.00692	-0.00615	-0.00736	-0.00709		665.5	-0.00132	-0.00471	-0.000771	0.00642	0.00947	0.01435	0.01938	0.02017	0.02122	0.02657	0.03596	0.01455	0.04478	0.04051	0.05217
665	-0.00764	-0.00512	-0.00687	-0.0061	-0.0073	-0.00706		665	-0.00131	-0.00481	-0.000831	0.00652	0.00946	0.01426	0.01938	0.0201	0.02125	0.02641	0.03614	0.01456	0.04488	0.04047	0.05218
664.5	-0.00776	-0.00528	-0.00694	-0.00618	-0.00744	-0.00717		664.5	-0.00136	-0.00491	-0.00095	0.00635	0.00944	0.01424	0.01932	0.02007	0.02118	0.02644	0.03607	0.01464	0.04505	0.04062	0.05223
664	-0.00775	-0.0053	-0.00698	-0.00623	-0.00753	-0.00726		664	-0.00128	-0.00481	-0.000863	0.00645	0.0095	0.01428	0.0194	0.02007	0.02119	0.02647	0.03602	0.01454	0.04494	0.04062	0.05221
663.5	-0.00778	-0.00521	-0.00691	-0.00615	-0.0074	-0.00711		663.5	-0.00134	-0.00497	-0.000836	0.00626	0.00932	0.0142	0.01918	0.02001	0.02115	0.02644	0.03613	0.01449	0.04469	0.04048	0.05208
663	-0.00781	-0.00533	-0.00692	-0.00613	-0.00743	-0.0072		663	-0.00117	-0.00483	-0.000748	0.00647	0.00952	0.01442	0.01949	0.02013	0.02139	0.02654	0.03602	0.01451	0.04496	0.04058	0.05221
662.5	-0.00782	-0.00539	-0.00699	-0.00625	-0.00752	-0.00714		662.5	-0.00117	-0.00481	-0.000779	0.00636	0.0096	0.01429	0.0194	0.02016	0.02134	0.02661	0.03612	0.01471	0.045	0.04059	0.05229
662	-0.00775	-0.00521	-0.00699	-0.00629	-0.00752	-0.00714		662	-0.00128	-0.00484	-0.000859	0.00632	0.00942	0.01422	0.01928	0.01997	0.02113	0.02652	0.03616	0.01445	0.04497	0.04059	0.05213
661.5	-0.00776	-0.00517	-0.00691	-0.00613	-0.00739	-0.0071		661.5	-0.00118	-0.00477	-0.000811	0.00641	0.0096	0.01426	0.01942	0.02008	0.02126	0.02655	0.03609	0.01441	0.045	0.04051	0.05216
661	-0.00784	-0.00533	-0.0071	-0.00626	-0.00757	-0.00724		661	-0.00122	-0.0048	-0.000832	0.00642	0.00949	0.01448	0.01935	0.02	0.02122	0.0265	0.03605	0.01438	0.04498	0.04056	0.05214
660.5	-0.00788	-0.0054	-0.0071	-0.00628	-0.00757	-0.00729		660.5	-0.00126	-0.00483	-0.000853	0.00638	0.00949	0.01431	0.01927	0.02015	0.02125	0.02657	0.03613	0.01447	0.04521	0.04077	0.05218
660	-0.00771	-0.00533	-0.00693	-0.0063	-0.0075	-0.00717		660	-0.00117	-0.00481	-0.000774	0.00645	0.00954	0.01431	0.01948	0.02014	0.0213	0.02657	0.03607	0.01443	0.04503	0.04059	0.05208
659.5	-0.00776	-0.00529	-0.00675	-0.00626	-0.00762	-0.00727		659.5	-0.00116	-0.00479	-0.000759	0.00655	0.0094	0.01431	0.01938	0.02005	0.02135	0.02664	0.0361	0.01449	0.04506	0.04049	0.0522
659	-0.00781	-0.00524	-0.0068	-0.00625	-0.00749	-0.00708		659	-0.0012	-0.00468	-0.00082	0.00644	0.00945	0.01435	0.01943	0.02017	0.0213	0.02653	0.03605	0.01436	0.04524	0.0406	0.05206
658.5	-0.0076	-0.0051	-0.00677	-0.00626	-0.00734	-0.00709		658.5	-0.00106	-0.00483	-0.000862	0.00642	0.00947	0.01441	0.01938	0.02003	0.02129	0.02635	0.03592	0.01442	0.04515	0.04059	0.05211
658	-0.00765	-0.00513	-0.00692	-0.00618	-0.00739	-0.00714		658	-0.0011	-0.00475	-0.000843	0.00629	0.00936	0.01433	0.01944	0.02014	0.0213	0.02645	0.03632	0.01446	0.04488	0.04056	0.05209
657.5	-0.00778	-0.00522	-0.00679	-0.00623	-0.00748	-0.00729		657.5	-0.00108	-0.00458	-0.000783	0.00652	0.00965	0.01449	0.01961	0.02018	0.02128	0.02652	0.03613	0.01443	0.04525	0.04094	0.052
657	-0.00779	-0.00544	-0.00694	-0.00634	-0.00749	-0.00708		657	-0.00107	-0.00457	-0.000724	0.00635	0.00961	0.01466	0.01958	0.02008	0.02156	0.02654	0.0363	0.01425	0.04517	0.04063	0.05201
656.5	-0.00778	-0.00553	-0.00695	-0.00649	-0.00743	-0.00727		656.5	-0.00103	-0.00451	-0.000644	0.00656	0.00968	0.01428	0.01944	0.02022	0.02136	0.02649	0.03612	0.01423	0.04517	0.04063	0.05212
656	-0.00794	-0.00544	-0.00708	-0.00638	-0.00764	-0.00738		656	-0.00103	-0.00456	-0.000686	0.00651	0.00961	0.01436	0.01944	0.0202	0.02119	0.02665	0.03623	0.01417	0.04515	0.04058	0.05195
655.5	-0.00768	-0.00526	-0.0068	-0.00626	-0.00746	-0.00728		655.5	-0.000928	-0.00444	-0.000505	0.0066	0.00977	0.01477	0.01975	0.02031	0.02156	0.02664	0.03629	0.01447	0.04525	0.04081	0.05217
655	-0.00779	-0.00527	-0.00681	-0.00621	-0.00745	-0.00713		655	-0.00119	-0.00469	-0.000849	0.00638	0.00953	0.01432	0.01939	0.02002	0.02123	0.02636	0.03647	0.01437	0.04523	0.04059	0.05194
654.5	-0.00778	-0.00556	-0.00708	-0.00646	-0.00754	-0.0072		654.5	-0.00095	-0.00467	-0.000749	0.00657	0.00966	0.01454	0.01959	0.02021	0.02133	0.02659	0.03641	0.01428	0.04524	0.04077	0.05186
654	-0.00797	-0.0054	-0.00689	-0.00637	-0.00755	-0.00707		654	-0.00101	-0.00446	-0.000486	0.00664	0.00976	0.01463	0.01954	0.02022	0.02143	0.02657	0.03629	0.01427	0.04507	0.04062	0.0519
653.5	-0.00773	-0.00543	-0.00705	-0.00641	-0.00769	-0.00735		653.5	-0.00105	-0.00468	-0.000507	0.00648	0.00985	0.0145	0.01956	0.02024	0.02122	0.02669	0.03661	0.01432	0.04532	0.04088	0.05201
653	-0.00772	-0.00543	-0.0069	-0.00645	-0.00752	-0.00722		653	-0.000912	-0.0046	-0.000527	0.00669	0.01	0.01446	0.01963	0.02042	0.02146	0.02667	0.03674	0.01441	0.04531	0.04099	0.05195
652.5	-0.00782	-0.00539	-0.00706	-0.00658	-0.00752	-0.00728		652.5	-0.000953	-0.00454	-0.000649	0.00669	0.00979	0.01439	0.01956	0.02024	0.02137	0.02654	0.0366	0.01438	0.04542	0.04094	0.05197
652	-0.00776	-0.00531	-0.00682	-0.00648	-0.0073	-0.00722		652	-0.000649	-0.00428	-0.000385	0.00696	0.01006	0.01453	0.0196	0.02028	0.02154	0.02673	0.03658	0.01452	0.04536	0.04096	0.05202
651.5	-0.00801	-0.00552	-0.00709	-0.00634	-0.00771	-0.00733		651.5	-0.000974	-0.00467	-0.00065	0.00643	0.0097	0.01471	0.01964	0.02	0.02143	0.02677	0.0368	0.0143	0.04545	0.04094	0.05182
651	-0.00773	-0.00535	-0.00714	-0.0064	-0.00775	-0.00733		651	-0.00112	-0.00469	-0.000609	0.00663	0.00964	0.01444	0.01959	0.02025	0.02141	0.02671	0.03677	0.01438	0.04545	0.0411	0.0518
650.5	-0.00789	-0.00529	-0.0068	-0.0064	-0.00757	-0.00734		650.5	-0.000832	-0.00449	-0.000447	0.00667	0.01001	0.01479	0.01974	0.0204	0.02153	0.02687	0.03669	0.01438	0.04548	0.04096	0.05189
650	-0.00791	-0.00548	-0.007	-0.00654	-0.00755	-0.00735		650	-0.000893	-0.00437	-0.000366	0.00673	0.01001	0.01471	0.01974	0.02048	0.02157	0.02683	0.03694	0.01431	0.04525	0.04091	0.05161
649.5	-0.00783	-0.00539	-0.00696	-0.00668	-0.00761	-0.00735		649.5	-0.000872	-0.00445	-0.000345	0.00698	0.00994	0.01481	0.01958	0.02056	0.0215	0.02657	0.03673	0.01424	0.04525	0.04093	0.0517
649	-0.00781	-0.00546	-0.00719	-0.0068	-0.00783	-0.00737		649	-0.000791	-0.0042	-0.000467	0.00692	0.00982	0.01479	0.01967	0.02056	0.02152	0.02684	0.03679	0.01446	0.04548	0.04095	0.05185
648.5	-0.00789	-0.00533	-0.00724	-0.0067	-0.00776	-0.00748		648.5	-0.000913	-0.00434	-0.000406	0.00679	0.00979	0.01485	0.01964	0.02028	0.0215	0.02669	0.03671	0.01409	0.04526	0.041	0.05162
648	-0.00792	-0.00539	-0.00718	-0.0065	-0.00778	-0.00734		648	-0.00122	-0.00454	-0.000548	0.00657	0.00957	0.01464	0.0196	0.02039	0.02143	0.02682	0.03664	0.01408	0.04539	0.04088	0.05168
647.5	-0.00794	-0.00547	-0.00722	-0.00662	-0.00768	-0.00726		647.5	-0.000872	-0.00444	-0.000325	0.00671	0.00973	0.01455	0.01959	0.02027	0.02163	0.02676	0.03643	0.01428	0.04558	0.04111	0.05191
647	-0.00792	-0.00563	-0.0072	-0.00661	-0.00788	-0.0073		647	-0.000932	-0.0044	-0.000385	0.00677	0.00991	0.01477	0.01973	0.0206	0.02171	0.02692	0.03649	0.01405	0.04559	0.04102	0.05184
646.5	-0.00793	-0.00569	-0.00721	-0.00669	-0.00785	-0.00753		646.5	-0.000993	-0.0046	-0.000689	0.0065	0.0097	0.0145	0.01956	0.02026	0.02151	0.02692	0.03655	0.01411	0.04549	0.04103	0.05191
646	-0.00787	-0.00549	-0.00703	-0.00657	-0.00771	-0.00745		646	-0.00085	-0.0044	-0.000466	0.00666	0.00968	0.01483	0.01968	0.02051	0.02174	0.02699	0.03657	0.01425	0.04552	0.04121	0.05176
645.5	-0.00803	-0.00577	-0.00711	-0.00675	-0.00779	-0.00743		645.5	-0.00111	-0.00432	-0.000243	0.00672	0.00967	0.01466	0.01978	0.02036	0.02165	0.02688	0.03647	0.01402	0.04533	0.04098	0.05166
645	-0.00771	-0.00524	-0.00689	-0.00649	-0.00769	-0.00717		645	-0.000871	-0.00436	-0.000243	0.0068	0.01013	0.01472	0.0198	0.0204	0.02155	0.02706	0.03684	0.014	0.04538	0.04098	0.05178
644.5	-0.00808	-0.00563	-0.00715	-0.00683	-0.00766	-0.00744		644.5	-0.00101	-0.00442	-0.000365	0.00685	0.0097	0.01464	0.01992	0.02045	0.02162	0.02678	0.0367	0.01421	0.04545	0.04119	0.05171
644	-0.0078	-0.00549	-0.00716	-0.00671	-0.0078	-0.00746		644	-0.00111	-0.00444	-0.000547	0.00675	0.00997	0.01464	0.01969	0.02041	0.02154	0.02664	0.03669	0.01405	0.04537	0.04119	0.05172
643.5	-0.00782	-0.00541	-0.00701	-0.00653	-0.00768	-0.00726		643.5	-0.00105	-0.00436	-0.000405	0.00677	0.00991	0.01463	0.01967	0.02022	0.02169	0.02682	0.03662	0.01424	0.04554	0.04115	0.05179
643	-0.00792	-0.00569	-0.00722	-0.00678	-0.00778	-0.00734		643	-0.00103	-0.00432	-0.000223	0.00695	0.01022	0.01483	0.01977	0.02054	0.02171	0.02711	0.03694	0.01416	0.04548	0.04108	0.05161
642.5	-0.00778	-0.00543	-0.00706	-0.00653	-0.00754	-0.00734		642.5	-0.000912	-0.00428	-0.000223	0.00695	0.01016	0.01471	0.0199	0.0205	0.02171	0.02716	0.03693	0.01404	0.04548	0.04106	0.05169
642	-0.00798	-0.00549	-0.00722	-0.00672	-0.0078	-0.00748		642	-0.000871	-0.00428	-0.000162	0.00708	0.01014	0.01494	0.01973	0.02058	0.02173	0.02705	0.03689	0.01395	0.04542	0.04129	0.05168
641.5	-0.00788	-0.00559	-0.00698	-0.00659	-0.00784	-0.00736		641.5	-0.000811	-0.00422	-0.000203	0.00705	0.01014	0.01485	0.01969	0.02068	0.0219	0.02718	0.03705	0.01404	0.0455	0.04113	0.05159
641	-0.00812	-0.00577	-0.00726	-0.00684	-0.00772	-0.0076		641	-0.00077	-0.00414	-0.000345	0.00699	0.01015	0.015	0.01983	0.02072	0.02189	0.02704	0.03712	0.01399	0.04564	0.04115	0.05168
640.5	-0.00787	-0.00555	-0.00717	-0.00661	-0.00779	-0.00721		640.5	-0.00081	-0.00399	-6.1e-05	0.00719	0.01025	0.0148	0.01996	0.02058	0.02184	0.0272	0.03717	0.01425	0.04594	0.04137	0.05166
640	-0.00787	-0.00564	-0.00705	-0.00661	-0.00773	-0.00731		640	-0.00087	-0.00407	-0.000223	0.0069	0.00996	0.01481	0.01981	0.02051	0.02183	0.02706	0.03688	0.01416	0.04575	0.04126	0.05178
639.5	-0.00802	-0.0058	-0.00696	-0.00664	-0.00764	-0.00732		639.5	-0.000687	-0.00403	-6.1e-05	0.00737	0.01001	0.01507	0.0199	0.0206	0.02181	0.02724	0.03722	0.01403	0.04576	0.04132	0.0519
639	-0.00786	-0.00549	-0.00698	-0.00642	-0.00762	-0.00728		639	-0.000647	-0.0039	0	0.00732	0.01027	0.01508	0.02011	0.02064	0.02195	0.02728	0.03715	0.01431	0.04558	0.04151	0.05188
638.5	-0.00783	-0.00551	-0.00699	-0.00655	-0.00767	-0.00727		638.5	-0.000767	-0.00396	-0.000101	0.00731	0.0103	0.01496	0.02001	0.02069	0.02207	0.0272	0.03737	0.01417	0.04569	0.04162	0.0518
638	-0.00794	-0.00553	-0.00701	-0.00671	-0.00774	-0.00744		638	-0.000565	-0.00368	4e-05	0.00735	0.01046	0.01517	0.02011	0.02098	0.02198	0.02732	0.03722	0.01424	0.0459	0.04154	0.05194
637.5	-0.00794	-0.00554	-0.00714	-0.00676	-0.00756	-0.0074		637.5	-0.000745	-0.00384	0	0.00732	0.01027	0.015	0.02	0.02082	0.02196	0.02713	0.03728	0.01421	0.04575	0.04162	0.05185
637	-0.00781	-0.00568	-0.00691	-0.00679	-0.00771	-0.00729		637	-0.000745	-0.00385	0.000141	0.00731	0.01038	0.01505	0.02012	0.02086	0.02209	0.02729	0.0373	0.01378	0.04558	0.04121	0.05147
636.5	-0.0078	-0.00557	-0.00719	-0.00659	-0.0078	-0.00725		636.5	-0.000603	-0.00375	4e-05	0.00729	0.01055	0.0153	0.02021	0.02107	0.02228	0.0275	0.0374	0.014	0.04583	0.04122	0.05186
636	-0.00777	-0.0055	-0.00692	-0.00648	-0.00758	-0.00716		636	-0.000623	-0.00368	0.000161	0.00734	0.01046	0.0152	0.02029	0.02107	0.02219	0.02757	0.03731	0.01406	0.04588	0.04158	0.0517
635.5	-0.00799	-0.00566	-0.00711	-0.00658	-0.00783	-0.00745		635.5	-0.000461	-0.0037	0.000261	0.00749	0.01057	0.01537	0.02035	0.02096	0.02231	0.02759	0.0374	0.01411	0.04573	0.04155	0.05167
635	-0.00788	-0.00566	-0.00717	-0.00671	-0.00778	-0.00744		635	-0.000702	-0.0038	-8e-05	0.00741	0.01032	0.0153	0.02032	0.02093	0.02218	0.0273	0.03733	0.01388	0.04573	0.04146	0.05146
634.5	-0.00815	-0.00567	-0.00728	-0.0069	-0.00788	-0.00754		634.5	-0.000521	-0.00383	-0.0001	0.00726	0.01021	0.01523	0.02014	0.02102	0.02226	0.02717	0.03756	0.01405	0.04581	0.04157	0.05168
634	-0.00773	-0.00541	-0.0071	-0.00682	-0.00783	-0.00739		634	-0.000761	-0.00387	8e-05	0.0073	0.01041	0.01542	0.02027	0.021	0.02216	0.0274	0.03757	0.01363	0.04555	0.04153	0.05157
633.5	-0.0077	-0.00552	-0.00687	-0.00653	-0.00762	-0.00729		633.5	-0.00056	-0.00389	0.00024	0.00743	0.0104	0.01524	0.02027	0.02096	0.02214	0.02744	0.03764	0.01389	0.04562	0.04147	0.05156
633	-0.00786	-0.00562	-0.00717	-0.00683	-0.00776	-0.00743		633	-0.0004	-0.00375	0.00034	0.00765	0.01065	0.01552	0.02044	0.02141	0.02246	0.02754	0.03744	0.01377	0.04568	0.04145	0.05172
632.5	-0.00765	-0.00538	-0.00672	-0.00631	-0.00748	-0.0072		632.5	-0.000779	-0.0036	0.00046	0.00755	0.01051	0.01541	0.02035	0.02112	0.02255	0.02764	0.03734	0.01379	0.0458	0.04154	0.0517
632	-0.00811	-0.0058	-0.00726	-0.00679	-0.00811	-0.00766		632	-0.000599	-0.0036	0.00024	0.00744	0.01069	0.01538	0.02036	0.02122	0.0224	0.02761	0.03768	0.01397	0.04592	0.04151	0.05177
631.5	-0.00785	-0.00545	-0.00698	-0.00656	-0.00779	-0.0071		631.5	-0.000339	-0.00362	0.00052	0.00764	0.01072	0.0155	0.02043	0.02131	0.02257	0.02782	0.03766	0.0138	0.04597	0.04163	0.05187
631	-0.00759	-0.00545	-0.00711	-0.00652	-0.00782	-0.00729		631	-0.00032	-0.0035	0.00034	0.00766	0.01067	0.01557	0.02051	0.02126	0.0225	0.02781	0.03783	0.01373	0.04564	0.04159	0.0516
630.5	-0.00788	-0.00561	-0.00709	-0.00674	-0.00766	-0.00739		630.5	-0.00018	-0.00338	0.000399	0.00777	0.01075	0.01561	0.02058	0.02129	0.02266	0.02779	0.03789	0.01383	0.04584	0.04157	0.05164
630	-0.00798	-0.00577	-0.00743	-0.00695	-0.00792	-0.00753		630	-0.000319	-0.00336	0.000599	0.00785	0.01097	0.01551	0.02075	0.02134	0.02252	0.02799	0.03774	0.01395	0.0459	0.04156	0.05176
629.5	-0.00762	-0.0055	-0.00708	-0.00659	-0.00775	-0.0073		629.5	-0.000159	-0.00326	0.000598	0.00793	0.01094	0.01558	0.02078	0.02132	0.02267	0.02803	0.03807	0.014	0.04612	0.04174	0.05189
629	-0.00781	-0.00552	-0.00718	-0.0069	-0.00785	-0.00749		629	-0.000478	-0.00347	0.000339	0.00786	0.01073	0.01554	0.02063	0.02124	0.02264	0.0279	0.03786	0.01408	0.04603	0.04176	0.05195
628.5	-0.00786	-0.00555	-0.00711	-0.00684	-0.00784	-0.00739		628.5	-0.000219	-0.00327	0.000598	0.008	0.01117	0.01581	0.02083	0.02155	0.0227	0.02793	0.03775	0.01401	0.04628	0.04204	0.05206
628	-0.00796	-0.00569	-0.00733	-0.00693	-0.00796	-0.00752		628	-0.000537	-0.00337	0.000577	0.00803	0.01094	0.01562	0.02064	0.02128	0.02243	0.02768	0.03787	0.01378	0.04611	0.04188	0.05196
627.5	-0.00785	-0.00574	-0.00712	-0.00689	-0.00781	-0.0074		627.5	-0.000397	-0.00333	0.000577	0.00798	0.01101	0.01556	0.02074	0.02136	0.02251	0.0278	0.03804	0.01377	0.04594	0.04173	0.05174
627	-0.0077	-0.0056	-0.00713	-0.0067	-0.0081	-0.00759		627	-0.000317	-0.00322	0.000715	0.00804	0.01094	0.01567	0.02049	0.02153	0.02266	0.028	0.03816	0.01353	0.04612	0.04147	0.05176
626.5	-0.00779	-0.00561	-0.00705	-0.00677	-0.00774	-0.00754		626.5	-0.000337	-0.00318	0.000675	0.00795	0.0108	0.01579	0.02078	0.02142	0.02274	0.02802	0.03788	0.01386	0.04621	0.04189	0.05213
626	-0.00775	-0.00567	-0.0071	-0.00677	-0.00784	-0.00735		626	-0.000119	-0.00306	0.000852	0.0083	0.01108	0.0158	0.02094	0.02175	0.02292	0.02826	0.038	0.01403	0.04634	0.04187	0.05214
625.5	-0.00784	-0.00564	-0.00731	-0.00694	-0.0078	-0.00756		625.5	-0.000297	-0.00327	0.000495	0.00807	0.01097	0.01589	0.0208	0.02138	0.02269	0.02815	0.03781	0.01398	0.04602	0.04192	0.0522
625	-0.00771	-0.00564	-0.00717	-0.00675	-0.00783	-0.0074		625	-0.000257	-0.00315	0.000712	0.00802	0.01091	0.01583	0.02092	0.02152	0.02265	0.0281	0.03806	0.01372	0.0462	0.04192	0.05182
624.5	-0.00764	-0.00559	-0.00708	-0.0068	-0.00805	-0.00729		624.5	-4e-05	-0.00305	0.000929	0.00835	0.01144	0.01617	0.02126	0.02198	0.02308	0.02836	0.03803	0.01392	0.04634	0.04194	0.05202
624	-0.00777	-0.0055	-0.00717	-0.00672	-0.00795	-0.0076		624	-2e-05	-0.00277	0.000829	0.00838	0.0114	0.01608	0.02121	0.02181	0.02316	0.02854	0.03839	0.01361	0.04616	0.04154	0.05192
623.5	-0.00772	-0.00573	-0.00712	-0.00685	-0.00788	-0.00763		623.5	-0.000177	-0.003	0.000926	0.00835	0.01125	0.01611	0.0209	0.02191	0.02314	0.02859	0.03829	0.01407	0.04658	0.04209	0.05249
623	-0.00797	-0.00573	-0.00725	-0.00682	-0.00803	-0.0076		623	2e-05	-0.00282	0.000847	0.00852	0.01118	0.01617	0.02123	0.02176	0.02321	0.02837	0.03825	0.0139	0.04649	0.04201	0.05223
622.5	-0.00761	-0.00576	-0.00708	-0.00683	-0.00784	-0.00751		622.5	9.8e-05	-0.00286	0.000964	0.00865	0.01137	0.01642	0.02139	0.02194	0.02325	0.02875	0.03825	0.014	0.0466	0.04199	0.05232
622	-0.00774	-0.00576	-0.00722	-0.00696	-0.00794	-0.00749		622	3.9e-05	-0.00292	0.000943	0.00873	0.01134	0.01636	0.02108	0.0218	0.02308	0.0285	0.03844	0.01383	0.04655	0.0421	0.05226
621.5	-0.00766	-0.00563	-0.00733	-0.00682	-0.00787	-0.0074		621.5	2e-05	-0.00299	0.000923	0.0087	0.01143	0.01631	0.02127	0.02211	0.02306	0.0285	0.03856	0.0139	0.04657	0.04237	0.05238
621	-0.00767	-0.00573	-0.00717	-0.00684	-0.0079	-0.00763		621	-5.9e-05	-0.00291	0.00102	0.00879	0.01148	0.01632	0.02125	0.02183	0.02313	0.0286	0.03861	0.01401	0.04655	0.04236	0.05241
620.5	-0.00755	-0.00525	-0.00706	-0.00667	-0.00776	-0.00735		620.5	-9.8e-05	-0.00279	0.00118	0.00883	0.01164	0.01625	0.02136	0.02211	0.02326	0.02869	0.03865	0.01406	0.04675	0.04244	0.0525
620	-0.00751	-0.00558	-0.00708	-0.00694	-0.00787	-0.00731		620	7.8e-05	-0.00275	0.0011	0.00902	0.01159	0.01632	0.02149	0.02211	0.02314	0.02886	0.03869	0.014	0.04682	0.04229	0.05237
619.5	-0.00756	-0.00546	-0.00711	-0.00688	-0.00775	-0.00739		619.5	7.8e-05	-0.00259	0.00127	0.00897	0.01172	0.01659	0.02156	0.02226	0.02337	0.02885	0.03862	0.01421	0.04693	0.04242	0.05281
619	-0.00756	-0.00567	-0.00715	-0.00682	-0.00783	-0.0074		619	0.000156	-0.00255	0.00121	0.00903	0.01177	0.01644	0.02158	0.02218	0.02346	0.0289	0.03893	0.01434	0.04701	0.04247	0.05289
618.5	-0.00755	-0.00571	-0.0072	-0.00689	-0.00807	-0.00755		618.5	0.000547	-0.00224	0.00157	0.00939	0.01206	0.01672	0.02186	0.02248	0.02365	0.02915	0.03887	0.01424	0.04709	0.04276	0.05289
618	-0.00746	-0.00553	-0.00694	-0.00677	-0.00787	-0.00754		618	0.000254	-0.00243	0.00162	0.0095	0.01226	0.01696	0.02202	0.02272	0.02377	0.0292	0.03919	0.01425	0.04709	0.04255	0.05302
617.5	-0.00751	-0.0055	-0.00695	-0.00693	-0.00798	-0.00742		617.5	0.000312	-0.00222	0.00176	0.00963	0.01249	0.017	0.02189	0.02257	0.02376	0.02906	0.03911	0.01423	0.04703	0.04265	0.05309
617	-0.00743	-0.00555	-0.00704	-0.00696	-0.00787	-0.00748		617	0.000331	-0.00223	0.00152	0.00958	0.01211	0.01676	0.02183	0.02263	0.02375	0.02917	0.03913	0.01426	0.0469	0.04285	0.05302
616.5	-0.00734	-0.00535	-0.00699	-0.0068	-0.00774	-0.00735		616.5	0.000486	-0.00225	0.00164	0.00956	0.01247	0.01687	0.02191	0.0225	0.02386	0.02931	0.03916	0.01417	0.04709	0.04295	0.05299
616	-0.00754	-0.00567	-0.00721	-0.00684	-0.00804	-0.0075		616	0.000446	-0.00222	0.00181	0.00982	0.01231	0.01706	0.02209	0.02262	0.02395	0.02935	0.03945	0.01441	0.04721	0.043	0.05325
615.5	-0.00733	-0.00531	-0.00679	-0.00668	-0.00777	-0.00733		615.5	0.000194	-0.0022	0.00159	0.00959	0.01227	0.01694	0.02192	0.02261	0.02383	0.02939	0.03943	0.01422	0.04725	0.04305	0.05321
615	-0.00735	-0.00549	-0.00709	-0.00709	-0.00789	-0.00749		615	0.000445	-0.00202	0.00184	0.00969	0.01244	0.01705	0.02208	0.02302	0.02408	0.02946	0.03955	0.01439	0.04736	0.04329	0.05326
614.5	-0.0072	-0.00534	-0.00676	-0.00651	-0.00766	-0.00741		614.5	0.00054	-0.0019	0.00209	0.00998	0.01267	0.01715	0.02227	0.023	0.02436	0.0298	0.03979	0.01436	0.04742	0.04313	0.05333
614	-0.00728	-0.00539	-0.00696	-0.00692	-0.00783	-0.00757		614	0.000558	-0.00182	0.00202	0.01005	0.01277	0.01741	0.02232	0.02309	0.0243	0.02958	0.03965	0.0144	0.04772	0.04337	0.05367
613.5	-0.00703	-0.00522	-0.00673	-0.00663	-0.00768	-0.00716		613.5	0.00046	-0.00186	0.002	0.0101	0.01235	0.01717	0.0222	0.02297	0.02412	0.02981	0.03981	0.01462	0.04764	0.04349	0.05361
613	-0.00732	-0.00534	-0.00698	-0.00677	-0.00773	-0.00768		613	0.00065	-0.00202	0.00215	0.01009	0.01257	0.01738	0.0225	0.0231	0.02411	0.02962	0.03982	0.01485	0.04793	0.04358	0.05392
612.5	-0.00705	-0.00546	-0.00686	-0.00673	-0.0079	-0.00744		612.5	0.000686	-0.00171	0.00225	0.01023	0.01295	0.01749	0.02258	0.02342	0.02449	0.03	0.04007	0.01479	0.04796	0.04371	0.05399
612	-0.00725	-0.00521	-0.00689	-0.00684	-0.00778	-0.00746		612	0.000988	-0.00154	0.0023	0.01053	0.01314	0.01774	0.02271	0.02339	0.02476	0.0303	0.03998	0.01487	0.04808	0.04372	0.054
611.5	-0.00745	-0.00552	-0.00725	-0.00717	-0.00794	-0.00792		611.5	0.001	-0.00157	0.0025	0.01047	0.01301	0.01795	0.02292	0.02354	0.02498	0.03014	0.04046	0.01503	0.04827	0.04396	0.05438
611	-0.00729	-0.00555	-0.00714	-0.00707	-0.00798	-0.00779		611	0.000716	-0.00166	0.0024	0.01041	0.01304	0.01755	0.02291	0.02353	0.02481	0.03014	0.04062	0.01497	0.04845	0.04397	0.05436
610.5	-0.00716	-0.00532	-0.00689	-0.0069	-0.00785	-0.00774		610.5	0.000995	-0.00142	0.00256	0.01088	0.0134	0.01803	0.02316	0.02385	0.02514	0.03031	0.04065	0.01496	0.0484	0.044	0.05448
610	-0.00693	-0.00513	-0.0068	-0.0068	-0.00768	-0.00772		610	0.00114	-0.00149	0.00273	0.01096	0.0132	0.01804	0.02334	0.02364	0.02518	0.03047	0.04086	0.0152	0.04892	0.04462	0.05462
609.5	-0.00689	-0.00503	-0.00685	-0.00669	-0.00776	-0.00754		609.5	0.00115	-0.00141	0.00276	0.01093	0.01339	0.01811	0.02317	0.02376	0.02513	0.0306	0.04091	0.01557	0.04881	0.04462	0.05503
609	-0.00684	-0.00507	-0.00676	-0.00669	-0.00761	-0.00755		609	0.00107	-0.00151	0.00291	0.01091	0.0133	0.01804	0.02329	0.02387	0.02522	0.0306	0.04094	0.01553	0.04895	0.0448	0.05523
608.5	-0.00684	-0.0049	-0.00688	-0.00671	-0.0075	-0.00766		608.5	0.00122	-0.00138	0.00284	0.01104	0.01351	0.01841	0.02366	0.02415	0.02539	0.03068	0.04132	0.01577	0.04935	0.04505	0.05545
608	-0.0068	-0.00497	-0.00675	-0.00664	-0.00758	-0.00745		608	0.00136	-0.00122	0.0033	0.01133	0.01353	0.01846	0.0238	0.02418	0.02565	0.03096	0.04135	0.01569	0.04957	0.04506	0.05554
607.5	-0.00687	-0.00507	-0.00695	-0.00673	-0.00776	-0.00749		607.5	0.00146	-0.000944	0.00337	0.01149	0.01386	0.01873	0.02396	0.02446	0.02579	0.03135	0.04181	0.01609	0.04965	0.04545	0.05594
607	-0.00685	-0.00509	-0.00678	-0.00683	-0.00782	-0.00776		607	0.00141	-0.00108	0.00361	0.01158	0.014	0.01892	0.02415	0.02473	0.02599	0.03139	0.04215	0.016	0.05	0.04566	0.05627
606.5	-0.00675	-0.00507	-0.00672	-0.00665	-0.0078	-0.0077		606.5	0.00149	-0.001	0.00368	0.0118	0.01428	0.01877	0.02426	0.02481	0.02622	0.03161	0.04232	0.01628	0.05038	0.04631	0.05676
606	-0.00628	-0.00486	-0.00642	-0.00651	-0.00748	-0.00739		606	0.00166	-0.000712	0.00392	0.01207	0.01451	0.01934	0.02442	0.02498	0.02655	0.03195	0.04236	0.01668	0.05082	0.04661	0.05709
605.5	-0.00614	-0.00468	-0.00651	-0.00671	-0.0076	-0.00753		605.5	0.00177	-0.000706	0.00414	0.01239	0.01498	0.01969	0.02488	0.02544	0.02691	0.03251	0.04249	0.01658	0.05104	0.04675	0.05758
605	-0.00615	-0.00456	-0.00653	-0.00683	-0.0077	-0.00745		605	0.00193	-0.000403	0.00453	0.01265	0.01529	0.01987	0.0251	0.02567	0.02724	0.03297	0.04269	0.01679	0.05106	0.04698	0.05777
604.5	-0.00603	-0.00468	-0.00651	-0.00672	-0.00772	-0.00765		604.5	0.00202	-0.000104	0.00477	0.01291	0.0156	0.02024	0.02549	0.0261	0.02773	0.0333	0.04329	0.01707	0.05148	0.04744	0.05812
604	-0.0059	-0.00455	-0.00637	-0.00668	-0.00755	-0.0076		604	0.00212	-5.2e-05	0.005	0.01332	0.01599	0.02048	0.02558	0.02635	0.02796	0.03375	0.04353	0.01747	0.05186	0.04773	0.05868
603.5	-0.00556	-0.0043	-0.00607	-0.00666	-0.00758	-0.00758		603.5	0.00238	0.000426	0.0054	0.01366	0.01655	0.02088	0.02635	0.02709	0.02847	0.03419	0.04395	0.01771	0.0523	0.04825	0.05916
603	-0.0054	-0.00404	-0.00579	-0.00644	-0.00732	-0.00755		603	0.00267	0.000675	0.00591	0.01416	0.0171	0.02141	0.02673	0.02739	0.02888	0.0348	0.04428	0.01813	0.0527	0.04883	0.05975
602.5	-0.00501	-0.00383	-0.00579	-0.00629	-0.00745	-0.00754		602.5	0.00288	0.000985	0.0061	0.01442	0.01731	0.02186	0.02705	0.02776	0.02929	0.03522	0.04456	0.01865	0.05311	0.04936	0.06019
602	-0.00491	-0.00347	-0.00571	-0.00627	-0.00725	-0.00773		602	0.00305	0.00139	0.00633	0.01488	0.01769	0.02231	0.0276	0.02832	0.02972	0.03549	0.04497	0.01901	0.05366	0.04996	0.06093
601.5	-0.0045	-0.00338	-0.00527	-0.00605	-0.00712	-0.00747		601.5	0.00335	0.00136	0.00672	0.01514	0.018	0.02285	0.02805	0.02869	0.03014	0.03591	0.0457	0.01946	0.05412	0.05048	0.06165
601	-0.0044	-0.00329	-0.00511	-0.00596	-0.00724	-0.00753		601	0.00336	0.00169	0.00699	0.01545	0.01825	0.02299	0.02833	0.02911	0.03071	0.03645	0.04611	0.02004	0.05495	0.0513	0.06244
600.5	-0.00435	-0.00319	-0.0054	-0.00603	-0.00733	-0.00769		600.5	0.00354	0.00207	0.00745	0.01584	0.01892	0.02354	0.02889	0.02969	0.03136	0.03683	0.04672	0.02075	0.05567	0.05185	0.06309
600	-0.00368	-0.00253	-0.00495	-0.00567	-0.00687	-0.00729		600	0.00396	0.00261	0.00795	0.01634	0.01953	0.02411	0.02945	0.03024	0.03191	0.0375	0.04787	0.02122	0.05654	0.05266	0.06419
599.5	-0.00326	-0.0025	-0.00489	-0.00571	-0.00699	-0.0075		599.5	0.00406	0.00289	0.00839	0.01696	0.01985	0.02473	0.03016	0.03081	0.03249	0.03812	0.04828	0.02186	0.05724	0.05345	0.0652
599	-0.00264	-0.00222	-0.00436	-0.00531	-0.00662	-0.00732		599	0.0042	0.00332	0.00864	0.0175	0.02052	0.02543	0.03076	0.03134	0.03317	0.0388	0.0493	0.02242	0.05823	0.05448	0.06601
598.5	-0.00228	-0.00167	-0.00395	-0.00492	-0.00644	-0.00734		598.5	0.00448	0.00369	0.00926	0.01794	0.02103	0.02616	0.03144	0.03216	0.03388	0.03959	0.05016	0.02326	0.05893	0.0555	0.06714
598	-0.00167	-0.00125	-0.0036	-0.00452	-0.00628	-0.00704		598	0.00465	0.00405	0.00976	0.01847	0.02159	0.02662	0.0322	0.03293	0.0348	0.04048	0.05084	0.02407	0.06001	0.05655	0.06806
597.5	-0.0013	-0.000801	-0.00308	-0.00422	-0.00595	-0.00701		597.5	0.005	0.00471	0.01045	0.01927	0.02219	0.02745	0.03306	0.03395	0.0356	0.04151	0.05146	0.0251	0.06136	0.05782	0.06969
597	-0.000679	-0.000272	-0.00282	-0.00413	-0.00573	-0.00664		597	0.0051	0.00524	0.01117	0.02004	0.02301	0.02835	0.03403	0.03477	0.03644	0.0425	0.05246	0.02596	0.06247	0.05896	0.07105
596.5	9.1e-05	0.000348	-0.00246	-0.00354	-0.00531	-0.00633		596.5	0.00558	0.0058	0.01185	0.0209	0.02387	0.02916	0.03484	0.03586	0.03758	0.0436	0.05326	0.02726	0.06377	0.06045	0.07279
596	0.00064	0.0009	-0.0019	-0.0031	-0.00513	-0.00625		596	0.00593	0.00652	0.01283	0.02174	0.02494	0.03024	0.03607	0.03689	0.03875	0.04505	0.05429	0.02856	0.0653	0.06224	0.07452
595.5	0.00145	0.0014	-0.00145	-0.00272	-0.00492	-0.00595		595.5	0.0063	0.00731	0.01375	0.02293	0.02606	0.03123	0.03737	0.03832	0.04005	0.04648	0.05552	0.02976	0.06678	0.06366	0.07641
595	0.00199	0.00204	-0.00103	-0.00245	-0.0049	-0.006		595	0.00673	0.00796	0.01452	0.02404	0.0271	0.03266	0.03865	0.03955	0.04153	0.04774	0.05661	0.03114	0.06811	0.06529	0.07825
594.5	0.00281	0.00302	-0.000831	-0.0022	-0.00493	-0.00608		594.5	0.00745	0.00906	0.01552	0.02546	0.02851	0.03403	0.04047	0.04115	0.04302	0.04974	0.05797	0.03286	0.07	0.06731	0.08053
594	0.00367	0.00407	3.3e-05	-0.00162	-0.00413	-0.00544		594	0.00754	0.00961	0.01639	0.026	0.02947	0.03487	0.04144	0.04239	0.04402	0.05089	0.05952	0.03413	0.07151	0.06873	0.0828
593.5	0.00468	0.00489	0.000946	-0.000944	-0.00382	-0.0056		593.5	0.00817	0.01071	0.01709	0.02689	0.03031	0.03581	0.04271	0.04356	0.04532	0.05221	0.06054	0.03604	0.07357	0.07085	0.08507
593	0.00556	0.00568	0.00183	-0.000227	-0.00321	-0.00527		593	0.00841	0.01119	0.01741	0.02776	0.03105	0.03673	0.04386	0.04503	0.04652	0.05311	0.0624	0.03757	0.07524	0.07307	0.0875
592.5	0.00656	0.00674	0.00242	0.000199	-0.00284	-0.00564		592.5	0.00905	0.01229	0.01839	0.02895	0.03246	0.03805	0.0452	0.04609	0.04776	0.05444	0.0642	0.03971	0.07721	0.07552	0.09045
592	0.00739	0.00756	0.00309	0.000711	-0.00268	-0.00546		592	0.00959	0.01337	0.01972	0.03002	0.0335	0.03955	0.04657	0.04781	0.04963	0.05625	0.06615	0.04144	0.07914	0.07747	0.09274
591.5	0.0085	0.00824	0.0035	0.00155	-0.00219	-0.00534		591.5	0.01025	0.01461	0.02101	0.03125	0.03498	0.04099	0.04822	0.04927	0.05103	0.05777	0.06802	0.0429	0.08164	0.07989	0.09528
591	0.00942	0.00893	0.0047	0.00242	-0.00159	-0.00497		591	0.01078	0.01565	0.02252	0.03263	0.03619	0.04263	0.04963	0.05084	0.05275	0.05942	0.06993	0.04453	0.08366	0.08228	0.09821
590.5	0.01079	0.0097	0.0057	0.00294	-0.00102	-0.00455		590.5	0.01147	0.01712	0.02406	0.03464	0.03786	0.04421	0.05141	0.0526	0.05518	0.06176	0.07228	0.04737	0.08684	0.08513	0.10149
590	0.0124	0.01106	0.00677	0.00379	-0.000563	-0.00442		590	0.01216	0.01855	0.02566	0.03658	0.04024	0.04673	0.05376	0.05498	0.0581	0.06447	0.07462	0.04974	0.08975	0.08813	0.1053
589.5	0.01443	0.01221	0.00824	0.0044	0.000157	-0.00393		589.5	0.01332	0.01982	0.02764	0.03893	0.0427	0.04946	0.05651	0.05737	0.06067	0.06733	0.0777	0.0526	0.09314	0.09234	0.10945
589	0.01629	0.01378	0.0095	0.00554	0.00102	-0.00341		589	0.01407	0.0214	0.02928	0.04043	0.04445	0.05136	0.05878	0.05972	0.06315	0.06962	0.08026	0.05583	0.0966	0.09596	0.11342
588.5	0.01891	0.01596	0.011	0.00667	0.00191	-0.00268		588.5	0.01494	0.02339	0.03177	0.04283	0.04663	0.05397	0.06139	0.06264	0.06579	0.07311	0.083	0.05941	0.10094	0.10058	0.11791
588	0.02134	0.01799	0.0128	0.00794	0.00294	-0.00202		588	0.01653	0.02541	0.03421	0.04537	0.04953	0.05691	0.0646	0.06615	0.06935	0.07678	0.08645	0.06312	0.10533	0.10499	0.12305
587.5	0.02348	0.0202	0.01395	0.00895	0.00369	-0.00125		587.5	0.01804	0.02798	0.03678	0.0486	0.05298	0.06059	0.06848	0.06993	0.0735	0.08124	0.09002	0.06706	0.1103	0.11078	0.12908
587	0.02619	0.02228	0.01583	0.0101	0.00439	-0.000841		587	0.01952	0.03033	0.03991	0.05175	0.05657	0.06437	0.07264	0.07414	0.07785	0.08592	0.09414	0.07106	0.11489	0.11615	0.13483
586.5	0.0289	0.0242	0.01744	0.01124	0.00494	-0.000831		586.5	0.02118	0.03301	0.04271	0.05509	0.05985	0.06801	0.0765	0.07832	0.08185	0.09027	0.09882	0.07626	0.12035	0.12138	0.14108
586	0.03191	0.0268	0.01979	0.01241	0.00613	-0.000421		586	0.02268	0.03622	0.04611	0.05888	0.06379	0.07174	0.0809	0.08283	0.08616	0.09486	0.10366	0.08126	0.12606	0.12744	0.14746
585.5	0.03556	0.02989	0.02199	0.01412	0.00756	8e-05		585.5	0.02447	0.03891	0.04969	0.06213	0.06806	0.07634	0.08521	0.08734	0.09104	0.09975	0.11027	0.08698	0.13169	0.13324	0.15534
585	0.03928	0.03267	0.02439	0.01615	0.00892	0.000566		585	0.0267	0.04287	0.05416	0.06677	0.07276	0.08114	0.09031	0.09282	0.09674	0.1056	0.11563	0.09292	0.13831	0.14097	0.16311
584.5	0.04244	0.03571	0.02676	0.01729	0.00974	0.000673		584.5	0.02908	0.04572	0.05836	0.07163	0.07731	0.08623	0.09504	0.09794	0.10224	0.11146	0.12367	0.09961	0.14533	0.14839	0.17068
584	0.04683	0.03954	0.02984	0.01961	0.01122	0.00147		584	0.03125	0.04973	0.06267	0.076	0.08243	0.09129	0.10049	0.10358	0.10831	0.11732	0.13018	0.10653	0.15303	0.15638	0.17991
583.5	0.05109	0.04301	0.03245	0.02171	0.01249	0.00216		583.5	0.03347	0.05381	0.06734	0.0811	0.08788	0.09732	0.10645	0.10965	0.11444	0.12402	0.13712	0.11388	0.16072	0.16469	0.18947
583	0.05601	0.04667	0.03555	0.02409	0.0141	0.00288		583	0.03601	0.05814	0.07235	0.08638	0.0934	0.10334	0.11279	0.1158	0.12099	0.1309	0.1446	0.12149	0.16942	0.17412	0.19978
582.5	0.06102	0.05125	0.03944	0.02659	0.01603	0.0037		582.5	0.03859	0.0628	0.07779	0.09207	0.09945	0.10943	0.11941	0.12264	0.12841	0.13806	0.15274	0.12974	0.17838	0.18365	0.21082
582	0.06622	0.05507	0.04285	0.02918	0.01777	0.00456		582	0.0415	0.06757	0.08327	0.09815	0.10594	0.11592	0.12647	0.12969	0.13582	0.14599	0.16067	0.13829	0.18806	0.19397	0.22173
581.5	0.07148	0.05969	0.04627	0.03171	0.01957	0.00531		581.5	0.04433	0.07286	0.0891	0.10441	0.11272	0.12299	0.1336	0.13733	0.1439	0.15427	0.16965	0.14782	0.19809	0.20464	0.23398
581	0.07751	0.06441	0.0503	0.03451	0.02178	0.00615		581	0.04722	0.07795	0.09507	0.11062	0.11936	0.12996	0.14099	0.14526	0.15188	0.16242	0.17853	0.15743	0.20814	0.21568	0.24626
580.5	0.08327	0.0693	0.05431	0.03751	0.0236	0.00717		580.5	0.05051	0.08361	0.10143	0.11732	0.12642	0.13744	0.149	0.15306	0.1604	0.1714	0.18764	0.16711	0.21872	0.22722	0.25888
580	0.0895	0.07471	0.05862	0.04077	0.02581	0.00817		580	0.05379	0.08915	0.10786	0.12442	0.13376	0.14533	0.15726	0.16138	0.16946	0.18055	0.19712	0.17747	0.22981	0.23926	0.27225
579.5	0.09621	0.08001	0.06313	0.04404	0.02805	0.00909		579.5	0.05734	0.09532	0.11461	0.13161	0.14176	0.15355	0.16603	0.17048	0.17872	0.19014	0.20703	0.18788	0.24111	0.2512	0.28591
579	0.1031	0.0857	0.06751	0.04732	0.03056	0.01008		579	0.06076	0.10144	0.12199	0.13925	0.14982	0.16205	0.17475	0.1798	0.18867	0.20041	0.21786	0.19917	0.25362	0.26465	0.30089
578.5	0.11057	0.09182	0.0727	0.0511	0.03299	0.01139		578.5	0.06442	0.10789	0.12941	0.14722	0.15836	0.17125	0.18411	0.18955	0.19881	0.2108	0.22966	0.21117	0.26637	0.2785	0.31689
578	0.11806	0.09798	0.07771	0.05473	0.0355	0.01229		578	0.06893	0.11544	0.13767	0.1563	0.16786	0.18098	0.1949	0.2003	0.21015	0.22269	0.2417	0.22372	0.27986	0.29342	0.33358
577.5	0.12681	0.10516	0.08368	0.059	0.03842	0.01391		577.5	0.0732	0.1229	0.14601	0.16541	0.17753	0.19145	0.20597	0.21205	0.22195	0.23504	0.25527	0.23744	0.29459	0.30916	0.35142
577	0.13565	0.11257	0.08958	0.06351	0.04165	0.01494		577	0.07783	0.13125	0.15566	0.17552	0.18823	0.20212	0.21753	0.22359	0.23499	0.24819	0.26881	0.25209	0.31022	0.3262	0.3707
576.5	0.14519	0.12018	0.09595	0.06815	0.04504	0.01628		576.5	0.08265	0.13987	0.16563	0.1857	0.1994	0.21397	0.22986	0.23633	0.24778	0.26202	0.28354	0.26794	0.32675	0.34421	0.39112
576	0.15515	0.12854	0.10261	0.07297	0.04817	0.01783		576	0.08769	0.14903	0.17549	0.19666	0.21073	0.22611	0.24228	0.24955	0.2617	0.27616	0.29902	0.28481	0.34457	0.36341	0.41225
575.5	0.16604	0.13748	0.10992	0.07844	0.052	0.01921		575.5	0.09333	0.15878	0.18684	0.20832	0.22352	0.24	0.25679	0.26421	0.27756	0.29201	0.31593	0.30318	0.36354	0.38446	0.43583
575	0.17783	0.14681	0.11726	0.08386	0.05579	0.02095		575	0.09906	0.16881	0.19791	0.2206	0.23663	0.25346	0.27162	0.27932	0.29286	0.30876	0.33403	0.32159	0.38326	0.4051	0.46004
574.5	0.18982	0.15718	0.12565	0.09031	0.05995	0.02295		574.5	0.10548	0.17973	0.21027	0.23361	0.25093	0.26848	0.28742	0.29538	0.30996	0.32665	0.35312	0.34165	0.40428	0.42755	0.4857
574	0.20243	0.1677	0.13428	0.09634	0.06444	0.02483		574	0.11203	0.19076	0.22323	0.24694	0.26518	0.28405	0.30415	0.31191	0.32753	0.34449	0.37366	0.36251	0.4262	0.45134	0.51288
573.5	0.21573	0.17837	0.14284	0.10284	0.06866	0.02665		573.5	0.11875	0.20299	0.23687	0.26173	0.28033	0.30014	0.32057	0.32953	0.34606	0.36356	0.3944	0.38399	0.44884	0.47503	0.54071
573	0.22943	0.18981	0.15206	0.10923	0.07319	0.02837		573	0.12572	0.21498	0.25072	0.27645	0.29603	0.31675	0.33801	0.34713	0.36478	0.38304	0.4164	0.40757	0.47272	0.50043	0.57044
572.5	0.24387	0.2015	0.16151	0.11646	0.07805	0.03079		572.5	0.13295	0.22773	0.26498	0.29218	0.31255	0.33422	0.35607	0.36622	0.3851	0.40378	0.43802	0.43053	0.49673	0.52641	0.60013
572	0.25817	0.21339	0.17128	0.12342	0.08272	0.03258		572	0.14022	0.24062	0.27951	0.30761	0.32957	0.35145	0.37465	0.3851	0.4046	0.42417	0.46052	0.45391	0.52114	0.55274	0.62888
571.5	0.27357	0.22601	0.18117	0.13074	0.08777	0.0348		571.5	0.14773	0.25379	0.29451	0.32311	0.34653	0.37002	0.3936	0.40494	0.42584	0.44528	0.48312	0.47932	0.54724	0.58126	0.65987
571	0.28892	0.2387	0.19162	0.1381	0.09258	0.0369		571	0.15552	0.26743	0.30994	0.3396	0.36425	0.38775	0.41252	0.42536	0.44703	0.46775	0.50639	0.50391	0.57297	0.60838	0.69232
570.5	0.30492	0.25192	0.20211	0.146	0.09804	0.03901		570.5	0.16337	0.2812	0.32529	0.35658	0.38185	0.4064	0.43241	0.44502	0.46881	0.49018	0.53166	0.53058	0.60045	0.63752	0.72411
570	0.32129	0.26514	0.2128	0.15358	0.10332	0.04131		570	0.17134	0.29537	0.34131	0.37339	0.39958	0.42521	0.4526	0.4662	0.49058	0.51273	0.5558	0.55679	0.62783	0.66776	0.75693
569.5	0.33705	0.2784	0.22339	0.16139	0.10835	0.04327		569.5	0.17981	0.30963	0.35804	0.39102	0.41838	0.44445	0.47294	0.48758	0.51302	0.536	0.58056	0.58402	0.65479	0.69682	0.7909
569	0.35359	0.29175	0.23401	0.16939	0.11378	0.04542		569	0.18764	0.32368	0.37383	0.40794	0.43725	0.46309	0.49335	0.50798	0.53495	0.55859	0.60621	0.6113	0.68266	0.72763	0.82282
568.5	0.36976	0.30539	0.24483	0.17704	0.11897	0.04771		568.5	0.19614	0.33815	0.39032	0.42536	0.45583	0.48308	0.51331	0.53008	0.55718	0.58137	0.63089	0.63863	0.70965	0.75769	0.85606
568	0.38675	0.3192	0.25586	0.1851	0.12427	0.04983		568	0.20407	0.35284	0.40691	0.44302	0.47412	0.5027	0.53431	0.55129	0.58027	0.60549	0.65667	0.66633	0.73829	0.78795	0.8921
567.5	0.40316	0.33282	0.26707	0.19314	0.12956	0.05216		567.5	0.21255	0.36748	0.42321	0.4607	0.49317	0.52224	0.555	0.57329	0.60253	0.62839	0.68204	0.69325	0.76725	0.81805	0.92552
567	0.42038	0.34709	0.2782	0.20133	0.13492	0.05448		567	0.2208	0.38223	0.43999	0.4784	0.51212	0.54178	0.57615	0.59507	0.62617	0.65255	0.70815	0.7219	0.796	0.84957	0.96079
566.5	0.43754	0.36086	0.28959	0.20967	0.14035	0.05666		566.5	0.22953	0.39737	0.45723	0.49682	0.53179	0.56214	0.59795	0.61741	0.64972	0.67674	0.73437	0.75124	0.82494	0.88109	0.99619
566	0.45481	0.37529	0.30129	0.21787	0.1456	0.05887		566	0.23764	0.41179	0.47415	0.51501	0.55095	0.58236	0.61887	0.64034	0.67275	0.70099	0.76108	0.77955	0.85361	0.91243	1.03153
565.5	0.47287	0.38988	0.3125	0.2262	0.15149	0.06132		565.5	0.24671	0.42742	0.49101	0.53302	0.57048	0.6039	0.64125	0.66344	0.69723	0.72602	0.7891	0.80954	0.88376	0.94531	1.0689
565	0.49074	0.40478	0.32411	0.23449	0.15687	0.06373		565	0.25569	0.44316	0.5088	0.5522	0.59042	0.62444	0.6635	0.68659	0.72123	0.75088	0.81642	0.83944	0.9145	0.97693	1.10611
564.5	0.50786	0.41888	0.33515	0.24304	0.16221	0.06583		564.5	0.26433	0.45903	0.5264	0.57164	0.61125	0.64601	0.68643	0.71008	0.74623	0.77664	0.8445	0.86914	0.94505	1.01296	1.14113
564	0.52546	0.43363	0.34678	0.25124	0.16808	0.06806		564	0.27316	0.47446	0.5448	0.58976	0.63151	0.66762	0.70913	0.73342	0.77029	0.802	0.87255	0.89866	0.97548	1.04415	1.17966
563.5	0.5433	0.44886	0.35804	0.25985	0.17355	0.07049		563.5	0.28243	0.49021	0.56304	0.60881	0.652	0.69046	0.73248	0.75716	0.79593	0.82749	0.90215	0.9296	1.00671	1.07437	1.21777
563	0.56168	0.46422	0.36983	0.26829	0.17931	0.07284		563	0.29079	0.50568	0.58008	0.62785	0.67163	0.71106	0.75408	0.77972	0.82167	0.85323	0.93097	0.95975	1.03645	1.11104	1.2539
562.5	0.57954	0.47871	0.38172	0.27653	0.18477	0.07509		562.5	0.29986	0.52141	0.59706	0.64609	0.69217	0.7325	0.77667	0.80244	0.84439	0.87822	0.95975	0.99075	1.06593	1.14047	1.29301
562	0.59619	0.49285	0.39304	0.28448	0.18987	0.07723		562	0.3087	0.5366	0.61502	0.6654	0.7124	0.75339	0.79944	0.82512	0.86856	0.90315	0.98667	1.01788	1.09667	1.17409	1.32749
561.5	0.61291	0.50631	0.40373	0.29231	0.19531	0.07935		561.5	0.31742	0.55199	0.63223	0.6836	0.73207	0.77303	0.8206	0.84677	0.89165	0.92693	1.01271	1.04734	1.1233	1.20232	1.36196
561	0.62888	0.51953	0.4138	0.29946	0.1998	0.08122		561	0.32561	0.56527	0.64882	0.70051	0.75019	0.79215	0.84093	0.86744	0.91357	0.94985	1.03803	1.07614	1.15351	1.23081	1.39777
560.5	0.64372	0.53216	0.42361	0.30658	0.20438	0.08341		560.5	0.3336	0.57927	0.66349	0.71759	0.76761	0.81029	0.86006	0.88644	0.93497	0.97191	1.06154	1.09988	1.17736	1.25924	1.42811
560	0.65839	0.54375	0.43283	0.31342	0.20878	0.08538		560	0.34059	0.59209	0.67805	0.73312	0.78457	0.82704	0.87754	0.9061	0.95491	0.99224	1.08354	1.12455	1.20157	1.28629	1.45841
559.5	0.67151	0.5539	0.44122	0.31908	0.21256	0.08666		559.5	0.34733	0.6036	0.69175	0.74724	0.79987	0.84367	0.89391	0.92329	0.97345	1.01208	1.10488	1.14726	1.22699	1.31051	1.48645
559	0.68327	0.56446	0.44913	0.32458	0.21599	0.08855		559	0.35379	0.61514	0.70392	0.76124	0.81427	0.85781	0.90996	0.94082	0.99002	1.02852	1.12465	1.1699	1.24654	1.33343	1.50658
558.5	0.69478	0.57358	0.45606	0.32977	0.21933	0.08962		558.5	0.36023	0.62527	0.71589	0.77416	0.82761	0.87116	0.92517	0.95628	1.00657	1.04437	1.14213	1.18984	1.26564	1.35753	1.53826
558	0.70402	0.58172	0.4623	0.33437	0.22232	0.09104		558	0.36588	0.63507	0.72697	0.78588	0.84009	0.88454	0.93828	0.97084	1.02072	1.06023	1.16059	1.20668	1.28462	1.37752	1.55647
557.5	0.71261	0.58873	0.4677	0.33825	0.22485	0.09207		557.5	0.37072	0.64375	0.73708	0.79583	0.85097	0.89535	0.94986	0.98169	1.03491	1.07515	1.17507	1.22557	1.304	1.39425	1.58038
557	0.72022	0.59554	0.47287	0.34152	0.22691	0.09313		557	0.3753	0.65138	0.74553	0.80579	0.86111	0.9066	0.961	0.99458	1.04648	1.08665	1.19037	1.23779	1.31683	1.41122	1.58922
556.5	0.7269	0.60067	0.47712	0.34442	0.22907	0.09404		556.5	0.37963	0.65857	0.75319	0.81336	0.87002	0.91577	0.97071	1.00306	1.0581	1.09782	1.19885	1.25205	1.32677	1.42671	1.60751
556	0.73273	0.60583	0.48016	0.34691	0.23021	0.09464		556	0.38354	0.66498	0.7604	0.82179	0.8787	0.92444	0.97801	1.01288	1.06676	1.10753	1.2112	1.26304	1.34015	1.43438	1.62104
555.5	0.73759	0.60951	0.48336	0.34901	0.23194	0.09563		555.5	0.3865	0.66969	0.76594	0.82775	0.88459	0.92951	0.98607	1.02013	1.07469	1.11498	1.21873	1.27242	1.35101	1.44783	1.63558
555	0.74069	0.61263	0.48574	0.35041	0.23289	0.09598		555	0.38932	0.67482	0.77167	0.83391	0.89044	0.93805	0.99249	1.02783	1.08192	1.12219	1.22744	1.28132	1.35832	1.45808	1.64875
554.5	0.74402	0.61532	0.48688	0.35166	0.23355	0.09628		554.5	0.39209	0.67849	0.77604	0.83863	0.89549	0.9426	0.99895	1.03269	1.08689	1.1282	1.23491	1.28786	1.36573	1.46478	1.65257
554	0.74503	0.61694	0.4881	0.35209	0.23353	0.09644		554	0.39406	0.6819	0.77939	0.84121	0.90031	0.94605	1.00275	1.03723	1.09186	1.13441	1.23764	1.29254	1.37255	1.4707	1.65896
553.5	0.74544	0.61714	0.48822	0.35231	0.23343	0.09692		553.5	0.3957	0.68358	0.78197	0.84423	0.9024	0.94866	1.00529	1.03965	1.09457	1.13471	1.24317	1.29552	1.37623	1.47216	1.66396
553	0.74541	0.61746	0.48764	0.35199	0.23321	0.09699		553	0.39651	0.68549	0.78312	0.84659	0.90433	0.9509	1.00652	1.04105	1.0964	1.13853	1.24227	1.29607	1.37765	1.47408	1.66768
552.5	0.74372	0.6165	0.48659	0.35091	0.23263	0.09678		552.5	0.39752	0.68607	0.78421	0.84666	0.90553	0.95137	1.0074	1.04164	1.09696	1.13851	1.24545	1.29795	1.38021	1.47728	1.66809
552	0.74196	0.61469	0.485	0.34976	0.23168	0.09665		552	0.39759	0.68602	0.78414	0.84613	0.90389	0.95116	1.00759	1.0413	1.09626	1.13817	1.24437	1.29738	1.37758	1.47361	1.66597
551.5	0.73811	0.61178	0.48279	0.34837	0.23062	0.09661		551.5	0.39757	0.68469	0.78362	0.84494	0.90372	0.94876	1.00429	1.03892	1.09601	1.13612	1.23971	1.2939	1.37365	1.47103	1.66599
551	0.73298	0.60809	0.47987	0.34576	0.22861	0.09592		551	0.39708	0.68294	0.78116	0.84293	0.89993	0.94614	1.00178	1.0359	1.09133	1.13259	1.23715	1.28819	1.36941	1.46632	1.65803
550.5	0.72696	0.60384	0.47624	0.34292	0.2267	0.09535		550.5	0.39623	0.68056	0.77754	0.83995	0.89625	0.94211	0.99772	1.03175	1.08743	1.1269	1.23223	1.2816	1.36546	1.46005	1.64826
550	0.7211	0.59829	0.47176	0.33965	0.22473	0.09471		550	0.39481	0.67695	0.77362	0.83503	0.89248	0.93731	0.99164	1.02689	1.08088	1.11971	1.22347	1.27489	1.35556	1.45255	1.63705
549.5	0.71337	0.59251	0.46667	0.33637	0.22245	0.09415		549.5	0.39248	0.67297	0.76883	0.82953	0.8863	0.93117	0.98433	1.02021	1.07363	1.11355	1.2153	1.26535	1.34775	1.43901	1.6258
549	0.70503	0.58584	0.46118	0.33206	0.21964	0.09336		549	0.3902	0.6678	0.76352	0.82448	0.87892	0.92425	0.97754	1.01211	1.06562	1.10472	1.20452	1.25576	1.33584	1.42838	1.61427
548.5	0.6964	0.57864	0.45554	0.32768	0.21669	0.09233		548.5	0.38756	0.66211	0.75717	0.81761	0.87272	0.91608	0.96924	1.0043	1.05653	1.0952	1.19364	1.24445	1.32588	1.41743	1.60213
548	0.68678	0.57074	0.44941	0.32292	0.21367	0.09143		548	0.38455	0.65599	0.75016	0.81001	0.8647	0.90829	0.96081	0.99465	1.04694	1.08457	1.18504	1.23161	1.31224	1.40418	1.58291
547.5	0.67589	0.56264	0.44267	0.31768	0.21022	0.0902		547.5	0.38146	0.65021	0.74284	0.80173	0.85566	0.89898	0.95081	0.98441	1.03588	1.07313	1.17052	1.21741	1.29838	1.39142	1.57004
547	0.6661	0.55468	0.43609	0.31285	0.20682	0.08903		547	0.37811	0.64327	0.73478	0.79379	0.84652	0.88969	0.93999	0.97377	1.02482	1.06171	1.15665	1.2025	1.28543	1.37537	1.55004
546.5	0.65506	0.54626	0.4291	0.30771	0.20322	0.0879		546.5	0.37444	0.63649	0.72669	0.78523	0.83719	0.88031	0.9302	0.96229	1.013	1.04989	1.14301	1.1879	1.27023	1.35954	1.53795
546	0.64466	0.53763	0.42204	0.30243	0.19972	0.08668		546	0.37118	0.62878	0.71814	0.77596	0.82716	0.87014	0.91958	0.95153	1.00051	1.03803	1.12951	1.17251	1.25525	1.3433	1.51526
545.5	0.63351	0.52845	0.41493	0.29728	0.19632	0.08559		545.5	0.36709	0.6217	0.70904	0.76654	0.81694	0.8594	0.90778	0.93903	0.98832	1.0266	1.11521	1.15616	1.24138	1.32757	1.49771
545	0.62263	0.51979	0.4075	0.29205	0.19261	0.08432		545	0.36319	0.61376	0.70056	0.75756	0.80713	0.84872	0.89629	0.92766	0.97622	1.0123	1.09968	1.14048	1.22508	1.30751	1.48016
544.5	0.61153	0.51085	0.40029	0.28674	0.18898	0.0832		544.5	0.35895	0.60604	0.69183	0.74704	0.79708	0.83811	0.8852	0.91621	0.96398	0.9991	1.0858	1.12416	1.20765	1.29203	1.45551
544	0.60042	0.50205	0.39285	0.28134	0.18546	0.08187		544	0.35484	0.59787	0.68244	0.73772	0.78634	0.82747	0.87458	0.90338	0.95089	0.98625	1.07179	1.10919	1.19299	1.27476	1.4377
543.5	0.58898	0.49293	0.38558	0.276	0.1819	0.08041		543.5	0.35016	0.58942	0.67252	0.72668	0.77545	0.81628	0.86274	0.89101	0.93744	0.97288	1.05575	1.09234	1.17537	1.25413	1.41641
543	0.5775	0.48342	0.37788	0.27042	0.17817	0.07911		543	0.34598	0.58137	0.66299	0.71679	0.76427	0.80469	0.85003	0.87844	0.92388	0.95897	1.039	1.07528	1.15903	1.23856	1.39843
542.5	0.56636	0.47447	0.37075	0.2651	0.17482	0.07802		542.5	0.34102	0.57215	0.6529	0.7057	0.75259	0.79258	0.8378	0.86444	0.91032	0.94423	1.02414	1.05752	1.1421	1.21845	1.37761
542	0.55513	0.46552	0.36314	0.2596	0.17131	0.07686		542	0.33653	0.56336	0.64275	0.69488	0.74079	0.78035	0.82453	0.85178	0.89596	0.92996	1.00771	1.04157	1.12544	1.1991	1.35704
541.5	0.54356	0.45612	0.35556	0.25434	0.16789	0.07568		541.5	0.33158	0.55447	0.63201	0.68373	0.72906	0.76743	0.81084	0.83814	0.88128	0.91576	0.9907	1.0224	1.10653	1.18211	1.33272
541	0.53143	0.4461	0.34747	0.24836	0.16397	0.07439		541	0.32708	0.54573	0.62171	0.67225	0.71679	0.75534	0.79805	0.82379	0.86724	0.89996	0.97314	1.00443	1.08954	1.16053	1.31042
540.5	0.51912	0.43643	0.33952	0.24263	0.16001	0.07253		540.5	0.32199	0.53655	0.61101	0.66141	0.70462	0.7428	0.78524	0.8102	0.85264	0.88524	0.95635	0.98677	1.0699	1.1406	1.28529
540	0.50683	0.42644	0.33121	0.23661	0.1562	0.07139		540	0.31663	0.52669	0.60013	0.64928	0.69238	0.72949	0.77097	0.795	0.83696	0.86896	0.93716	0.96645	1.05122	1.12025	1.26294
539.5	0.49455	0.41614	0.32302	0.23071	0.15201	0.06967		539.5	0.31106	0.51668	0.5888	0.63677	0.67916	0.71566	0.75576	0.78015	0.82133	0.85147	0.92024	0.94827	1.03058	1.09946	1.23957
539	0.48217	0.40636	0.315	0.22514	0.1485	0.06836		539	0.3054	0.50687	0.57672	0.62478	0.6653	0.70139	0.74108	0.76503	0.80468	0.83489	0.9025	0.92813	1.00958	1.07707	1.2128
538.5	0.46963	0.39599	0.30687	0.21919	0.14433	0.06683		538.5	0.29965	0.49639	0.56544	0.61209	0.65231	0.68715	0.72594	0.75002	0.78872	0.81914	0.88386	0.90849	0.99102	1.05556	1.19147
538	0.45716	0.38634	0.29928	0.2136	0.14033	0.06527		538	0.29413	0.4856	0.55327	0.5995	0.63892	0.67396	0.7115	0.73365	0.77249	0.80206	0.86679	0.88874	0.97098	1.03585	1.16517
537.5	0.44502	0.37568	0.29062	0.20722	0.13625	0.06344		537.5	0.28862	0.4756	0.54213	0.58722	0.62494	0.65972	0.69602	0.71869	0.75575	0.78552	0.84851	0.87098	0.95189	1.01384	1.14333
537	0.43336	0.36582	0.28317	0.20148	0.13226	0.06212		537	0.28312	0.46603	0.53081	0.57552	0.61309	0.64658	0.68212	0.70348	0.74033	0.76928	0.83081	0.85304	0.93131	0.99256	1.1167
536.5	0.42172	0.35664	0.27539	0.19618	0.12837	0.05992		536.5	0.27807	0.45682	0.52058	0.56456	0.60034	0.63396	0.66831	0.69126	0.72537	0.75395	0.81538	0.83433	0.91437	0.9737	1.09719
536	0.41175	0.34808	0.26893	0.19167	0.12542	0.05902		536	0.27312	0.44764	0.51032	0.55381	0.58929	0.6217	0.65614	0.67738	0.7111	0.73997	0.80005	0.81783	0.89607	0.95553	1.0763
535.5	0.40191	0.34011	0.26276	0.1871	0.12219	0.05758		535.5	0.26822	0.43902	0.50054	0.54379	0.57799	0.60945	0.64346	0.66466	0.69796	0.72603	0.7844	0.80256	0.88055	0.93802	1.05778
535	0.39254	0.33232	0.25649	0.18252	0.11938	0.05669		535	0.26405	0.43086	0.49176	0.53402	0.5682	0.59929	0.63237	0.65276	0.68498	0.71276	0.77052	0.78679	0.86595	0.92084	1.03798
534.5	0.38395	0.32498	0.2506	0.17847	0.1166	0.05562		534.5	0.2593	0.42314	0.48264	0.52446	0.55759	0.58803	0.62124	0.64096	0.67298	0.70039	0.75718	0.77235	0.84952	0.90438	1.01993
534	0.37518	0.31793	0.24508	0.17421	0.11372	0.0542		534	0.25517	0.41569	0.47416	0.516	0.54719	0.57788	0.61003	0.63047	0.66139	0.68839	0.74469	0.75819	0.83531	0.88811	1.00222
533.5	0.36727	0.31106	0.2396	0.17009	0.11109	0.05271		533.5	0.25132	0.40891	0.46626	0.50694	0.53852	0.5679	0.59933	0.61864	0.64992	0.67572	0.73238	0.74502	0.8218	0.87527	0.98711
533	0.3605	0.3052	0.23479	0.16701	0.109	0.05172		533	0.24764	0.40174	0.45874	0.49924	0.52987	0.55951	0.59047	0.60951	0.64015	0.66593	0.71991	0.73303	0.80886	0.8616	0.97132
532.5	0.35276	0.29877	0.22962	0.16304	0.10621	0.05055		532.5	0.24355	0.39529	0.45089	0.49076	0.52166	0.5499	0.58097	0.59923	0.62937	0.65526	0.70981	0.72139	0.79629	0.84759	0.95484
532	0.34631	0.2935	0.22584	0.16029	0.10448	0.04949		532	0.23975	0.38909	0.44383	0.48331	0.51356	0.54167	0.57174	0.59003	0.62015	0.64563	0.69889	0.71055	0.78489	0.83552	0.93993
531.5	0.33998	0.28831	0.22163	0.1573	0.10218	0.04843		531.5	0.23674	0.38319	0.43754	0.47623	0.50594	0.53371	0.56344	0.58199	0.61102	0.63642	0.68945	0.69962	0.77371	0.82313	0.92782
531	0.33444	0.28327	0.21813	0.15438	0.10039	0.04775		531	0.23316	0.37749	0.43059	0.46968	0.49843	0.5259	0.55501	0.57388	0.60231	0.62658	0.67905	0.68941	0.76132	0.81179	0.91491
530.5	0.32899	0.27873	0.21427	0.15183	0.09882	0.04699		530.5	0.22973	0.37168	0.42448	0.46306	0.4918	0.51812	0.54717	0.5652	0.59405	0.61827	0.66964	0.68001	0.75215	0.80129	0.9025
530	0.32321	0.27417	0.21048	0.14935	0.09721	0.04604		530	0.22708	0.36613	0.41849	0.45646	0.48463	0.51234	0.54033	0.55808	0.58618	0.61049	0.66094	0.67016	0.74082	0.78862	0.89142
529.5	0.31842	0.26994	0.20731	0.14691	0.09541	0.04527		529.5	0.2239	0.36151	0.41264	0.45042	0.47838	0.50424	0.53246	0.55003	0.57836	0.60208	0.6523	0.66246	0.73218	0.77879	0.87959
529	0.31361	0.26569	0.20396	0.14444	0.09377	0.04425		529	0.22086	0.35654	0.4073	0.4443	0.47143	0.49849	0.52641	0.54356	0.56995	0.59427	0.6438	0.65336	0.72295	0.76928	0.86919
528.5	0.30906	0.26184	0.20108	0.14208	0.09209	0.04335		528.5	0.21831	0.35123	0.40174	0.43825	0.46559	0.49172	0.51881	0.53649	0.56319	0.5865	0.63525	0.64426	0.7143	0.75964	0.85775
528	0.30498	0.25802	0.19812	0.14041	0.09096	0.04262		528	0.21516	0.34731	0.39647	0.43341	0.45966	0.48505	0.51257	0.52935	0.55615	0.57813	0.62855	0.63694	0.70575	0.75079	0.84885
527.5	0.30092	0.25447	0.19535	0.13821	0.08984	0.04201		527.5	0.21249	0.34269	0.39144	0.42781	0.4537	0.47853	0.50617	0.52276	0.54854	0.57178	0.62062	0.62911	0.6973	0.74259	0.83855
527	0.29735	0.25147	0.19328	0.13658	0.08849	0.04126		527	0.21004	0.33799	0.38665	0.42261	0.44779	0.47345	0.50011	0.51646	0.54263	0.56521	0.61344	0.621	0.68882	0.73314	0.82944
526.5	0.29401	0.24802	0.19046	0.13483	0.08732	0.04057		526.5	0.20723	0.33392	0.38177	0.41804	0.4425	0.46786	0.49453	0.51077	0.53634	0.55817	0.60757	0.61492	0.68167	0.72503	0.81942
526	0.29069	0.24553	0.18835	0.13339	0.08622	0.04021		526	0.20547	0.33009	0.37739	0.41315	0.43792	0.46308	0.48907	0.50474	0.53061	0.55232	0.60117	0.60855	0.67507	0.718	0.81222
525.5	0.28788	0.24307	0.18664	0.13191	0.08538	0.03981		525.5	0.20271	0.3266	0.37304	0.40865	0.43313	0.45828	0.484	0.50014	0.52463	0.54758	0.59502	0.60225	0.66772	0.71082	0.80479
525	0.28539	0.2407	0.18463	0.13034	0.08423	0.03897		525	0.20038	0.32263	0.36944	0.4044	0.42913	0.45361	0.47922	0.4949	0.51964	0.5418	0.59	0.59671	0.66232	0.70517	0.79719
524.5	0.2826	0.23844	0.1828	0.1293	0.08343	0.03848		524.5	0.19884	0.31971	0.36561	0.40103	0.4251	0.44933	0.47474	0.49017	0.51559	0.53737	0.5839	0.59215	0.65729	0.69863	0.78947
524	0.28087	0.23641	0.18159	0.12803	0.08256	0.03808		524	0.19676	0.3167	0.3622	0.39768	0.42051	0.44555	0.47068	0.48618	0.51103	0.53296	0.57927	0.58681	0.65151	0.69305	0.78461
523.5	0.27871	0.23466	0.18024	0.12725	0.08196	0.03765		523.5	0.19479	0.31393	0.3589	0.39425	0.41732	0.44144	0.46674	0.48276	0.50663	0.52843	0.57546	0.58318	0.64617	0.68734	0.77834
523	0.27635	0.23285	0.17875	0.12641	0.08138	0.03732		523	0.19283	0.31078	0.35578	0.39045	0.41354	0.43758	0.46198	0.47799	0.5022	0.52363	0.571	0.578	0.64153	0.68221	0.77272
522.5	0.27498	0.23143	0.17756	0.12573	0.08093	0.03711		522.5	0.19118	0.30845	0.35308	0.38774	0.41045	0.43413	0.4591	0.47466	0.49878	0.51986	0.56676	0.57433	0.63676	0.67767	0.7672
522	0.27272	0.22971	0.17646	0.12476	0.08027	0.0364		522	0.1899	0.30602	0.34996	0.3848	0.40735	0.4313	0.45586	0.47107	0.49552	0.51683	0.56308	0.56927	0.63211	0.67207	0.76171
521.5	0.27137	0.22831	0.17542	0.12367	0.0797	0.03599		521.5	0.18831	0.30352	0.34728	0.38158	0.40407	0.42784	0.45215	0.46778	0.49176	0.51287	0.55869	0.56627	0.62759	0.6677	0.75653
521	0.26981	0.22682	0.17406	0.12293	0.07903	0.03577		521	0.18672	0.30105	0.34492	0.37904	0.40128	0.425	0.44931	0.46462	0.48854	0.50891	0.55451	0.56168	0.62359	0.66284	0.75171
520.5	0.26798	0.22523	0.17284	0.12203	0.07867	0.03545		520.5	0.185	0.29875	0.34195	0.37615	0.39814	0.42103	0.44591	0.46108	0.48448	0.50548	0.55132	0.5584	0.61923	0.65934	0.74606
520	0.26665	0.22401	0.17211	0.12151	0.07812	0.03514		520	0.18351	0.2961	0.33931	0.37317	0.39565	0.41857	0.4424	0.45767	0.48094	0.50194	0.54815	0.55542	0.61514	0.65358	0.74115
519.5	0.26485	0.22273	0.17116	0.12079	0.07773	0.03485		519.5	0.18231	0.29399	0.33718	0.37088	0.39265	0.41568	0.43941	0.45509	0.47788	0.49851	0.54391	0.55088	0.6115	0.64988	0.73602
519	0.26302	0.22125	0.16979	0.12002	0.07699	0.03435		519	0.18072	0.29141	0.3349	0.36795	0.38967	0.41249	0.43663	0.45145	0.47429	0.49432	0.54044	0.54681	0.6067	0.6457	0.73126
518.5	0.26126	0.21991	0.16869	0.11926	0.0763	0.03423		518.5	0.17921	0.28956	0.33185	0.3652	0.3871	0.40894	0.433	0.44822	0.47069	0.49135	0.53716	0.54344	0.60248	0.6408	0.72672
518	0.25944	0.21809	0.1675	0.11814	0.07578	0.03371		518	0.17805	0.28744	0.32956	0.36205	0.38368	0.40623	0.43024	0.4448	0.46726	0.48833	0.53248	0.53878	0.59773	0.63591	0.72123
517.5	0.25762	0.21655	0.1662	0.11746	0.07537	0.03344		517.5	0.17632	0.28448	0.32622	0.35895	0.38066	0.40317	0.42663	0.44128	0.46351	0.48406	0.52908	0.53503	0.59346	0.63081	0.71474
517	0.25588	0.21475	0.16504	0.11682	0.07473	0.03296		517	0.17464	0.28172	0.32354	0.35612	0.37732	0.39978	0.42301	0.43746	0.45949	0.48024	0.52431	0.53016	0.58823	0.6254	0.70943
516.5	0.2538	0.21302	0.16342	0.11555	0.07403	0.03281		516.5	0.17324	0.27935	0.3204	0.35327	0.37392	0.3961	0.41912	0.43343	0.45594	0.47598	0.52073	0.52603	0.58385	0.61991	0.70316
516	0.25114	0.2111	0.16205	0.11447	0.07333	0.03229		516	0.17157	0.27691	0.31737	0.34976	0.3705	0.39289	0.41529	0.43004	0.45156	0.47152	0.51548	0.521	0.57882	0.61493	0.69676
515.5	0.24857	0.20914	0.16027	0.1134	0.0724	0.03189		515.5	0.16963	0.27361	0.31418	0.34614	0.36648	0.38847	0.41163	0.42619	0.44697	0.46685	0.51108	0.51546	0.5731	0.60893	0.69068
515	0.24657	0.20721	0.1591	0.1124	0.07187	0.03174		515	0.16783	0.27062	0.31067	0.3432	0.3626	0.38494	0.40679	0.42118	0.44313	0.46193	0.50612	0.51037	0.56798	0.60233	0.68419
514.5	0.24381	0.2051	0.15727	0.11134	0.07117	0.03139		514.5	0.16598	0.26805	0.30742	0.33905	0.35909	0.38021	0.40269	0.41675	0.43838	0.45723	0.50014	0.50482	0.56144	0.59651	0.67576
514	0.24087	0.20246	0.1556	0.10964	0.07025	0.03091		514	0.1643	0.26449	0.30368	0.33519	0.35472	0.37639	0.39807	0.41204	0.43279	0.45197	0.49537	0.49881	0.55501	0.58935	0.669
513.5	0.2375	0.19954	0.15304	0.10811	0.06885	0.03015		513.5	0.16218	0.26137	0.29993	0.33115	0.35077	0.37212	0.39345	0.40704	0.42793	0.44665	0.48935	0.49355	0.54946	0.58321	0.6612
513	0.23438	0.19704	0.1514	0.10671	0.06812	0.02985		513	0.16018	0.25823	0.29646	0.3273	0.34651	0.36746	0.38903	0.40281	0.42266	0.44198	0.48371	0.48716	0.54322	0.57592	0.65385
512.5	0.23111	0.1945	0.14897	0.10538	0.0672	0.02939		512.5	0.15809	0.25449	0.29237	0.32337	0.34189	0.36302	0.38396	0.39668	0.41728	0.43612	0.47739	0.48075	0.53697	0.56949	0.64502
512	0.22718	0.19159	0.14665	0.1034	0.06601	0.02884		512	0.15603	0.25086	0.28828	0.31883	0.33759	0.35818	0.37903	0.39245	0.412	0.43124	0.47188	0.47417	0.52987	0.56223	0.63699
511.5	0.22427	0.189	0.14467	0.10203	0.0651	0.02873		511.5	0.15431	0.24714	0.28455	0.31434	0.33273	0.35337	0.37391	0.38743	0.40631	0.42501	0.46523	0.4678	0.52303	0.55492	0.62857
511	0.2202	0.18541	0.14232	0.09997	0.06363	0.02746		511	0.15205	0.24391	0.28036	0.31035	0.32835	0.34902	0.36879	0.38204	0.40121	0.42001	0.45949	0.46121	0.51651	0.54689	0.61982
510.5	0.21677	0.18264	0.13981	0.09828	0.06245	0.02727		510.5	0.14989	0.24044	0.27617	0.30595	0.32326	0.34372	0.36402	0.37631	0.39559	0.41374	0.4527	0.4538	0.50939	0.53947	0.61035
510	0.21268	0.17986	0.13717	0.09679	0.06132	0.02677		510	0.14793	0.23686	0.27216	0.30172	0.31907	0.339	0.35904	0.37133	0.38944	0.4081	0.44626	0.44679	0.50174	0.5314	0.60264
509.5	0.20855	0.17613	0.13452	0.09461	0.06022	0.0261		509.5	0.14527	0.23274	0.26768	0.29693	0.31377	0.33394	0.35373	0.36524	0.38362	0.40176	0.43922	0.43955	0.49447	0.52373	0.59346
509	0.20553	0.17324	0.13226	0.09307	0.05922	0.02568		509	0.1433	0.22885	0.26356	0.29231	0.30922	0.32846	0.34853	0.35988	0.37771	0.39596	0.43311	0.43293	0.48749	0.51562	0.58432
508.5	0.20101	0.16986	0.12976	0.09125	0.05772	0.02513		508.5	0.14106	0.22515	0.25897	0.28765	0.30417	0.32359	0.34264	0.35462	0.37164	0.3901	0.42678	0.42586	0.47982	0.50754	0.57523
508	0.19702	0.16648	0.1272	0.08921	0.05631	0.02448		508	0.13889	0.22159	0.25498	0.28352	0.29951	0.31903	0.33747	0.34914	0.36599	0.38364	0.41952	0.41843	0.47261	0.49915	0.56624
507.5	0.19299	0.16345	0.12454	0.08769	0.05524	0.02406		507.5	0.1368	0.21776	0.25072	0.27868	0.29478	0.31333	0.33185	0.34351	0.36047	0.37784	0.41287	0.41132	0.46522	0.49182	0.55671
507	0.1895	0.16046	0.12207	0.08594	0.05427	0.02385		507	0.13497	0.2139	0.2469	0.27428	0.28952	0.30866	0.32658	0.33782	0.35428	0.37183	0.40641	0.40451	0.45744	0.48336	0.54832
506.5	0.18503	0.1567	0.11933	0.08376	0.05271	0.0228		506.5	0.1323	0.21006	0.24232	0.26904	0.28457	0.30309	0.32056	0.33153	0.34862	0.36486	0.39922	0.39684	0.45023	0.47558	0.53894
506	0.181	0.15325	0.11638	0.0817	0.05125	0.0224		506	0.13006	0.20626	0.2377	0.26496	0.27966	0.29741	0.31534	0.32667	0.3422	0.35901	0.39205	0.38956	0.4429	0.46796	0.52928
505.5	0.17642	0.14966	0.11379	0.07963	0.05016	0.02183		505.5	0.1276	0.20198	0.23315	0.25953	0.27464	0.29212	0.30945	0.32017	0.33599	0.3523	0.38564	0.38215	0.43459	0.45945	0.51988
505	0.17227	0.14615	0.11107	0.07787	0.0489	0.02137		505	0.12547	0.19773	0.22845	0.25458	0.26953	0.28653	0.30374	0.31421	0.32981	0.34541	0.378	0.37381	0.42639	0.4504	0.50984
504.5	0.16805	0.14251	0.10817	0.0758	0.04738	0.02064		504.5	0.12279	0.19414	0.22348	0.24987	0.26378	0.28076	0.29776	0.30822	0.32325	0.33899	0.37058	0.36564	0.41889	0.44184	0.4995
504	0.16374	0.13946	0.1055	0.07397	0.04613	0.0203		504	0.12069	0.18978	0.21919	0.24481	0.25851	0.27547	0.29193	0.30204	0.31681	0.33304	0.36308	0.35814	0.41038	0.43296	0.48937
503.5	0.15848	0.13501	0.10228	0.07148	0.04459	0.01943		503.5	0.11809	0.18533	0.21412	0.23939	0.25264	0.26953	0.28613	0.29558	0.30955	0.32563	0.35589	0.34983	0.40281	0.42398	0.4796
503	0.15478	0.1317	0.09976	0.06971	0.04334	0.01885		503	0.11558	0.181	0.20932	0.2344	0.2469	0.2638	0.27968	0.28902	0.30332	0.31876	0.34867	0.34198	0.39398	0.41543	0.46976
502.5	0.14999	0.12792	0.09681	0.06746	0.042	0.0183		502.5	0.11304	0.17642	0.20418	0.22903	0.2416	0.25784	0.27352	0.28245	0.29645	0.31172	0.34142	0.33414	0.38597	0.40598	0.45909
502	0.14591	0.1245	0.09369	0.06561	0.04058	0.01771		502	0.11057	0.17254	0.19951	0.22382	0.23633	0.25236	0.26727	0.27652	0.28991	0.30501	0.33428	0.32649	0.37785	0.39788	0.44923
501.5	0.14107	0.12044	0.09064	0.06307	0.03906	0.01677		501.5	0.10803	0.16823	0.1947	0.21929	0.23073	0.24674	0.26193	0.27024	0.28321	0.29814	0.3266	0.3189	0.37038	0.38888	0.43973
501	0.13681	0.11697	0.08807	0.0612	0.03745	0.01639		501	0.10602	0.1641	0.19006	0.21406	0.22565	0.2407	0.2557	0.26393	0.27719	0.29155	0.31954	0.31083	0.36256	0.37998	0.42988
500.5	0.13224	0.11352	0.08529	0.05919	0.03611	0.01582		500.5	0.10334	0.16007	0.18553	0.20902	0.22025	0.23534	0.24979	0.25826	0.27081	0.28488	0.3128	0.3029	0.35408	0.37124	0.41943
500	0.12854	0.10994	0.08253	0.05732	0.03488	0.01525		500	0.10079	0.15603	0.1811	0.20402	0.21509	0.23012	0.24424	0.25223	0.26444	0.2787	0.30532	0.29521	0.34664	0.36312	0.41029
499.5	0.12425	0.1066	0.07965	0.05524	0.03357	0.01447		499.5	0.09858	0.15189	0.17644	0.19933	0.21022	0.22458	0.23821	0.24631	0.25837	0.272	0.29895	0.28824	0.33863	0.35523	0.40143
499	0.12072	0.10388	0.0774	0.05368	0.0329	0.01412		499	0.09626	0.14843	0.17248	0.19493	0.20527	0.22007	0.23322	0.24113	0.25283	0.26676	0.29176	0.28091	0.33184	0.34775	0.39295
498.5	0.11692	0.10047	0.07497	0.052	0.03145	0.01387		498.5	0.09415	0.14433	0.16794	0.19078	0.20023	0.21444	0.22792	0.23534	0.24641	0.26038	0.286	0.27419	0.32441	0.33941	0.38383
498	0.11323	0.09754	0.07267	0.05027	0.03044	0.01322		498	0.09231	0.14146	0.16423	0.18642	0.19614	0.20981	0.2229	0.23087	0.24125	0.25507	0.27943	0.26755	0.31757	0.33245	0.37519
497.5	0.11011	0.09478	0.0705	0.04852	0.02948	0.01281		497.5	0.09029	0.13776	0.15967	0.18205	0.19163	0.20543	0.2182	0.22488	0.23574	0.24908	0.27353	0.26059	0.31119	0.32538	0.36776
497	0.10672	0.09176	0.06863	0.04704	0.02816	0.01244		497	0.08811	0.13442	0.15629	0.17796	0.18745	0.20109	0.21374	0.22059	0.23121	0.24393	0.268	0.25517	0.3053	0.31865	0.35984
496.5	0.10382	0.0896	0.0664	0.04564	0.02742	0.0118		496.5	0.08613	0.13098	0.15266	0.17386	0.18287	0.19651	0.20879	0.21573	0.22605	0.23846	0.26201	0.24926	0.29899	0.312	0.35265
496	0.10107	0.08743	0.06493	0.04461	0.02674	0.0116		496	0.0842	0.12766	0.14919	0.17022	0.17927	0.19249	0.20479	0.21139	0.22113	0.23389	0.25655	0.24388	0.29344	0.30649	0.346
495.5	0.09797	0.08475	0.0628	0.043	0.02567	0.01087		495.5	0.08274	0.12479	0.14592	0.16672	0.17542	0.18888	0.20067	0.20748	0.21683	0.22937	0.2518	0.23839	0.28787	0.29996	0.33807
495	0.09525	0.082	0.06094	0.04176	0.02485	0.01089		495	0.0807	0.122	0.1425	0.16338	0.17166	0.18442	0.19647	0.2032	0.21228	0.22488	0.24717	0.23272	0.28236	0.29377	0.33179
494.5	0.09275	0.08041	0.05927	0.04073	0.02419	0.01023		494.5	0.07935	0.11937	0.13931	0.16014	0.168	0.18079	0.19273	0.19885	0.20817	0.22008	0.24189	0.22791	0.27698	0.2882	0.32532
494	0.09014	0.07827	0.05748	0.03928	0.02307	0.00994		494	0.07744	0.1164	0.13632	0.15641	0.16416	0.17724	0.18848	0.19477	0.20362	0.21575	0.23733	0.22254	0.27092	0.28243	0.31853
493.5	0.08751	0.07569	0.05578	0.03812	0.02227	0.00939		493.5	0.07547	0.11342	0.1329	0.15295	0.16067	0.17334	0.18433	0.19047	0.19939	0.2112	0.23233	0.21789	0.26624	0.27677	0.31221
493	0.08486	0.07373	0.05415	0.03684	0.02158	0.00894		493	0.07384	0.11072	0.12965	0.14979	0.15741	0.16949	0.18067	0.18666	0.19496	0.20712	0.22812	0.2126	0.26093	0.27123	0.30565
492.5	0.08256	0.0715	0.05263	0.03551	0.02086	0.0086		492.5	0.072	0.1081	0.12675	0.1462	0.15383	0.16614	0.1764	0.18247	0.19089	0.2024	0.223	0.20756	0.25561	0.26539	0.30018
492	0.08017	0.0697	0.05102	0.03432	0.02008	0.00839		492	0.07051	0.10547	0.12383	0.14318	0.15041	0.16251	0.17316	0.17897	0.18744	0.19848	0.21896	0.20315	0.25122	0.26025	0.29423
491.5	0.07792	0.06774	0.04926	0.03335	0.01927	0.00809		491.5	0.06911	0.10247	0.12082	0.13994	0.14699	0.15882	0.16938	0.17501	0.18315	0.19446	0.2144	0.1984	0.24596	0.25515	0.28851
491	0.07539	0.06572	0.04783	0.03239	0.01845	0.00741		491	0.06745	0.10021	0.11797	0.13701	0.14379	0.15553	0.16615	0.17123	0.17925	0.19064	0.21008	0.19372	0.24107	0.25016	0.28245
490.5	0.07315	0.06425	0.04627	0.03117	0.01783	0.00717		490.5	0.06619	0.09743	0.1152	0.13388	0.14083	0.15202	0.16232	0.1677	0.17537	0.18654	0.20621	0.18886	0.2368	0.24508	0.27666
490	0.0715	0.06246	0.045	0.03046	0.01722	0.0069		490	0.06438	0.09519	0.11215	0.13093	0.13726	0.14871	0.15899	0.16396	0.17156	0.1831	0.20154	0.18508	0.23212	0.24092	0.27122
489.5	0.06923	0.06032	0.04379	0.02945	0.0164	0.00629		489.5	0.06301	0.09265	0.10952	0.12765	0.1343	0.14554	0.15579	0.16055	0.16801	0.17901	0.19845	0.181	0.22764	0.2353	0.26591
489	0.06741	0.05872	0.04266	0.02856	0.01602	0.00598		489	0.06131	0.09012	0.10684	0.12518	0.13127	0.14241	0.15241	0.15707	0.1648	0.17528	0.19438	0.1774	0.22394	0.23147	0.26149
488.5	0.06542	0.05745	0.04142	0.02773	0.01547	0.00585		488.5	0.05997	0.08826	0.10467	0.12245	0.12865	0.13966	0.1496	0.15426	0.16129	0.17207	0.19091	0.17315	0.21957	0.22725	0.25649
488	0.06386	0.05572	0.04038	0.02692	0.015	0.00568		488	0.05902	0.0863	0.10236	0.12028	0.12622	0.13723	0.14673	0.15142	0.15816	0.16895	0.1872	0.16939	0.21566	0.22257	0.25155
487.5	0.06239	0.05452	0.03923	0.02588	0.01447	0.00565		487.5	0.05737	0.08407	0.0999	0.11764	0.1235	0.1342	0.144	0.14865	0.15511	0.16593	0.18407	0.16601	0.21227	0.21908	0.24737
487	0.06084	0.05308	0.03803	0.02531	0.014	0.00543		487	0.05578	0.08178	0.09734	0.11512	0.12094	0.13159	0.14089	0.14549	0.15198	0.16246	0.18108	0.16234	0.20851	0.21525	0.24291
486.5	0.05903	0.052	0.03694	0.02476	0.01325	0.00491		486.5	0.05424	0.07998	0.09545	0.11248	0.11855	0.1291	0.13823	0.14303	0.14943	0.15938	0.17769	0.15898	0.20451	0.21123	0.23834
486	0.05734	0.0504	0.03602	0.0237	0.01292	0.00436		486	0.05375	0.07823	0.09345	0.1108	0.11651	0.12713	0.13622	0.1407	0.14698	0.15752	0.17452	0.15581	0.2017	0.20735	0.23481
485.5	0.05643	0.0497	0.03519	0.0235	0.0128	0.00438		485.5	0.05246	0.07639	0.09154	0.10851	0.11396	0.12468	0.13366	0.13803	0.14418	0.1541	0.17187	0.15303	0.19824	0.20438	0.23099
485	0.05505	0.04839	0.03429	0.02238	0.01222	0.00417		485	0.05134	0.07458	0.08924	0.10631	0.11206	0.12214	0.1313	0.13535	0.14154	0.15185	0.16923	0.15013	0.19552	0.20123	0.22738
484.5	0.05394	0.04735	0.03376	0.02225	0.01185	0.00415		484.5	0.05014	0.07306	0.0875	0.10456	0.10994	0.11999	0.12898	0.13338	0.13931	0.1494	0.1668	0.14732	0.19273	0.19795	0.22389
484	0.05245	0.04607	0.03272	0.02163	0.01118	0.00397		484	0.04904	0.07151	0.08579	0.10279	0.10808	0.118	0.12688	0.13115	0.13712	0.14695	0.16439	0.14464	0.18981	0.19495	0.22041
483.5	0.05149	0.04528	0.03211	0.02107	0.01098	0.00381		483.5	0.04809	0.06998	0.08422	0.10105	0.10586	0.116	0.12474	0.1288	0.1347	0.14456	0.16186	0.142	0.187	0.19184	0.217
483	0.05036	0.04441	0.03151	0.02061	0.01073	0.00379		483	0.04714	0.0684	0.08247	0.099	0.10424	0.11414	0.12271	0.12659	0.13259	0.14242	0.15947	0.1396	0.18433	0.18913	0.21386
482.5	0.04939	0.04348	0.03088	0.0203	0.01048	0.00362		482.5	0.04617	0.06708	0.08106	0.09735	0.1023	0.11211	0.12077	0.12469	0.13022	0.13998	0.15721	0.1371	0.18178	0.18633	0.21077
482	0.048	0.04244	0.02985	0.01958	0.00996	0.00309		482	0.04535	0.06547	0.0793	0.09565	0.10049	0.11032	0.11885	0.1226	0.12802	0.13782	0.15458	0.1344	0.17916	0.18339	0.20765
481.5	0.04684	0.04132	0.02911	0.01891	0.0095	0.0028		481.5	0.04438	0.06417	0.07775	0.09397	0.09885	0.10846	0.11704	0.12068	0.12622	0.13581	0.15222	0.13217	0.17677	0.18073	0.20447
481	0.04565	0.04055	0.02848	0.0185	0.0093	0.00291		481	0.04358	0.06274	0.07615	0.09235	0.09681	0.10679	0.11489	0.11865	0.12398	0.13365	0.15004	0.12952	0.17414	0.17812	0.20129
480.5	0.04458	0.03966	0.0277	0.01805	0.00897	0.00289		480.5	0.04251	0.0612	0.07443	0.09036	0.0951	0.10469	0.11272	0.1166	0.12167	0.13114	0.14767	0.12702	0.17153	0.1753	0.19821
480	0.04341	0.03854	0.02709	0.01748	0.00852	0.00265		480	0.04175	0.05976	0.07277	0.08888	0.09331	0.10265	0.11081	0.11452	0.11959	0.12926	0.14547	0.12445	0.16868	0.1722	0.19501
479.5	0.04223	0.03753	0.02615	0.01706	0.00818	0.00231		479.5	0.04081	0.05853	0.07129	0.08695	0.09158	0.10103	0.10921	0.1126	0.11748	0.12713	0.14326	0.1221	0.1662	0.16956	0.19199
479	0.04124	0.03669	0.02543	0.01631	0.00776	0.00214		479	0.03977	0.05694	0.06953	0.08525	0.08974	0.0991	0.10695	0.11057	0.11551	0.12474	0.14112	0.11964	0.16367	0.1669	0.18902
478.5	0.04018	0.03576	0.02499	0.01589	0.00739	0.00189		478.5	0.03904	0.05572	0.0682	0.08354	0.08804	0.09726	0.10523	0.10874	0.11359	0.12269	0.13851	0.11724	0.16099	0.16411	0.18568
478	0.03895	0.0346	0.02409	0.0151	0.00706	0.00166		478	0.03829	0.05434	0.06667	0.0822	0.08638	0.09552	0.10354	0.10685	0.11167	0.12079	0.13645	0.1148	0.15872	0.16143	0.18298
477.5	0.03764	0.03356	0.02325	0.01461	0.00669	0.00147		477.5	0.03736	0.05304	0.06496	0.08048	0.08472	0.09375	0.10157	0.105	0.10957	0.11856	0.13452	0.11246	0.15646	0.15893	0.17998
477	0.03674	0.03282	0.0224	0.01431	0.00648	0.00137		477	0.03624	0.05164	0.0634	0.07871	0.0829	0.09206	0.09974	0.10293	0.1076	0.11643	0.13232	0.11029	0.15376	0.15643	0.17693
476.5	0.03551	0.03184	0.02173	0.0136	0.00607	0.00119		476.5	0.03569	0.05043	0.0622	0.07729	0.08142	0.09038	0.09803	0.10115	0.10569	0.11473	0.13014	0.10787	0.15141	0.15382	0.17408
476	0.03435	0.0307	0.02105	0.01302	0.0057	0.000785		476	0.03492	0.04905	0.0607	0.07553	0.07974	0.0887	0.09611	0.09921	0.10355	0.11259	0.1279	0.10577	0.14915	0.1514	0.17144
475.5	0.0335	0.02997	0.02043	0.01267	0.00541	0.000631		475.5	0.03423	0.04778	0.05934	0.0741	0.07813	0.08722	0.09468	0.09751	0.10209	0.11069	0.12612	0.10346	0.14685	0.14895	0.16848
475	0.03243	0.02923	0.01979	0.01224	0.00515	0.000651		475	0.03347	0.04672	0.05801	0.07286	0.07672	0.08553	0.09275	0.09571	0.09997	0.10905	0.12413	0.10137	0.14495	0.1467	0.16595
474.5	0.03158	0.02845	0.01895	0.01182	0.00489	0.000431		474.5	0.03264	0.04531	0.0565	0.0713	0.07524	0.084	0.09118	0.09406	0.09837	0.10708	0.12229	0.09927	0.14255	0.14424	0.16336
474	0.0306	0.02777	0.01861	0.01152	0.00466	0.000465		474	0.03207	0.04437	0.05545	0.07006	0.07382	0.08259	0.08966	0.09273	0.09697	0.1055	0.12008	0.09713	0.1407	0.14211	0.16095
473.5	0.02957	0.02682	0.01794	0.01091	0.00431	0.000322		473.5	0.03114	0.04309	0.05398	0.06847	0.0723	0.0809	0.08795	0.09086	0.09483	0.10355	0.11838	0.09499	0.13833	0.13965	0.1582
473	0.02865	0.02615	0.01729	0.01055	0.00404	0.000178		473	0.03047	0.04195	0.05266	0.06714	0.071	0.07933	0.08653	0.08921	0.09326	0.10198	0.11667	0.09344	0.13674	0.13787	0.15593
472.5	0.02806	0.02553	0.0169	0.01053	0.00396	0.00013		472.5	0.03009	0.041	0.05183	0.06609	0.06984	0.07832	0.08526	0.08793	0.09195	0.1004	0.11478	0.0917	0.13495	0.13599	0.15366
472	0.02697	0.02464	0.01619	0.01002	0.00355	4.9e-05		472	0.02916	0.04012	0.05065	0.06455	0.0684	0.07678	0.08375	0.08642	0.09057	0.09879	0.11328	0.08967	0.13288	0.13392	0.15136
471.5	0.02614	0.02382	0.01556	0.00936	0.00327	-0.00028		471.5	0.02868	0.0389	0.04942	0.06339	0.06717	0.07523	0.08232	0.08506	0.08888	0.09714	0.11159	0.08801	0.1311	0.13161	0.14914
471	0.02511	0.02335	0.01495	0.00887	0.00282	-0.00043		471	0.02806	0.03783	0.04814	0.06208	0.06581	0.0741	0.08099	0.08362	0.08728	0.0958	0.10985	0.0862	0.1294	0.1298	0.14685
470.5	0.02446	0.02259	0.01442	0.00873	0.00268	-0.000332		470.5	0.02732	0.03682	0.04717	0.06104	0.06465	0.07287	0.07941	0.08221	0.08586	0.09407	0.10816	0.08447	0.12754	0.12823	0.14494
470	0.02352	0.02169	0.01385	0.00797	0.00238	-0.000618		470	0.02688	0.03598	0.04602	0.05984	0.06357	0.07166	0.07829	0.08088	0.08441	0.09278	0.1064	0.08298	0.1259	0.12612	0.14306
469.5	0.02272	0.0212	0.01338	0.00794	0.00212	-0.000487		469.5	0.02618	0.03511	0.04531	0.05848	0.06226	0.07034	0.07716	0.07972	0.08316	0.09149	0.10516	0.08112	0.1241	0.12426	0.14049
469	0.02176	0.02026	0.0127	0.00733	0.00198	-0.000893		469	0.02559	0.03414	0.04408	0.05752	0.061	0.06916	0.07578	0.0782	0.08165	0.09021	0.10327	0.07929	0.1221	0.12235	0.13814
468.5	0.02099	0.01974	0.0123	0.00694	0.00167	-0.000864		468.5	0.02492	0.03299	0.04282	0.05599	0.05977	0.06773	0.07437	0.0766	0.08015	0.08832	0.10152	0.07763	0.12024	0.1204	0.13629
468	0.02005	0.01896	0.01189	0.00672	0.00135	-0.00092		468	0.02418	0.03212	0.0415	0.05505	0.05829	0.06642	0.07305	0.07536	0.07858	0.08676	0.10029	0.07593	0.11875	0.11843	0.13425
467.5	0.01949	0.0181	0.01139	0.00641	0.00131	-0.000993		467.5	0.02377	0.03123	0.04079	0.05393	0.05753	0.06531	0.07189	0.07415	0.07742	0.0854	0.09861	0.0741	0.11694	0.1164	0.13191
467	0.01851	0.01751	0.01081	0.00573	0.000846	-0.0016		467	0.02335	0.03019	0.03972	0.05272	0.05628	0.06421	0.07062	0.07282	0.07612	0.08385	0.09709	0.07232	0.11506	0.11466	0.13001
466.5	0.0174	0.01666	0.01001	0.00547	0.000382	-0.0018		466.5	0.02281	0.0295	0.03885	0.0516	0.05542	0.06339	0.06949	0.07166	0.07505	0.08276	0.0956	0.07109	0.11381	0.11322	0.12809
466	0.01659	0.0159	0.00946	0.00499	7e-05	-0.00195		466	0.02208	0.0287	0.0376	0.05058	0.05404	0.06203	0.06836	0.07033	0.07353	0.08143	0.0942	0.06927	0.11228	0.11136	0.12605
465.5	0.01602	0.01546	0.00893	0.00482	-0.000106	-0.00191		465.5	0.02152	0.02764	0.03672	0.04955	0.05274	0.06066	0.06685	0.06899	0.07208	0.07975	0.09275	0.06753	0.11038	0.10934	0.12411
465	0.01518	0.0148	0.00856	0.00404	-0.000301	-0.00215		465	0.02106	0.02693	0.03596	0.04838	0.05177	0.05971	0.06574	0.06781	0.07103	0.07861	0.09128	0.06631	0.10901	0.10801	0.12208
464.5	0.01457	0.01418	0.00793	0.0036	-0.000694	-0.00217		464.5	0.02059	0.02614	0.03482	0.04745	0.0509	0.05867	0.06473	0.06687	0.06963	0.07749	0.09	0.06498	0.10742	0.10653	0.12047
464	0.0138	0.01371	0.00773	0.00366	-0.000824	-0.00222		464	0.01999	0.02519	0.03408	0.04638	0.05017	0.05755	0.06378	0.06577	0.0687	0.07614	0.08874	0.06347	0.10609	0.10492	0.11867
463.5	0.01328	0.01327	0.00723	0.00343	-0.000794	-0.00238		463.5	0.0197	0.02446	0.03334	0.04579	0.04903	0.05671	0.06279	0.0646	0.06754	0.07509	0.08754	0.06198	0.10457	0.1036	0.11704
463	0.01236	0.01249	0.00659	0.00281	-0.00138	-0.00272		463	0.01915	0.02378	0.03242	0.04475	0.04805	0.05581	0.06177	0.06365	0.06659	0.07421	0.08649	0.06085	0.10347	0.10225	0.1156
462.5	0.01201	0.01207	0.00663	0.00272	-0.00119	-0.00245		462.5	0.01876	0.02297	0.03146	0.04382	0.04714	0.05472	0.06056	0.06241	0.0653	0.07297	0.08508	0.05934	0.10222	0.10071	0.1138
462	0.01164	0.01176	0.00625	0.00248	-0.00116	-0.00249		462	0.01836	0.02228	0.03086	0.04298	0.04666	0.05383	0.05985	0.06173	0.06453	0.07204	0.08403	0.05832	0.10092	0.09944	0.11258
461.5	0.01113	0.01138	0.00584	0.00231	-0.00139	-0.00243		461.5	0.01768	0.02159	0.02996	0.04233	0.04572	0.05299	0.05883	0.06061	0.06333	0.07077	0.08297	0.0571	0.09981	0.09809	0.11097
461	0.0106	0.01083	0.00548	0.00216	-0.0017	-0.0025		461	0.01735	0.02079	0.02916	0.04118	0.04494	0.052	0.05791	0.05961	0.06229	0.06972	0.0821	0.05592	0.09839	0.09678	0.10955
460.5	0.01003	0.01053	0.00521	0.00191	-0.00171	-0.00248		460.5	0.01679	0.01999	0.02829	0.04043	0.04396	0.05107	0.05705	0.05872	0.06143	0.06918	0.08095	0.05485	0.09746	0.09582	0.10823
460	0.00981	0.0101	0.00496	0.00165	-0.00212	-0.00265		460	0.01656	0.01988	0.02779	0.03981	0.04333	0.05045	0.05633	0.05799	0.06056	0.06817	0.0802	0.05383	0.0965	0.0948	0.1069
459.5	0.00927	0.00977	0.00465	0.00149	-0.00213	-0.00278		459.5	0.01623	0.01928	0.02726	0.0392	0.04277	0.04988	0.05551	0.05746	0.06	0.06738	0.07889	0.05299	0.09554	0.09359	0.10603
459	0.00876	0.00931	0.00431	0.00119	-0.00226	-0.00274		459	0.0156	0.01862	0.02651	0.03834	0.0418	0.04876	0.05452	0.05615	0.05894	0.06638	0.07808	0.05191	0.09443	0.09267	0.10458
458.5	0.00805	0.00882	0.00405	0.000988	-0.00247	-0.00291		458.5	0.01541	0.01777	0.02588	0.03765	0.04113	0.04797	0.05396	0.05559	0.05805	0.06523	0.07744	0.05102	0.09367	0.09152	0.10346
458	0.00779	0.00866	0.00358	0.000624	-0.0027	-0.00295		458	0.01497	0.01729	0.02536	0.03703	0.04046	0.04736	0.05319	0.05475	0.05724	0.0645	0.07655	0.0504	0.09294	0.09042	0.10233
457.5	0.00746	0.00836	0.00351	0.000844	-0.00272	-0.00268		457.5	0.01499	0.01696	0.02483	0.0364	0.03972	0.04674	0.05264	0.05425	0.05658	0.06397	0.07561	0.04923	0.09193	0.08947	0.10112
457	0.00729	0.00789	0.00317	0.000455	-0.00297	-0.00297		457	0.01452	0.01643	0.02404	0.0358	0.03925	0.04605	0.05197	0.05341	0.0557	0.06327	0.07468	0.04846	0.091	0.08857	0.10025
456.5	0.00708	0.00768	0.00313	0.000438	-0.00295	-0.00285		456.5	0.01445	0.01595	0.02392	0.03529	0.03875	0.04562	0.05139	0.05288	0.05507	0.06227	0.07404	0.04767	0.09001	0.0876	0.09921
456	0.00624	0.00704	0.00264	-0.000181	-0.0032	-0.00328		456	0.0138	0.01551	0.02318	0.03468	0.03819	0.04516	0.0505	0.05216	0.05421	0.06156	0.07344	0.04709	0.08934	0.08672	0.09843
455.5	0.00625	0.00688	0.00235	-6.1e-05	-0.00356	-0.00334		455.5	0.01372	0.01507	0.02272	0.03416	0.03774	0.0446	0.05017	0.0518	0.05395	0.0611	0.07255	0.04601	0.08832	0.08576	0.09673
455	0.00588	0.00663	0.0021	-0.000305	-0.00355	-0.00367		455	0.01324	0.01471	0.02224	0.03349	0.03716	0.04408	0.04967	0.05101	0.05331	0.06037	0.07172	0.0452	0.08753	0.08475	0.09601
454.5	0.00552	0.00631	0.002	-0.000451	-0.00364	-0.00397		454.5	0.01325	0.01415	0.0218	0.0331	0.03659	0.04368	0.04896	0.05052	0.05259	0.05983	0.07073	0.04426	0.08675	0.0841	0.09523
454	0.00512	0.00611	0.00172	-0.000435	-0.00359	-0.00381		454	0.01304	0.01385	0.0213	0.0327	0.03603	0.04299	0.04852	0.04999	0.05214	0.0592	0.07004	0.0434	0.08593	0.08322	0.09432
453.5	0.00475	0.00578	0.00146	-0.000772	-0.00368	-0.00401		453.5	0.01275	0.0134	0.02077	0.03213	0.03533	0.04255	0.04786	0.04937	0.05156	0.05843	0.06967	0.04275	0.08514	0.08246	0.09353
453	0.0043	0.00543	0.0012	-0.0011	-0.00399	-0.00436		453	0.01221	0.01298	0.02031	0.03157	0.03476	0.04212	0.04734	0.04853	0.05055	0.05783	0.0692	0.04246	0.08479	0.08207	0.09284
452.5	0.0044	0.00524	0.00128	-0.000913	-0.00402	-0.00436		452.5	0.01235	0.0127	0.02035	0.0316	0.03488	0.04166	0.04717	0.04849	0.05043	0.05758	0.06844	0.04161	0.0842	0.08112	0.092
452	0.00382	0.00494	0.000709	-0.00131	-0.00427	-0.00468		452	0.01177	0.01232	0.01972	0.03069	0.03423	0.0412	0.0465	0.04762	0.04969	0.05679	0.0681	0.04099	0.0835	0.08063	0.09138
451.5	0.00365	0.00477	0.000867	-0.0013	-0.00429	-0.00463		451.5	0.01183	0.012	0.01938	0.03062	0.03383	0.04081	0.04625	0.04761	0.04946	0.05653	0.06764	0.04044	0.083	0.07987	0.09046
451	0.00362	0.00479	0.000525	-0.00137	-0.00445	-0.00458		451	0.01142	0.01178	0.01892	0.03019	0.03329	0.0403	0.04559	0.04716	0.04895	0.05632	0.06711	0.04008	0.08264	0.07996	0.09034
450.5	0.00338	0.00463	0.000573	-0.00163	-0.00432	-0.00482		450.5	0.01124	0.01135	0.01837	0.02951	0.03273	0.03994	0.04518	0.04657	0.04847	0.05557	0.06679	0.0393	0.08209	0.07916	0.08937
450	0.00361	0.00476	0.000867	-0.0012	-0.00424	-0.00407		450	0.01093	0.01104	0.01835	0.02935	0.03276	0.0396	0.04466	0.04632	0.04839	0.05525	0.06653	0.03881	0.08169	0.0785	0.0889
449.5	0.00259	0.00363	0.000264	-0.00211	-0.00435	-0.00441		449.5	0.01142	0.01223	0.01904	0.02969	0.03336	0.03935	0.04464	0.04589	0.04838	0.0546	0.06412	0.03676	0.07916	0.07601	0.08634
449	0.00235	0.00348	0.00022	-0.00194	-0.00437	-0.00431		449	0.01116	0.01175	0.01884	0.02948	0.03295	0.03896	0.0443	0.04549	0.04805	0.05452	0.06375	0.03639	0.07873	0.0758	0.08588
448.5	0.00212	0.00325	-2e-05	-0.00215	-0.00448	-0.00433		448.5	0.01115	0.01163	0.01864	0.02915	0.0328	0.03888	0.0441	0.04525	0.04782	0.05406	0.06343	0.03615	0.07858	0.07543	0.08537
448	0.00219	0.00333	0.000175	-0.002	-0.00442	-0.00446		448	0.01088	0.01138	0.01819	0.02868	0.03238	0.0386	0.04386	0.04485	0.04747	0.05371	0.06304	0.03598	0.07834	0.07507	0.08544
447.5	0.00224	0.00336	0.000173	-0.00194	-0.00452	-0.00441		447.5	0.01057	0.01112	0.01784	0.02861	0.03203	0.03808	0.04335	0.04447	0.04688	0.05332	0.0631	0.03523	0.07791	0.0747	0.08458
447	0.00202	0.00313	-9.5e-05	-0.00211	-0.00441	-0.00446		447	0.01097	0.01133	0.01814	0.02874	0.03207	0.03806	0.04376	0.04478	0.04698	0.05352	0.06271	0.03539	0.07779	0.07445	0.08447
446.5	0.00209	0.00311	-9.4e-05	-0.0021	-0.00461	-0.00437		446.5	0.01061	0.01099	0.01798	0.02838	0.03181	0.03809	0.04317	0.04446	0.04669	0.05296	0.06238	0.03526	0.07749	0.07421	0.08424
446	0.00218	0.00289	-0.000149	-0.00205	-0.00465	-0.00465		446	0.01057	0.01063	0.01768	0.02809	0.03175	0.03766	0.04289	0.04433	0.04647	0.05283	0.06214	0.03475	0.07714	0.07373	0.08374
445.5	0.00217	0.003	-0.00033	-0.00199	-0.00449	-0.00456		445.5	0.01034	0.01036	0.0174	0.02784	0.03126	0.0374	0.04277	0.04394	0.04627	0.05251	0.06212	0.03461	0.07722	0.07376	0.08365
445	0.00203	0.00302	-5.4e-05	-0.0021	-0.00442	-0.00442		445	0.01012	0.01044	0.01723	0.0275	0.03134	0.03739	0.04278	0.04359	0.04598	0.05267	0.06176	0.03434	0.07699	0.07368	0.08343
444.5	0.00205	0.003	5.4e-05	-0.00195	-0.0043	-0.00454		444.5	0.01017	0.01034	0.01711	0.02763	0.03103	0.03732	0.04279	0.04386	0.04597	0.05236	0.06154	0.03383	0.07665	0.07359	0.08299
444	0.00178	0.00294	-0.000266	-0.00237	-0.00485	-0.00499		444	0.00997	0.01022	0.01692	0.02714	0.031	0.037	0.0425	0.04343	0.04586	0.05204	0.06148	0.03412	0.07666	0.07374	0.08312
443.5	0.00209	0.00297	-8.8e-05	-0.00203	-0.00467	-0.00452		443.5	0.01015	0.01004	0.01696	0.02711	0.03093	0.03692	0.04233	0.04337	0.04575	0.05216	0.06138	0.0342	0.07663	0.07361	0.08344
443	0.00226	0.00308	0	-0.00218	-0.00447	-0.00455		443	0.01001	0.01004	0.01682	0.02694	0.03098	0.03683	0.04211	0.04325	0.04551	0.05183	0.06114	0.03411	0.07684	0.07374	0.08337
442.5	0.00207	0.0034	0.000206	-0.00207	-0.00454	-0.00439		442.5	0.01	0.00989	0.01663	0.02678	0.03081	0.03692	0.04223	0.04305	0.0452	0.0519	0.06115	0.03418	0.07685	0.07355	0.08311
442	0.00239	0.00318	-0.00017	-0.00214	-0.00457	-0.0045		442	0.01007	0.01011	0.01667	0.02704	0.03083	0.03703	0.0424	0.04342	0.04551	0.05215	0.06112	0.03401	0.0769	0.07385	0.08351
441.5	0.00252	0.00342	3.4e-05	-0.00199	-0.00455	-0.00451		441.5	0.00978	0.0099	0.01662	0.02698	0.03098	0.03685	0.0423	0.04337	0.04554	0.05216	0.06155	0.03449	0.07722	0.07403	0.08384
441	0.00265	0.00355	0.000167	-0.00189	-0.00446	-0.00441		441	0.01002	0.01004	0.01681	0.02711	0.03106	0.0371	0.04246	0.04333	0.04548	0.05238	0.06162	0.03435	0.07735	0.07395	0.0837
440.5	0.00277	0.00349	0.000149	-0.00201	-0.00442	-0.00471		440.5	0.00989	0.00997	0.01669	0.02704	0.03107	0.03724	0.04258	0.04354	0.04588	0.05229	0.06144	0.03466	0.07741	0.07431	0.08416
440	0.0032	0.00383	0.000479	-0.00178	-0.0043	-0.00448		440	0.00975	0.01004	0.01693	0.02732	0.03118	0.03729	0.04264	0.04365	0.04592	0.05255	0.0618	0.0348	0.0775	0.07447	0.08426
439.5	0.00333	0.00387	0.000476	-0.00169	-0.00421	-0.00434		439.5	0.00987	0.01029	0.01696	0.02748	0.03146	0.03752	0.04307	0.04409	0.04616	0.05264	0.06221	0.03494	0.07787	0.07467	0.08472
439	0.00322	0.00403	0.000718	-0.00174	-0.00435	-0.00456		439	0.00977	0.01025	0.01695	0.0275	0.0315	0.03767	0.04313	0.04415	0.04624	0.05287	0.06249	0.03529	0.07824	0.07504	0.08474
438.5	0.00355	0.00401	0.000698	-0.00154	-0.00437	-0.00442		438.5	0.01002	0.01048	0.01738	0.02789	0.03159	0.03792	0.0434	0.04445	0.04666	0.05322	0.06261	0.03557	0.07857	0.07544	0.08533
438	0.00369	0.00435	0.000791	-0.00135	-0.00421	-0.00437		438	0.01031	0.01072	0.0176	0.02813	0.03191	0.03795	0.04364	0.04461	0.04694	0.05348	0.06288	0.03577	0.07885	0.07577	0.08576
437.5	0.00415	0.00436	0.00098	-0.00144	-0.00411	-0.00443		437.5	0.0101	0.01079	0.01779	0.02833	0.03218	0.03836	0.04392	0.0448	0.04724	0.05361	0.06327	0.03565	0.07879	0.07591	0.08574
437	0.00422	0.00461	0.00102	-0.00139	-0.00415	-0.00445		437	0.01039	0.01095	0.01798	0.02841	0.0324	0.03865	0.04401	0.04519	0.04757	0.054	0.06359	0.0362	0.07946	0.0764	0.08658
436.5	0.00445	0.00464	0.00129	-0.00113	-0.00401	-0.00439		436.5	0.01017	0.01098	0.01817	0.02856	0.03263	0.03881	0.04436	0.04542	0.04758	0.05442	0.06401	0.03654	0.0798	0.07698	0.08713
436	0.00467	0.00486	0.00151	-0.00101	-0.00407	-0.00432		436	0.01037	0.01127	0.01834	0.02882	0.03272	0.03888	0.04443	0.04556	0.04785	0.05449	0.06417	0.03686	0.08024	0.07737	0.08747
435.5	0.00495	0.00503	0.00142	-0.00104	-0.00398	-0.00432		435.5	0.01057	0.01147	0.01858	0.02913	0.03293	0.03933	0.04482	0.04592	0.04828	0.05492	0.06492	0.03697	0.08068	0.07771	0.08806
435	0.00511	0.00543	0.00183	-0.000722	-0.00387	-0.00435		435	0.01059	0.01172	0.01867	0.02938	0.03341	0.03958	0.04515	0.04624	0.04869	0.05543	0.0649	0.03737	0.08109	0.07811	0.08828
434.5	0.00552	0.00566	0.00192	-0.000626	-0.00365	-0.00436		434.5	0.01071	0.0119	0.01878	0.02946	0.03358	0.03967	0.04543	0.04643	0.04877	0.0555	0.06529	0.03771	0.08151	0.07851	0.08892
434	0.00574	0.00567	0.00203	-0.000624	-0.00375	-0.00441		434	0.01074	0.0119	0.01899	0.02977	0.03383	0.04007	0.04553	0.04653	0.04898	0.05591	0.06593	0.03825	0.08204	0.07913	0.08953
433.5	0.00581	0.00606	0.00215	-0.000482	-0.00361	-0.00429		433.5	0.01089	0.01225	0.01931	0.02993	0.03424	0.04035	0.04602	0.04717	0.04942	0.05625	0.06628	0.03893	0.0825	0.07982	0.0903
433	0.00629	0.00639	0.0024	-0.000171	-0.00352	-0.00418		433	0.01108	0.01245	0.01975	0.03034	0.03452	0.04067	0.04637	0.04742	0.05001	0.05684	0.06659	0.03918	0.08302	0.08024	0.0907
432.5	0.0065	0.00658	0.00262	-0.00017	-0.00348	-0.00434		432.5	0.01126	0.01286	0.02003	0.03073	0.03485	0.0411	0.04693	0.04795	0.05034	0.05716	0.06718	0.03966	0.08336	0.08076	0.09165
432	0.00689	0.00685	0.00275	-0.000201	-0.0033	-0.0044		432	0.01104	0.01279	0.02004	0.03069	0.03507	0.04136	0.04706	0.0482	0.0506	0.05732	0.06747	0.04027	0.08414	0.08145	0.09207
431.5	0.00716	0.00704	0.00296	-4.6e-05	-0.00325	-0.00444		431.5	0.01134	0.01314	0.02022	0.03104	0.0352	0.0419	0.04754	0.04865	0.05119	0.05801	0.06788	0.04053	0.08467	0.08213	0.09267
431	0.00758	0.0074	0.00326	0.000353	-0.00315	-0.00414		431	0.01147	0.01317	0.02053	0.03136	0.03572	0.04212	0.04777	0.04897	0.05148	0.05836	0.06832	0.04095	0.08517	0.08254	0.09329
430.5	0.00768	0.00754	0.00338	0.000321	-0.00316	-0.00419		430.5	0.01166	0.01354	0.02079	0.03179	0.0359	0.04267	0.0483	0.04938	0.05194	0.05884	0.06885	0.04172	0.08567	0.08307	0.09397
430	0.0083	0.00805	0.00374	0.000658	-0.00289	-0.00394		430	0.01164	0.01384	0.02106	0.03197	0.03632	0.04297	0.04867	0.04972	0.05233	0.05927	0.06932	0.04225	0.08639	0.08413	0.09469
429.5	0.00866	0.00821	0.00376	0.000687	-0.00272	-0.00424		429.5	0.01184	0.01395	0.02147	0.0322	0.0367	0.04306	0.04885	0.05023	0.05276	0.05961	0.06965	0.04258	0.08685	0.08439	0.0953
429	0.0089	0.00859	0.00397	0.000809	-0.00281	-0.00413		429	0.012	0.01438	0.02175	0.03235	0.03701	0.04366	0.04922	0.05067	0.05316	0.06021	0.0702	0.04314	0.08736	0.08504	0.09625
428.5	0.00933	0.00888	0.00442	0.0011	-0.00257	-0.00387		428.5	0.01215	0.01454	0.0221	0.03303	0.03735	0.04422	0.04974	0.05119	0.05378	0.06074	0.07077	0.04343	0.08794	0.08564	0.0965
428	0.00978	0.00901	0.00478	0.00114	-0.00255	-0.00374		428	0.01233	0.01499	0.02239	0.03362	0.03776	0.04461	0.05036	0.05151	0.05413	0.06125	0.07129	0.04402	0.08858	0.08632	0.09743
427.5	0.01006	0.0095	0.00481	0.0014	-0.00229	-0.00387		427.5	0.01239	0.01515	0.02263	0.03374	0.0381	0.04482	0.05069	0.05192	0.05447	0.06166	0.07188	0.04471	0.08931	0.08684	0.09826
427	0.01014	0.00943	0.00475	0.00133	-0.0024	-0.00402		427	0.01285	0.01548	0.02311	0.03412	0.03846	0.04537	0.05111	0.05235	0.05477	0.06203	0.07219	0.04474	0.08977	0.08729	0.09872
426.5	0.0104	0.0096	0.00509	0.00139	-0.00225	-0.00387		426.5	0.01279	0.01549	0.02316	0.03437	0.03882	0.04544	0.05143	0.05267	0.05543	0.06238	0.07288	0.04523	0.09016	0.08804	0.09913
426	0.01095	0.01012	0.00549	0.00171	-0.00227	-0.00355		426	0.01308	0.016	0.02363	0.03466	0.0393	0.04594	0.05191	0.05307	0.05577	0.06285	0.0734	0.04578	0.09049	0.08849	0.09998
425.5	0.01091	0.00998	0.00527	0.00147	-0.00228	-0.00382		425.5	0.01289	0.01591	0.02368	0.03476	0.03945	0.04602	0.05189	0.05317	0.056	0.06304	0.07385	0.04615	0.09129	0.08888	0.10058
425	0.01128	0.01037	0.00561	0.00187	-0.0021	-0.00367		425	0.01327	0.01648	0.02397	0.03515	0.03975	0.04657	0.05233	0.0537	0.05651	0.06356	0.07435	0.0468	0.09187	0.08984	0.10117
424.5	0.01154	0.01055	0.00575	0.00191	-0.00204	-0.0037		424.5	0.01323	0.01654	0.02423	0.03535	0.04008	0.04683	0.05259	0.05399	0.05674	0.06386	0.07453	0.04687	0.09204	0.09003	0.10161
424	0.01189	0.01087	0.00596	0.00218	-0.00189	-0.00363		424	0.01329	0.01677	0.02443	0.0356	0.04036	0.0473	0.05289	0.05428	0.05707	0.06419	0.07495	0.04743	0.09254	0.09047	0.10241
423.5	0.01199	0.011	0.00599	0.00232	-0.00188	-0.00351		423.5	0.01342	0.01699	0.02473	0.0361	0.04068	0.04736	0.05332	0.05469	0.05759	0.06482	0.0753	0.04742	0.09284	0.09061	0.10242
423	0.01212	0.01101	0.006	0.00221	-0.0019	-0.00368		423	0.01352	0.0171	0.02483	0.03611	0.04079	0.04749	0.05356	0.05494	0.0577	0.06494	0.0754	0.04794	0.09333	0.09127	0.10303
422.5	0.01242	0.01128	0.00634	0.00235	-0.00159	-0.00362		422.5	0.01361	0.01725	0.02512	0.03635	0.04104	0.04801	0.0538	0.05521	0.05796	0.06532	0.07572	0.04828	0.09378	0.092	0.10343
422	0.01266	0.01144	0.00621	0.00239	-0.00183	-0.00347		422	0.01365	0.01731	0.02515	0.03645	0.0411	0.04815	0.05392	0.05544	0.05818	0.06548	0.07592	0.04853	0.09388	0.09206	0.10389
421.5	0.01287	0.01163	0.00668	0.00261	-0.00177	-0.00328		421.5	0.0138	0.01755	0.02538	0.03671	0.0414	0.04836	0.05434	0.05556	0.05833	0.0658	0.07637	0.04858	0.09422	0.09234	0.10401
421	0.01305	0.01187	0.00671	0.00264	-0.00172	-0.00329		421	0.01377	0.01752	0.02549	0.03678	0.04134	0.04832	0.05445	0.05587	0.05862	0.06584	0.0766	0.04906	0.09474	0.09291	0.10448
420.5	0.01315	0.01198	0.00701	0.00271	-0.00151	-0.00331		420.5	0.01395	0.01792	0.02578	0.03693	0.04161	0.04888	0.05493	0.05624	0.05898	0.06642	0.07696	0.04909	0.09483	0.09288	0.1047
420	0.0131	0.01178	0.00682	0.00249	-0.0019	-0.00356		420	0.01422	0.01812	0.02613	0.03738	0.04215	0.04902	0.05509	0.05655	0.05952	0.06672	0.07721	0.04947	0.09552	0.09373	0.10514
419.5	0.0135	0.01215	0.00698	0.00282	-0.00149	-0.00329		419.5	0.01416	0.01836	0.02627	0.03737	0.04234	0.04935	0.05539	0.05681	0.05973	0.06685	0.0775	0.0497	0.09558	0.09372	0.10556
419	0.0134	0.01216	0.00708	0.00255	-0.00168	-0.00328		419	0.01418	0.01831	0.02626	0.03748	0.04227	0.04952	0.05551	0.05671	0.0596	0.0669	0.07768	0.04989	0.09592	0.09416	0.10583
418.5	0.01346	0.01222	0.00701	0.00285	-0.00153	-0.00358		418.5	0.01411	0.01838	0.02618	0.0375	0.04232	0.04939	0.05546	0.05669	0.05983	0.06703	0.07797	0.05006	0.09625	0.0943	0.10614
418	0.01366	0.01229	0.00706	0.00276	-0.00168	-0.00333		418	0.01421	0.01846	0.0264	0.03785	0.04262	0.04973	0.05581	0.0571	0.05996	0.06718	0.07786	0.05044	0.09661	0.09482	0.10654
417.5	0.01375	0.01243	0.00712	0.00286	-0.00151	-0.00333		417.5	0.01428	0.01887	0.02661	0.03799	0.04274	0.05014	0.05598	0.05733	0.06004	0.06762	0.07853	0.05087	0.09695	0.09475	0.10665
417	0.01383	0.01231	0.00707	0.00288	-0.00155	-0.00352		417	0.01475	0.01916	0.02688	0.03834	0.0433	0.05026	0.05627	0.05763	0.06052	0.068	0.0785	0.0509	0.09727	0.09538	0.10734
416.5	0.01389	0.01243	0.00721	0.00278	-0.00154	-0.00342		416.5	0.01454	0.01913	0.02707	0.03846	0.04315	0.05043	0.05647	0.0576	0.06063	0.06825	0.07893	0.05101	0.09724	0.09546	0.10736
416	0.01413	0.01269	0.00731	0.00285	-0.00131	-0.00336		416	0.01459	0.01906	0.02692	0.03841	0.04325	0.05035	0.05644	0.05759	0.06057	0.06817	0.07905	0.051	0.09744	0.09561	0.10777
415.5	0.01405	0.01271	0.00725	0.00303	-0.00141	-0.00341		415.5	0.01463	0.01921	0.02705	0.03856	0.04337	0.05069	0.05645	0.05779	0.06101	0.06839	0.0792	0.05111	0.09789	0.0959	0.10792
415	0.01426	0.01279	0.00744	0.00295	-0.00142	-0.00323		415	0.01467	0.0192	0.02708	0.0387	0.04351	0.05065	0.05664	0.05789	0.06095	0.0685	0.07965	0.05144	0.09814	0.09618	0.10815
414.5	0.01425	0.0126	0.00753	0.00296	-0.00141	-0.00344		414.5	0.01479	0.01925	0.02723	0.03885	0.0437	0.05058	0.05688	0.05791	0.06093	0.0686	0.07977	0.05168	0.09862	0.09653	0.10849
414	0.01451	0.01306	0.0075	0.00318	-0.00155	-0.00323		414	0.01481	0.01948	0.02739	0.03903	0.04393	0.05098	0.05711	0.05823	0.06128	0.06897	0.07977	0.05166	0.09877	0.09671	0.10874
413.5	0.01461	0.01301	0.00751	0.00308	-0.00138	-0.00345		413.5	0.01486	0.01948	0.0273	0.03907	0.04382	0.05096	0.05709	0.05813	0.06132	0.06897	0.08014	0.05162	0.09895	0.097	0.10892
413	0.01475	0.01318	0.00768	0.00308	-0.00158	-0.00319		413	0.015	0.01956	0.02749	0.03939	0.04394	0.05119	0.05734	0.05855	0.06166	0.06912	0.08021	0.05179	0.09922	0.09715	0.10913
412.5	0.01471	0.01312	0.00774	0.00309	-0.00136	-0.00325		412.5	0.01512	0.01992	0.0279	0.03925	0.044	0.05141	0.05736	0.05864	0.06167	0.06911	0.08036	0.05196	0.09922	0.09735	0.10931
412	0.01472	0.01299	0.0076	0.0034	-0.00126	-0.00342		412	0.01517	0.01979	0.02763	0.03945	0.04398	0.05151	0.05744	0.05878	0.06186	0.06946	0.08054	0.05213	0.09916	0.09757	0.10924
411.5	0.01475	0.01313	0.00764	0.00323	-0.00117	-0.003		411.5	0.01515	0.01986	0.02782	0.0393	0.04414	0.05166	0.05759	0.05878	0.06195	0.06967	0.08089	0.05228	0.09955	0.09766	0.10947
411	0.0148	0.01343	0.00787	0.00336	-0.00126	-0.00322		411	0.01519	0.01983	0.02761	0.0392	0.04413	0.05136	0.05757	0.05883	0.06205	0.06955	0.08085	0.05257	0.09978	0.09786	0.10986
410.5	0.01503	0.01344	0.00788	0.00328	-0.00139	-0.00327		410.5	0.01502	0.01976	0.02774	0.03943	0.04407	0.05149	0.05766	0.05879	0.06217	0.06944	0.08099	0.05239	0.10002	0.09791	0.10986
410	0.01517	0.01336	0.0077	0.00325	-0.00145	-0.00331		410	0.01552	0.02011	0.028	0.0397	0.04441	0.05201	0.05795	0.05936	0.06249	0.06986	0.08103	0.05255	0.10026	0.09838	0.11019
409.5	0.01533	0.01363	0.00801	0.00336	-0.00137	-0.00336		409.5	0.01556	0.02004	0.02841	0.03997	0.04439	0.05215	0.05813	0.05955	0.06254	0.07016	0.08087	0.05297	0.10036	0.09876	0.11068
409	0.01553	0.01377	0.00822	0.00358	-0.00127	-0.00304		409	0.01585	0.02038	0.02838	0.04022	0.04481	0.05263	0.05832	0.05977	0.06304	0.07037	0.08129	0.05307	0.10036	0.09876	0.11073
408.5	0.01553	0.01388	0.00815	0.0035	-0.00109	-0.00313		408.5	0.01563	0.02036	0.02851	0.0402	0.04488	0.05264	0.05864	0.05984	0.06319	0.07059	0.08132	0.05328	0.10076	0.09912	0.11104
408	0.01574	0.01406	0.00861	0.00368	-0.000924	-0.00289		408	0.01569	0.02062	0.02849	0.0403	0.04498	0.05263	0.05893	0.06018	0.06338	0.07053	0.08126	0.05377	0.10103	0.09934	0.11148
407.5	0.01569	0.01398	0.00842	0.00378	-0.000861	-0.00288		407.5	0.01596	0.02071	0.02887	0.04044	0.045	0.05304	0.05915	0.06055	0.06377	0.07114	0.08169	0.05326	0.10109	0.09928	0.11149
407	0.01591	0.01406	0.00848	0.00383	-0.000673	-0.00275		407	0.01572	0.02083	0.02866	0.04057	0.04507	0.05284	0.05907	0.0603	0.06364	0.07103	0.08202	0.05415	0.1017	0.09987	0.11188
406.5	0.01585	0.01412	0.00842	0.00362	-0.000981	-0.00279		406.5	0.01575	0.02088	0.02896	0.04058	0.04528	0.05325	0.05915	0.06068	0.06376	0.07129	0.08222	0.05453	0.10183	0.10028	0.11216
406	0.01609	0.01445	0.00874	0.00396	-0.000719	-0.00264		406	0.0161	0.02088	0.02906	0.04102	0.04569	0.05349	0.05961	0.06071	0.06403	0.0717	0.08246	0.05418	0.10165	0.10013	0.11211
405.5	0.01623	0.01435	0.00863	0.00385	-0.000888	-0.00295		405.5	0.01596	0.02104	0.02918	0.04092	0.04563	0.05374	0.05976	0.0609	0.06422	0.07171	0.08251	0.05474	0.10255	0.1006	0.11255
405	0.01637	0.01444	0.00888	0.00381	-0.000987	-0.00283		405	0.01606	0.02116	0.02912	0.04108	0.04575	0.05375	0.05964	0.06096	0.06418	0.07167	0.08298	0.0547	0.10238	0.10083	0.1127
404.5	0.01652	0.01464	0.00909	0.00376	-0.000775	-0.00269		404.5	0.01624	0.02129	0.02943	0.04104	0.04588	0.05403	0.05993	0.06147	0.06441	0.07212	0.08294	0.05497	0.10274	0.10113	0.1131
404	0.01635	0.01454	0.00881	0.00365	-0.00101	-0.00282		404	0.01616	0.02124	0.02932	0.04134	0.04575	0.0541	0.06	0.06119	0.06448	0.07226	0.08327	0.05512	0.10318	0.1017	0.11352
403.5	0.01664	0.01473	0.00906	0.00383	-0.000808	-0.00294		403.5	0.0161	0.02128	0.02936	0.04131	0.04605	0.05396	0.06014	0.06143	0.06456	0.0725	0.08354	0.05538	0.10354	0.10173	0.11379
403	0.01668	0.01481	0.00915	0.00387	-0.000872	-0.00272		403	0.01641	0.02172	0.0296	0.04177	0.04652	0.05423	0.06044	0.06156	0.06483	0.07229	0.08378	0.05541	0.10367	0.10199	0.11363
402.5	0.01684	0.01497	0.00924	0.00387	-0.000804	-0.00281		402.5	0.01651	0.02161	0.02993	0.04193	0.04649	0.05428	0.06054	0.06181	0.06502	0.07283	0.08403	0.05536	0.10361	0.10211	0.11412
402	0.01681	0.01505	0.0092	0.00398	-0.000889	-0.00253		402	0.01627	0.0214	0.02943	0.04181	0.04665	0.05453	0.06055	0.06172	0.06492	0.07258	0.08387	0.05522	0.10386	0.10229	0.11397
401.5	0.01678	0.01487	0.00925	0.00392	-0.000994	-0.00269		401.5	0.01654	0.02169	0.02986	0.04202	0.0471	0.05478	0.06101	0.06217	0.06515	0.07285	0.08398	0.05548	0.10396	0.10235	0.11429
401	0.01697	0.01507	0.00904	0.00368	-0.000984	-0.00295		401	0.01633	0.02164	0.02963	0.0418	0.04684	0.05454	0.0608	0.06204	0.06516	0.07297	0.08409	0.05556	0.10395	0.10245	0.11445
400.5	0.0168	0.01474	0.00888	0.00379	-0.00109	-0.00287		400.5	0.01645	0.02149	0.0293	0.04157	0.04666	0.05467	0.06073	0.06211	0.06531	0.0727	0.08427	0.05578	0.10403	0.1027	0.1147
400	0.01662	0.01461	0.00886	0.00369	-0.00106	-0.00306		400	0.01647	0.0214	0.02966	0.04166	0.04648	0.05441	0.06079	0.06177	0.06529	0.07289	0.0844	0.05585	0.10394	0.10254	0.11471
399.5	0.017	0.01486	0.00928	0.00398	-0.000748	-0.00268		399.5	0.01639	0.02125	0.02955	0.04176	0.04643	0.05443	0.06038	0.06206	0.06536	0.07282	0.08447	0.05574	0.10435	0.10266	0.11452
399	0.0172	0.01489	0.00899	0.00406	-0.000734	-0.00271		399	0.01639	0.02125	0.02924	0.04123	0.04605	0.05398	0.06017	0.06178	0.06492	0.07241	0.08404	0.05533	0.10409	0.10241	0.11438
398.5	0.01697	0.01496	0.00922	0.00406	-0.000679	-0.00267		398.5	0.01629	0.02128	0.0293	0.04152	0.04618	0.05428	0.0603	0.0618	0.06495	0.07266	0.08407	0.05568	0.10438	0.10263	0.1146
398	0.01692	0.01504	0.00905	0.00395	-0.000644	-0.00282		398	0.01646	0.02118	0.02924	0.04153	0.04604	0.05436	0.06057	0.06205	0.06505	0.07274	0.08392	0.05546	0.1041	0.10278	0.11423
397.5	0.01666	0.01476	0.00887	0.00382	-0.000986	-0.00329		397.5	0.01656	0.02119	0.02932	0.04139	0.04585	0.05418	0.06062	0.06191	0.06519	0.07247	0.08354	0.05559	0.10459	0.10243	0.11458
397	0.01654	0.01467	0.00883	0.00381	-0.000996	-0.00321		397	0.01663	0.02127	0.02947	0.04171	0.04604	0.05406	0.06054	0.06202	0.06521	0.07262	0.08366	0.05535	0.10388	0.10229	0.11394
396.5	0.01652	0.01472	0.00886	0.00375	-0.00114	-0.00325		396.5	0.01615	0.02114	0.02927	0.04126	0.04584	0.0539	0.06039	0.06184	0.06508	0.07258	0.08346	0.05497	0.10349	0.10181	0.11356
396	0.01637	0.01466	0.00917	0.00389	-0.000692	-0.00276		396	0.01615	0.02075	0.0291	0.04107	0.04565	0.05357	0.06019	0.06145	0.06473	0.0722	0.08322	0.05523	0.1038	0.10237	0.11372
395.5	0.01641	0.01487	0.00882	0.00383	-0.000984	-0.00275		395.5	0.01637	0.02106	0.02936	0.04159	0.04569	0.05407	0.06038	0.06158	0.06462	0.07252	0.08275	0.05499	0.10367	0.10195	0.11348
395	0.0165	0.01471	0.00905	0.00393	-0.000817	-0.00234		395	0.0161	0.02101	0.02903	0.041	0.04561	0.05391	0.06012	0.0611	0.06432	0.07208	0.08315	0.05509	0.10363	0.10208	0.11354
394.5	0.01603	0.01429	0.00859	0.00353	-0.00116	-0.00261		394.5	0.01599	0.02088	0.029	0.04101	0.0454	0.05432	0.06007	0.06106	0.06417	0.07204	0.08285	0.05438	0.10315	0.10176	0.11302
394	0.0158	0.01428	0.00865	0.00362	-0.00115	-0.0028		394	0.01595	0.02081	0.02883	0.0411	0.04552	0.05384	0.05991	0.06099	0.06421	0.07194	0.08262	0.05434	0.10294	0.10145	0.11276
393.5	0.01582	0.01377	0.0085	0.00315	-0.00131	-0.00272		393.5	0.01551	0.02035	0.02805	0.04039	0.04448	0.05348	0.05944	0.06028	0.06343	0.07114	0.08258	0.05389	0.10264	0.10102	0.11242
393	0.01551	0.01373	0.00854	0.0034	-0.00155	-0.00262		393	0.01584	0.02019	0.02822	0.04047	0.04479	0.05333	0.05899	0.06034	0.06347	0.0712	0.08191	0.05349	0.1024	0.10061	0.11167
392.5	0.0154	0.01382	0.00831	0.00331	-0.00148	-0.00267		392.5	0.0157	0.02024	0.02803	0.04024	0.04475	0.0532	0.05942	0.06019	0.06347	0.07113	0.08171	0.05294	0.10183	0.10014	0.11142
392	0.0151	0.01365	0.0082	0.00328	-0.00169	-0.00302		392	0.01554	0.02007	0.02793	0.04022	0.04439	0.05295	0.05889	0.06003	0.06327	0.07068	0.0814	0.05285	0.10205	0.10039	0.11164
391.5	0.01485	0.0134	0.00821	0.00312	-0.00154	-0.00277		391.5	0.01525	0.01961	0.02767	0.03962	0.04418	0.05271	0.05837	0.05947	0.06283	0.07034	0.08147	0.05228	0.1016	0.09963	0.11078
391	0.01474	0.01288	0.00769	0.00282	-0.00149	-0.00302		391	0.01511	0.0193	0.02692	0.03917	0.04328	0.05208	0.05764	0.05886	0.06221	0.06969	0.08081	0.05193	0.10098	0.09901	0.11024
390.5	0.0142	0.01236	0.00737	0.00256	-0.00205	-0.00311		390.5	0.01493	0.01912	0.02658	0.03912	0.0433	0.05189	0.05743	0.05842	0.06197	0.06921	0.08054	0.05137	0.10063	0.09882	0.10978
390	0.01397	0.01255	0.00736	0.00244	-0.00223	-0.00318		390	0.01481	0.01875	0.02654	0.03853	0.04307	0.05156	0.05706	0.0584	0.06151	0.06921	0.0801	0.05107	0.10015	0.09832	0.10944
389.5	0.01378	0.01229	0.0071	0.00224	-0.00205	-0.00332		389.5	0.01457	0.0181	0.02628	0.03853	0.04257	0.05106	0.05674	0.058	0.06113	0.06895	0.07945	0.05092	0.09999	0.09808	0.10949
389	0.0138	0.0125	0.00698	0.00245	-0.00216	-0.00318		389	0.01454	0.01822	0.02615	0.03819	0.04217	0.05101	0.05647	0.05757	0.06085	0.06823	0.07926	0.05007	0.09961	0.09751	0.10846
388.5	0.01318	0.01187	0.0067	0.00162	-0.00268	-0.00332		388.5	0.0147	0.01779	0.02578	0.03785	0.04227	0.05059	0.05641	0.05726	0.06049	0.06838	0.07899	0.05021	0.09946	0.0976	0.10815
388	0.01296	0.01185	0.00649	0.00177	-0.00258	-0.00357		388	0.01413	0.01749	0.0255	0.03777	0.0417	0.05041	0.05588	0.0568	0.06022	0.06805	0.07899	0.04969	0.09924	0.09696	0.10747
387.5	0.0131	0.01186	0.00673	0.00193	-0.00245	-0.00298		387.5	0.01448	0.01767	0.02527	0.03721	0.04191	0.04996	0.05555	0.057	0.0601	0.0675	0.0782	0.04879	0.09797	0.09613	0.10658
387	0.01258	0.01169	0.00616	0.00152	-0.00221	-0.00337		387	0.01419	0.01709	0.02529	0.03715	0.04153	0.04971	0.05546	0.05644	0.05966	0.06734	0.07773	0.04853	0.0982	0.0958	0.10631
386.5	0.01257	0.01167	0.00635	0.00181	-0.00249	-0.0033		386.5	0.01434	0.01716	0.0251	0.03716	0.04153	0.04962	0.05536	0.05619	0.0598	0.06713	0.07758	0.04826	0.09795	0.09535	0.10591
386	0.01169	0.01098	0.00582	0.00134	-0.00305	-0.00365		386	0.0137	0.01661	0.02415	0.03643	0.04073	0.04911	0.05458	0.05549	0.0587	0.06634	0.0769	0.04787	0.09735	0.09513	0.10541
385.5	0.01196	0.01098	0.00564	0.00135	-0.003	-0.00362		385.5	0.01407	0.01706	0.02438	0.03656	0.04084	0.04914	0.05524	0.05582	0.05887	0.06632	0.07678	0.04728	0.09691	0.09481	0.10486
385	0.01157	0.01113	0.00598	0.0014	-0.00279	-0.00361		385	0.01389	0.01668	0.02424	0.03657	0.04066	0.04885	0.05455	0.05545	0.05845	0.0662	0.07612	0.04683	0.09655	0.09427	0.10424
384.5	0.01126	0.01063	0.00562	0.00142	-0.00263	-0.00306		384.5	0.01368	0.01641	0.02405	0.03614	0.04037	0.04861	0.05459	0.05514	0.05835	0.0654	0.07584	0.04676	0.09626	0.09363	0.10343
384	0.01109	0.01064	0.00558	0.00126	-0.00269	-0.00322		384	0.01342	0.01632	0.02391	0.0356	0.03998	0.04853	0.05426	0.05525	0.05834	0.06559	0.07544	0.04677	0.09614	0.09362	0.10382
383.5	0.01107	0.01058	0.00584	0.00158	-0.0027	-0.003		383.5	0.0133	0.01617	0.02332	0.03543	0.03942	0.04828	0.0534	0.05451	0.05733	0.06454	0.07502	0.04648	0.09549	0.09324	0.10354
383	0.01075	0.01013	0.00526	0.000938	-0.00298	-0.00331		383	0.01289	0.0159	0.02309	0.03522	0.03891	0.04797	0.05317	0.05395	0.05719	0.06451	0.07488	0.04604	0.09525	0.09349	0.10334
382.5	0.01103	0.01028	0.00537	0.00101	-0.00291	-0.00285		382.5	0.01308	0.01613	0.02286	0.03497	0.03935	0.04769	0.05317	0.0542	0.05721	0.0644	0.07492	0.04593	0.0952	0.09318	0.10302
382	0.0108	0.01003	0.00537	0.00109	-0.0032	-0.00317		382	0.01313	0.01575	0.02313	0.03463	0.03881	0.04731	0.05318	0.05402	0.05715	0.0643	0.07484	0.04489	0.09446	0.09206	0.10209
381.5	0.01042	0.00987	0.0052	0.000888	-0.00306	-0.00328		381.5	0.01232	0.01563	0.02237	0.03402	0.03826	0.04683	0.05282	0.05368	0.05668	0.06413	0.07425	0.04498	0.0939	0.09186	0.10172
381	0.01062	0.01022	0.00586	0.00145	-0.00289	-0.0027		381	0.0131	0.01525	0.02266	0.0346	0.03835	0.04695	0.05312	0.05359	0.05685	0.06368	0.07472	0.04482	0.09436	0.09224	0.10182
380.5	0.01083	0.00989	0.00603	0.00102	-0.00261	-0.0028		380.5	0.01258	0.01553	0.02238	0.03441	0.03843	0.04713	0.05307	0.05362	0.05676	0.06433	0.07401	0.04453	0.0941	0.09183	0.10169
380	0.01002	0.00975	0.00525	0.000932	-0.00321	-0.00285		380	0.01273	0.01525	0.02218	0.03401	0.03803	0.04669	0.05246	0.05291	0.0562	0.06332	0.07438	0.04437	0.09384	0.0915	0.10147
379.5	0.01073	0.01018	0.00527	0.000913	-0.00276	-0.00263		379.5	0.01181	0.01433	0.02175	0.03319	0.03745	0.04617	0.052	0.05264	0.05584	0.06303	0.07407	0.04445	0.09423	0.09197	0.10167
379	0.0102	0.00982	0.00493	0.000652	-0.00304	-0.00301		379	0.01143	0.01435	0.02149	0.03317	0.03709	0.04568	0.05193	0.05216	0.05575	0.06283	0.07446	0.0439	0.0941	0.09168	0.10162
378.5	0.01022	0.00947	0.00487	0.000697	-0.00316	-0.00347		378.5	0.01185	0.01452	0.02148	0.03319	0.03785	0.04581	0.05204	0.05274	0.05607	0.06306	0.07465	0.04455	0.0944	0.09251	0.10217
378	0.01051	0.01011	0.00508	0.000884	-0.00292	-0.0031		378	0.01198	0.01451	0.02187	0.03368	0.03764	0.04649	0.05199	0.05262	0.05616	0.06332	0.07437	0.04373	0.09363	0.09179	0.10159
377.5	0.01055	0.01003	0.0053	0.0014	-0.00282	-0.00282		377.5	0.01166	0.01419	0.0215	0.03375	0.03742	0.04613	0.05134	0.05211	0.0559	0.06267	0.07434	0.04373	0.09401	0.09197	0.10132
377	0.01072	0.0102	0.00555	0.00105	-0.00286	-0.00293		377	0.0113	0.01382	0.0213	0.03364	0.0374	0.04582	0.05155	0.05245	0.05604	0.063	0.07464	0.04318	0.094	0.0917	0.10168
376.5	0.01098	0.01064	0.00566	0.00121	-0.00267	-0.00286		376.5	0.01174	0.01467	0.02141	0.03375	0.03764	0.04645	0.05173	0.0528	0.05607	0.06396	0.07477	0.04477	0.09482	0.09254	0.10238
376	0.01126	0.01122	0.00565	0.00138	-0.0023	-0.0023		376	0.01245	0.01489	0.02241	0.03421	0.03843	0.04679	0.05226	0.05309	0.05649	0.06413	0.07442	0.04421	0.09437	0.09266	0.10193
375.5	0.01145	0.01114	0.00561	0.00121	-0.00255	-0.00282		375.5	0.01204	0.01436	0.02198	0.03397	0.03796	0.04634	0.05209	0.05293	0.05633	0.06382	0.07459	0.04436	0.09433	0.0925	0.10194
375	0.01181	0.0113	0.00587	0.00149	-0.00217	-0.00251		375	0.01288	0.01472	0.02263	0.03429	0.03899	0.04753	0.05254	0.0537	0.05723	0.06425	0.07545	0.04545	0.09532	0.09286	0.10265
374.5	0.01189	0.01094	0.00591	0.00124	-0.00258	-0.00296		374.5	0.01258	0.01471	0.02256	0.03428	0.0387	0.0473	0.05303	0.05386	0.0573	0.06481	0.07517	0.04532	0.09577	0.09356	0.10306
374	0.01212	0.01168	0.00586	0.00153	-0.00195	-0.00276		374	0.0119	0.01427	0.02197	0.03395	0.03839	0.04719	0.05281	0.05387	0.05732	0.06456	0.07636	0.04564	0.09582	0.09392	0.10334
373.5	0.01243	0.01174	0.00625	0.00174	-0.00213	-0.00276		373.5	0.01249	0.01554	0.02299	0.0351	0.0393	0.04778	0.05335	0.05456	0.05818	0.06558	0.07652	0.0466	0.09712	0.09465	0.1046
373	0.0123	0.01202	0.00637	0.00193	-0.00192	-0.00264		373	0.01261	0.01587	0.02257	0.03505	0.03917	0.04829	0.05421	0.05471	0.05875	0.06556	0.07722	0.04664	0.09734	0.09554	0.10498
372.5	0.01325	0.01274	0.00723	0.00264	-0.00162	-0.0021		372.5	0.01262	0.01566	0.02313	0.03553	0.03958	0.04838	0.05433	0.05566	0.0587	0.06607	0.07773	0.04785	0.0983	0.09622	0.10591
372	0.01427	0.01359	0.00758	0.00313	-0.00111	-0.0018		372	0.01315	0.01688	0.02339	0.03706	0.04027	0.04948	0.05487	0.05594	0.06	0.06748	0.07888	0.04851	0.09891	0.09716	0.1071
371.5	0.01414	0.01392	0.00824	0.00288	-0.00162	-0.00216		371.5	0.01271	0.01657	0.02418	0.0364	0.04094	0.05001	0.05577	0.05671	0.0607	0.06758	0.07942	0.04971	0.1002	0.09857	0.10912
371	0.01505	0.014	0.00836	0.00288	-0.00186	-0.00194		371	0.01389	0.01694	0.02498	0.03745	0.04164	0.05133	0.05715	0.05772	0.06153	0.06896	0.08035	0.05071	0.10097	0.09953	0.10999
370.5	0.01594	0.01474	0.00932	0.0037	-0.000857	-0.00124		370.5	0.01395	0.01728	0.02513	0.03745	0.042	0.05123	0.05705	0.05832	0.0618	0.06931	0.08173	0.05189	0.10297	0.10188	0.112
370	0.01581	0.01486	0.00912	0.00363	-0.000741	-0.00178		370	0.01404	0.01846	0.02609	0.03826	0.04293	0.05287	0.0584	0.0595	0.0632	0.07065	0.08279	0.05354	0.10501	0.10318	0.11382
369.5	0.01715	0.01757	0.01004	0.00407	0.000541	-0.000675		369.5	0.01505	0.01953	0.0282	0.0425	0.04585	0.05361	0.05967	0.06106	0.06424	0.07243	0.08421	0.0538	0.10387	0.10258	0.11371
369	0.0186	0.01763	0.01049	0.00474	0.000665	-0.000664		369	0.01556	0.02081	0.02859	0.0423	0.04722	0.05496	0.06017	0.06231	0.06545	0.07376	0.08503	0.05587	0.10668	0.10591	0.11684
368.5	0.01872	0.01781	0.01065	0.00448	0.00042	-0.00116		368.5	0.01615	0.0209	0.02968	0.04322	0.0476	0.05551	0.06157	0.06376	0.06738	0.07486	0.08744	0.05825	0.10866	0.10721	0.11873
368	0.01982	0.01859	0.01123	0.00561	0.000319	-0.000892		368	0.01632	0.02162	0.03048	0.04402	0.04907	0.05696	0.06252	0.0648	0.06865	0.07599	0.08883	0.06014	0.11052	0.1095	0.12157
367.5	0.0208	0.01919	0.01225	0.00616	0.000758	-0.00101		367.5	0.01656	0.02208	0.0309	0.04468	0.04966	0.05791	0.06373	0.06629	0.06952	0.07779	0.09112	0.06169	0.11205	0.11168	0.12386
367	0.02212	0.02091	0.01266	0.00693	0.00144	-0.00025		367	0.01786	0.02364	0.03281	0.0467	0.05158	0.05954	0.06591	0.06787	0.07167	0.07923	0.09323	0.06364	0.11467	0.11382	0.1265
366.5	0.02323	0.02189	0.01393	0.00776	0.00208	-0.000217		366.5	0.01847	0.02464	0.03386	0.04819	0.05243	0.06137	0.06765	0.07018	0.07336	0.08141	0.09562	0.06582	0.11669	0.11702	0.12956
366	0.02454	0.02288	0.01486	0.00809	0.00229	0.000154		366	0.01875	0.02548	0.03473	0.04909	0.05393	0.06212	0.06898	0.07129	0.07457	0.083	0.09708	0.06799	0.11912	0.11936	0.13191
365.5	0.02556	0.02397	0.01546	0.00871	0.00218	0.000123		365.5	0.01966	0.02743	0.03628	0.05019	0.05557	0.06441	0.07124	0.07351	0.07718	0.08503	0.09892	0.07061	0.12222	0.12182	0.1349
365	0.02731	0.02498	0.01652	0.00941	0.00346	0.000214		365	0.02005	0.02806	0.03807	0.05204	0.05691	0.06574	0.07277	0.07522	0.07958	0.08744	0.10139	0.07289	0.12431	0.12467	0.13791
364.5	0.02867	0.02618	0.01735	0.01007	0.00333	0.000518		364.5	0.02066	0.02956	0.03905	0.05318	0.05818	0.0675	0.07436	0.07667	0.08082	0.08893	0.10333	0.07492	0.12637	0.12707	0.14122
364	0.0301	0.02757	0.01858	0.01084	0.00427	0.001		364	0.02148	0.03073	0.04051	0.05488	0.0601	0.06933	0.07637	0.07865	0.08229	0.09119	0.10558	0.07724	0.12936	0.12977	0.14371
363.5	0.03174	0.02856	0.01939	0.0119	0.00462	0.000817		363.5	0.02192	0.03207	0.04179	0.05598	0.06169	0.07094	0.07731	0.08028	0.08451	0.0931	0.10859	0.07944	0.13195	0.13232	0.14635
363	0.03304	0.0296	0.02059	0.01225	0.00513	0.00136		363	0.02269	0.03339	0.04323	0.05836	0.06321	0.07304	0.07983	0.08222	0.0868	0.09515	0.11095	0.0824	0.13432	0.13535	0.15053
362.5	0.03418	0.03116	0.02145	0.01282	0.00525	0.00139		362.5	0.0236	0.03438	0.04424	0.05954	0.06465	0.07408	0.08168	0.08419	0.08849	0.0968	0.11301	0.08465	0.13744	0.13823	0.15375
362	0.03589	0.03149	0.02193	0.01326	0.00559	0.00148		362	0.02428	0.03618	0.04643	0.06096	0.06647	0.07639	0.08319	0.08619	0.09124	0.09933	0.11522	0.08728	0.14015	0.14149	0.15719
361.5	0.03768	0.03336	0.02332	0.01413	0.00619	0.00193		361.5	0.02527	0.03711	0.04782	0.06241	0.06807	0.07826	0.08567	0.08828	0.09295	0.10183	0.11794	0.09089	0.14339	0.14427	0.1606
361	0.03958	0.03502	0.02489	0.01583	0.00741	0.00233		361	0.02563	0.03811	0.04911	0.06369	0.06927	0.07968	0.08702	0.08983	0.09531	0.10345	0.12057	0.09338	0.14595	0.1471	0.16342
360.5	0.04059	0.03604	0.0251	0.01574	0.00752	0.0023		360.5	0.02679	0.03993	0.05098	0.06622	0.07216	0.08202	0.08943	0.09207	0.09747	0.1065	0.12225	0.09494	0.14839	0.15005	0.16674
360	0.04255	0.03744	0.02674	0.01679	0.0079	0.00252		360	0.02752	0.04115	0.05246	0.06747	0.07344	0.08394	0.09125	0.09436	0.10014	0.10836	0.12503	0.09872	0.15136	0.15329	0.17133
359.5	0.0439	0.03871	0.02766	0.01777	0.00856	0.00267		359.5	0.02813	0.04268	0.05421	0.06928	0.07529	0.08571	0.09363	0.09646	0.10167	0.11071	0.12777	0.10148	0.15467	0.15611	0.17403
359	0.04569	0.0398	0.02869	0.0184	0.00887	0.00286		359	0.02949	0.04419	0.05546	0.07095	0.07692	0.08801	0.0954	0.0982	0.10418	0.11279	0.12997	0.10329	0.15611	0.1586	0.1772
358.5	0.04665	0.04095	0.02898	0.01908	0.00916	0.00309		358.5	0.03013	0.04545	0.05701	0.07222	0.07838	0.08906	0.09763	0.10078	0.10615	0.11535	0.13258	0.10616	0.15957	0.16165	0.18064
358	0.04807	0.04188	0.02984	0.01907	0.00942	0.00283		358	0.03053	0.04672	0.05864	0.07408	0.08011	0.09138	0.09904	0.10216	0.1077	0.11761	0.13487	0.10885	0.16144	0.16448	0.18288
357.5	0.0497	0.04285	0.03116	0.02003	0.00996	0.00355		357.5	0.03122	0.04829	0.05985	0.07584	0.08233	0.09312	0.10112	0.1047	0.10994	0.11942	0.13693	0.11049	0.16375	0.16709	0.18539
357	0.0502	0.0441	0.03204	0.02056	0.01037	0.00395		357	0.03237	0.04911	0.06122	0.07673	0.08324	0.09466	0.10261	0.10599	0.11139	0.12089	0.13955	0.11299	0.16639	0.16918	0.188
356.5	0.05197	0.04487	0.03259	0.02137	0.0109	0.00363		356.5	0.03294	0.05047	0.06248	0.07813	0.08432	0.09596	0.10386	0.10703	0.11305	0.12321	0.14165	0.11498	0.16886	0.17154	0.19092
356	0.05194	0.0458	0.03267	0.02174	0.0113	0.00438		356	0.03317	0.05104	0.06358	0.07915	0.08558	0.09671	0.10476	0.10848	0.11468	0.12391	0.14195	0.11671	0.16983	0.1736	0.19354
355.5	0.05265	0.04608	0.03333	0.0216	0.0107	0.00409		355.5	0.03447	0.05191	0.06444	0.08018	0.0869	0.0986	0.10658	0.10969	0.11598	0.12534	0.14378	0.11772	0.17161	0.17543	0.19464
355	0.05314	0.04616	0.03321	0.0216	0.01094	0.00396		355	0.03391	0.05229	0.06457	0.08052	0.08699	0.09855	0.10655	0.11059	0.11666	0.12526	0.14459	0.11888	0.17287	0.17625	0.19649
354.5	0.05314	0.04682	0.034	0.02222	0.01135	0.00421		354.5	0.0344	0.05261	0.06558	0.08076	0.08752	0.09946	0.10729	0.11104	0.11698	0.12664	0.14535	0.11994	0.1736	0.17734	0.19739
354	0.05301	0.04617	0.03306	0.02137	0.01082	0.00386		354	0.03511	0.0533	0.06561	0.08164	0.0881	0.09929	0.1078	0.11203	0.11744	0.12744	0.14552	0.12007	0.17372	0.1774	0.19731
353.5	0.05348	0.04648	0.03368	0.02217	0.01163	0.00431		353.5	0.03491	0.05361	0.06591	0.08173	0.08801	0.09945	0.10886	0.11141	0.11801	0.12692	0.14625	0.12047	0.17445	0.17748	0.19826
353	0.05362	0.04682	0.03374	0.0219	0.01132	0.00454		353	0.03469	0.05307	0.06538	0.08076	0.08756	0.09946	0.10799	0.11107	0.11746	0.1267	0.14634	0.1204	0.17342	0.1779	0.198
352.5	0.05306	0.04668	0.03346	0.02126	0.01118	0.00428		352.5	0.03458	0.05233	0.065	0.08103	0.08696	0.09858	0.10721	0.11069	0.11696	0.12641	0.14512	0.12006	0.17276	0.17697	0.19656
352	0.05257	0.04601	0.03274	0.0215	0.0111	0.00395		352	0.03452	0.05274	0.06513	0.08084	0.08771	0.09897	0.10711	0.11075	0.11646	0.12641	0.14476	0.11897	0.17267	0.17646	0.19594
351.5	0.05223	0.0461	0.0322	0.02113	0.01051	0.00381		351.5	0.03472	0.05249	0.06459	0.08033	0.0866	0.09835	0.10706	0.10991	0.11605	0.12535	0.14372	0.1185	0.17233	0.17655	0.19554
351	0.05134	0.04506	0.032	0.02095	0.01056	0.00429		351	0.03455	0.05155	0.06373	0.07937	0.08621	0.0975	0.10602	0.10927	0.11523	0.12469	0.14274	0.11739	0.17105	0.17453	0.19382
350.5	0.05037	0.04462	0.03171	0.02057	0.0103	0.00388		350.5	0.03389	0.05127	0.0628	0.07828	0.08534	0.09624	0.10434	0.10805	0.11396	0.12303	0.14215	0.11606	0.16911	0.17271	0.19205
350	0.04955	0.04391	0.03121	0.02002	0.01007	0.00391		350	0.03302	0.04921	0.06191	0.07745	0.08368	0.09478	0.10327	0.10683	0.11242	0.12213	0.14045	0.11434	0.16784	0.17095	0.18997
349.5	0.04881	0.04336	0.03053	0.01966	0.00953	0.00398		349.5	0.0328	0.04916	0.06149	0.07612	0.08234	0.09436	0.10199	0.10544	0.11133	0.12097	0.13882	0.11284	0.16597	0.16874	0.18768
349	0.04684	0.04166	0.02924	0.01881	0.00876	0.00321		349	0.03314	0.04848	0.06014	0.07519	0.08175	0.09295	0.10076	0.1045	0.11002	0.11926	0.13646	0.11085	0.16428	0.16696	0.18535
348.5	0.0459	0.0405	0.02917	0.0185	0.00877	0.00295		348.5	0.03267	0.04817	0.05943	0.07497	0.08056	0.09244	0.09986	0.10299	0.10923	0.11778	0.13507	0.10846	0.16217	0.16461	0.18244
348	0.0447	0.03973	0.02786	0.0179	0.00911	0.00298		348	0.03132	0.04596	0.05803	0.07314	0.0786	0.0899	0.09791	0.10101	0.10683	0.11567	0.13376	0.10657	0.16031	0.16255	0.18051
347.5	0.04277	0.03833	0.02651	0.01734	0.00796	0.00283		347.5	0.03106	0.04518	0.05689	0.07139	0.07723	0.08882	0.09679	0.09951	0.10459	0.11393	0.13102	0.10486	0.15801	0.15989	0.17831
347	0.04228	0.0378	0.02589	0.01657	0.00781	0.00282		347	0.03072	0.04446	0.05553	0.07	0.07592	0.08662	0.09468	0.09778	0.10349	0.11206	0.12879	0.10212	0.15587	0.15771	0.1753
346.5	0.04067	0.03619	0.02461	0.0157	0.0069	0.00252		346.5	0.02991	0.04344	0.05464	0.06941	0.07529	0.08591	0.09335	0.09638	0.10223	0.11062	0.12656	0.10048	0.15304	0.15573	0.17288
346	0.03901	0.03559	0.02433	0.01561	0.00705	0.00244		346	0.02901	0.04162	0.05278	0.06741	0.07273	0.08414	0.09174	0.0941	0.09956	0.10892	0.12568	0.09781	0.1514	0.15331	0.16958
345.5	0.03802	0.03477	0.02384	0.01509	0.00667	0.00235		345.5	0.02824	0.04077	0.05157	0.0663	0.07157	0.08273	0.09006	0.0931	0.09819	0.10695	0.12232	0.0961	0.14967	0.15107	0.16633
345	0.03692	0.03351	0.02263	0.01411	0.00583	0.00184		345	0.02828	0.03979	0.05045	0.06523	0.0707	0.08179	0.08887	0.09132	0.09664	0.10563	0.12139	0.0938	0.14688	0.14887	0.16437
344.5	0.03582	0.03266	0.02203	0.01329	0.00543	0.00183		344.5	0.02744	0.03896	0.04893	0.06364	0.0692	0.07962	0.08695	0.08957	0.0949	0.10368	0.12056	0.09181	0.1451	0.14674	0.16174
344	0.03518	0.03186	0.02089	0.0134	0.00515	0.00213		344	0.0265	0.03811	0.0471	0.06233	0.0668	0.07829	0.08523	0.08816	0.09345	0.10133	0.11765	0.09053	0.1437	0.14518	0.15942
343.5	0.03439	0.03081	0.02065	0.01248	0.00446	0.00148		343.5	0.02618	0.03685	0.04682	0.06127	0.06654	0.07722	0.0852	0.08675	0.09209	0.10045	0.11603	0.08892	0.14185	0.14296	0.15824
343	0.03386	0.03025	0.02017	0.01269	0.00456	0.0015		343	0.02581	0.03619	0.0461	0.06054	0.06526	0.07644	0.08368	0.08565	0.0912	0.09961	0.11478	0.0869	0.13976	0.1406	0.15562
342.5	0.03187	0.02918	0.01928	0.01199	0.00512	0.00115		342.5	0.02471	0.03468	0.04481	0.05891	0.06407	0.07535	0.08184	0.08393	0.08909	0.09764	0.11341	0.08552	0.13846	0.13892	0.15421
342	0.03227	0.02919	0.01955	0.01131	0.00439	0.0015		342	0.02539	0.03506	0.0439	0.05897	0.06338	0.07449	0.08196	0.08367	0.08828	0.09719	0.11238	0.08376	0.13747	0.13816	0.15229
341.5	0.03085	0.02795	0.01889	0.01088	0.00404	0.000635		341.5	0.02395	0.03334	0.0422	0.05674	0.06164	0.07249	0.07949	0.08173	0.08661	0.09526	0.1113	0.08249	0.13618	0.13647	0.15015
341	0.03088	0.02859	0.01909	0.01128	0.00409	0.00133		341	0.02434	0.03299	0.04239	0.05641	0.06073	0.07182	0.07942	0.08138	0.08601	0.09467	0.10971	0.08206	0.13511	0.13547	0.14942
340.5	0.02995	0.02739	0.0184	0.01026	0.00354	0.000828		340.5	0.0235	0.03227	0.04165	0.05571	0.06078	0.07157	0.07787	0.07959	0.08501	0.09344	0.10951	0.08052	0.13371	0.13389	0.14728
340	0.02941	0.02677	0.01812	0.01019	0.00332	0.000884		340	0.02337	0.03216	0.04069	0.05467	0.0596	0.07102	0.07693	0.07968	0.08442	0.09318	0.10685	0.07878	0.13264	0.13246	0.14588
339.5	0.02853	0.02441	0.01593	0.0096	0.00271	-0.000323		339.5	0.02036	0.03132	0.03874	0.04786	0.05066	0.0633	0.06913	0.06913	0.07271	0.07853	0.09135	0.06944	0.11423	0.11368	0.12698
339	0.02736	0.02325	0.01558	0.00761	0.00151	-0.000646		339	0.01867	0.03041	0.03675	0.04645	0.04973	0.0611	0.06689	0.06677	0.07123	0.07587	0.09132	0.06996	0.11307	0.11334	0.12505
338.5	0.02779	0.02516	0.01639	0.0102	0.00355	0.000751		338.5	0.01897	0.02952	0.03549	0.04549	0.04827	0.06095	0.0661	0.06534	0.07042	0.07594	0.09025	0.06772	0.11163	0.11274	0.12369
338	0.02606	0.02515	0.01472	0.00866	0.00323	-0.000107		338	0.01958	0.03034	0.03571	0.04629	0.04822	0.06047	0.0656	0.0661	0.07053	0.07513	0.08831	0.06714	0.10991	0.1117	0.11992
337.5	0.02634	0.02283	0.01502	0.00941	0.00182	0.000428		337.5	0.01843	0.02996	0.03368	0.04516	0.046	0.05991	0.06377	0.0644	0.06767	0.07313	0.08742	0.06541	0.11044	0.10921	0.12057
337	0.02545	0.02161	0.01469	0.00854	0.00258	-0.000642		337	0.01817	0.02738	0.03328	0.04306	0.04569	0.05808	0.06392	0.06342	0.06781	0.07455	0.08554	0.06714	0.10878	0.10919	0.11925
336.5	0.02471	0.02156	0.01377	0.00689	0.00203	0.000962		336.5	0.01892	0.0272	0.0332	0.04189	0.04642	0.05562	0.06314	0.06302	0.06752	0.07271	0.08377	0.06326	0.10476	0.10721	0.11683
336	0.02259	0.02068	0.01346	0.00689	0.000321	-0.00139		336	0.01743	0.02625	0.03246	0.04242	0.04515	0.05504	0.06242	0.06118	0.06503	0.07145	0.08543	0.06076	0.10539	0.10377	0.11454
335.5	0.02429	0.02015	0.01472	0.00827	0.00203	-0.00085		335.5	0.01822	0.02455	0.03143	0.0403	0.04361	0.05566	0.06021	0.0607	0.06493	0.06894	0.08349	0.06119	0.10615	0.10266	0.11432
335	0.0226	0.02125	0.01471	0.00729	0.00139	0.000426		335	0.01556	0.02345	0.02882	0.03871	0.04226	0.05173	0.05759	0.05759	0.06179	0.06653	0.08289	0.05695	0.10315	0.10181	0.11279
334.5	0.02408	0.02129	0.01444	0.00921	0.00394	0.00149		334.5	0.01631	0.02317	0.02761	0.03934	0.04075	0.0509	0.05747	0.05759	0.06216	0.06627	0.08145	0.05654	0.10079	0.10052	0.11092
334	0.02186	0.01831	0.01227	0.0076	0.00255	-0.00159		334	0.0167	0.02365	0.02934	0.03918	0.04295	0.05214	0.05847	0.05737	0.06105	0.06713	0.08013	0.05575	0.09972	0.09826	0.10859
333.5	0.02107	0.0193	0.01291	0.00727	0.00309	-0.00138		333.5	0.01582	0.02243	0.02685	0.03805	0.04028	0.05099	0.05633	0.05584	0.05976	0.06421	0.07891	0.05552	0.09802	0.0971	0.10658
333	0.02131	0.01776	0.01161	0.00587	0.000318	-0.00159		333	0.01624	0.02307	0.02817	0.0367	0.04091	0.05066	0.05428	0.05659	0.0583	0.06707	0.07794	0.05332	0.09821	0.09557	0.10582
332.5	0.02104	0.01695	0.01202	0.00704	0.00255	-0.00074		332.5	0.01441	0.02044	0.02542	0.03439	0.038	0.0494	0.05278	0.05339	0.05802	0.06147	0.07619	0.05202	0.09575	0.0972	0.10599
332	0.02005	0.01828	0.01181	0.00522	0.00149	-0.000952		332	0.01722	0.02136	0.02666	0.03643	0.03853	0.05037	0.0558	0.05362	0.0586	0.06365	0.07545	0.05064	0.0936	0.09596	0.10113
331.5	0.02014	0.01782	0.0118	0.00618	0.00276	-0.000634		331.5	0.01336	0.02026	0.02555	0.03577	0.03752	0.04814	0.05234	0.05416	0.05635	0.061	0.07529	0.05163	0.09554	0.09293	0.10229
331	0.01939	0.01575	0.0117	0.00479	0.000848	-0.000741		331	0.01415	0.02016	0.02456	0.0343	0.03651	0.04688	0.05192	0.05216	0.05482	0.06106	0.07601	0.05119	0.09526	0.09212	0.10279
330.5	0.01955	0.01866	0.01253	0.00713	0.00169	-0.000949		330.5	0.01598	0.02021	0.02584	0.03534	0.03662	0.04863	0.05355	0.05234	0.05585	0.06147	0.07273	0.05009	0.09515	0.09306	0.10136
330	0.02019	0.01865	0.01296	0.0067	0.00243	0.000528		330	0.0151	0.02011	0.02585	0.0349	0.03687	0.04841	0.05321	0.05105	0.05563	0.06039	0.07262	0.05005	0.09455	0.09272	0.09995
329.5	0.01909	0.01821	0.01242	0.00831	0.0018	0		329.5	0.01333	0.02066	0.0246	0.0335	0.03826	0.04697	0.05248	0.05187	0.05477	0.06161	0.07292	0.04909	0.09374	0.09256	0.10058
329	0.01944	0.01822	0.0108	0.0067	0.00233	-0.000633		329	0.01685	0.02299	0.02513	0.0353	0.03681	0.04786	0.05265	0.05325	0.05567	0.06128	0.07173	0.05008	0.09372	0.09346	0.10082
328.5	0.02031	0.01767	0.01145	0.00552	0.00106	-0.00116		328.5	0.01403	0.02127	0.02409	0.033	0.03636	0.0466	0.05236	0.05043	0.05369	0.05795	0.07219	0.05	0.09262	0.0921	0.09746
328	0.01877	0.01822	0.01177	0.0066	0.000951	-0.000633		328	0.01419	0.0222	0.02513	0.03437	0.03738	0.04713	0.0536	0.05263	0.05577	0.062	0.07301	0.04992	0.09296	0.09204	0.09979
327.5	0.01998	0.01777	0.01231	0.00702	0.0035	-0.00148		327.5	0.0158	0.02291	0.02628	0.0368	0.03842	0.04947	0.05474	0.05462	0.05607	0.06326	0.0747	0.05088	0.09471	0.09354	0.09957
327	0.01912	0.01703	0.01059	0.00617	0.000317	-0.00221		327	0.01561	0.0224	0.02555	0.03572	0.03746	0.04851	0.05427	0.05294	0.05547	0.06181	0.07326	0.05025	0.0962	0.09516	0.09989
326.5	0.02073	0.01863	0.0124	0.00723	0.00106	-0.000947		326.5	0.01486	0.0222	0.02558	0.0345	0.03693	0.04953	0.05337	0.05373	0.05773	0.06239	0.07504	0.04998	0.09625	0.09416	0.10193
326	0.02266	0.01957	0.01302	0.007	0.00274	-0.000105		326	0.01538	0.02216	0.02656	0.03663	0.0386	0.05087	0.0546	0.05448	0.05811	0.06153	0.07552	0.05079	0.09686	0.09515	0.10374
325.5	0.0217	0.01861	0.01435	0.00754	0.00275	-0.00147		325.5	0.01644	0.02491	0.02874	0.03791	0.03942	0.05192	0.05601	0.05649	0.0605	0.06369	0.076	0.05412	0.09867	0.0984	0.10676
325	0.02248	0.02027	0.01402	0.00808	0.00211	-0.000631		325	0.01677	0.02467	0.02885	0.03918	0.04209	0.05347	0.05672	0.05624	0.06061	0.06626	0.07853	0.05596	0.10062	0.10022	0.10728
324.5	0.02466	0.02166	0.01421	0.00828	0.00285	0.000105		324.5	0.01796	0.02655	0.03052	0.04064	0.04274	0.05544	0.05919	0.06029	0.06346	0.06765	0.07988	0.05591	0.10111	0.10084	0.10942
324	0.02385	0.02107	0.01404	0.00788	0.0035	-0.0019		324	0.01703	0.0245	0.03073	0.03973	0.043	0.05442	0.05854	0.05927	0.06356	0.06901	0.08076	0.05961	0.10622	0.10382	0.11174
323.5	0.02546	0.02423	0.01575	0.01011	0.00465	0		323.5	0.01856	0.0264	0.03265	0.04145	0.04403	0.0574	0.0613	0.06191	0.0661	0.07058	0.08322	0.06028	0.10604	0.1043	0.11415
323	0.02835	0.02466	0.01716	0.01118	0.00465	0.000421		323	0.01945	0.02786	0.03482	0.04272	0.04744	0.05775	0.06349	0.06386	0.06819	0.07193	0.08334	0.06226	0.11079	0.10891	0.11843
322.5	0.02875	0.02471	0.01873	0.01131	0.00573	0.000738		322.5	0.01896	0.02898	0.03356	0.04311	0.04737	0.0593	0.06533	0.06459	0.06782	0.07372	0.08751	0.06505	0.11318	0.11236	0.12101
322	0.02934	0.02653	0.02029	0.01133	0.00509	0.000528		322	0.02074	0.0299	0.03761	0.0469	0.05011	0.062	0.0662	0.06757	0.07057	0.07714	0.09033	0.06818	0.11393	0.11503	0.12333
321.5	0.03171	0.02797	0.0197	0.01147	0.00522	-0.000634		321.5	0.02231	0.03276	0.03936	0.0494	0.05384	0.06558	0.06957	0.07095	0.07485	0.07957	0.09196	0.07114	0.11847	0.11916	0.12796
321	0.03463	0.03042	0.02267	0.01385	0.00757	0.00148		321	0.02363	0.03415	0.03752	0.05018	0.05428	0.06657	0.0726	0.07247	0.07705	0.08219	0.09593	0.07401	0.11995	0.12301	0.13077
320.5	0.03555	0.03086	0.02363	0.01455	0.00748	0.00127		320.5	0.0229	0.03494	0.0415	0.05201	0.05675	0.06777	0.07485	0.07383	0.0783	0.08464	0.09977	0.07724	0.12416	0.12473	0.13572
320	0.03928	0.03477	0.02725	0.01709	0.00792	0.00309		320	0.02409	0.03783	0.04433	0.0553	0.05861	0.0702	0.07593	0.07849	0.08251	0.08774	0.10209	0.08368	0.1294	0.13039	0.14297
319.5	0.04224	0.03456	0.02611	0.01671	0.01002	0.00128		319.5	0.02572	0.03905	0.04678	0.05721	0.06153	0.07462	0.0808	0.08197	0.08615	0.09196	0.10583	0.08728	0.1341	0.13511	0.14817
319	0.04246	0.03614	0.02579	0.01625	0.00963	0.00172		319	0.02676	0.04066	0.04772	0.06046	0.0642	0.07627	0.08316	0.08224	0.08909	0.09483	0.11084	0.08859	0.13854	0.13854	0.1513
318.5	0.04659	0.03939	0.03138	0.01925	0.01039	0.0029		318.5	0.02748	0.04429	0.05167	0.06278	0.0663	0.08079	0.08762	0.08921	0.09255	0.10012	0.11535	0.09364	0.14103	0.14281	0.15652
318	0.04809	0.04143	0.03138	0.02056	0.01142	0.00248		318	0.02954	0.04745	0.05638	0.06664	0.07033	0.08315	0.09018	0.09178	0.09677	0.10237	0.11707	0.09921	0.14807	0.14912	0.16101
317.5	0.05106	0.04432	0.03232	0.02109	0.01213	0.00259		317.5	0.03085	0.04928	0.05704	0.06775	0.07301	0.08717	0.09241	0.09471	0.09893	0.10653	0.12237	0.10273	0.15076	0.1538	0.17013
317	0.05271	0.04485	0.03477	0.0231	0.01184	0.00304		317	0.03141	0.05151	0.05884	0.07013	0.0757	0.09013	0.09732	0.09746	0.1038	0.1094	0.12548	0.10833	0.15524	0.15709	0.17378
316.5	0.05558	0.04788	0.03676	0.02294	0.01366	0.00349		316.5	0.0336	0.05445	0.0626	0.07389	0.08043	0.09301	0.10054	0.10276	0.10708	0.1133	0.1315	0.11277	0.15988	0.16333	0.18016
316	0.05813	0.04927	0.03796	0.02394	0.01506	0.00361		316	0.03559	0.0571	0.0666	0.07789	0.08278	0.09683	0.10655	0.10501	0.11106	0.11807	0.13405	0.11493	0.16647	0.16854	0.18527
315.5	0.06148	0.05438	0.0404	0.02675	0.01598	0.00515		315.5	0.03547	0.05826	0.0663	0.07951	0.08567	0.09796	0.10721	0.10721	0.11262	0.12233	0.13933	0.12252	0.17006	0.17539	0.19093
315	0.06369	0.05441	0.04073	0.02699	0.01527	0.00573		315	0.03742	0.06129	0.06941	0.08277	0.08668	0.10185	0.11021	0.11078	0.11713	0.12416	0.14421	0.12479	0.17386	0.1768	0.19676
314.5	0.06669	0.0582	0.04375	0.02918	0.01713	0.00541		314.5	0.03996	0.0625	0.07422	0.08641	0.0916	0.10585	0.11373	0.11649	0.12044	0.12874	0.14749	0.12984	0.1812	0.18419	0.20556
314	0.06848	0.05788	0.04594	0.03099	0.0186	0.00578		314	0.04041	0.06522	0.07771	0.09057	0.09582	0.11025	0.11837	0.11999	0.1274	0.13479	0.15124	0.13423	0.1848	0.19073	0.209
313.5	0.07327	0.06137	0.04769	0.03299	0.01855	0.00591		313.5	0.04342	0.07029	0.07869	0.0918	0.09739	0.11254	0.11988	0.12225	0.12991	0.13739	0.15585	0.13965	0.19105	0.19691	0.21496
313	0.07177	0.0624	0.04696	0.03218	0.01951	0.00584		313	0.04437	0.07169	0.0811	0.09407	0.09971	0.11472	0.12528	0.12784	0.13317	0.14106	0.15874	0.14505	0.19456	0.20207	0.2195
312.5	0.07724	0.06419	0.04964	0.0329	0.01981	0.0062		312.5	0.04659	0.07585	0.08537	0.09765	0.10406	0.12104	0.12918	0.13238	0.13809	0.14624	0.16448	0.15078	0.20144	0.20535	0.22729
312	0.07907	0.0671	0.05201	0.03474	0.0212	0.00691		312	0.04686	0.0749	0.08851	0.09897	0.10618	0.12203	0.1304	0.13318	0.14052	0.1499	0.16952	0.15176	0.20437	0.20941	0.23021
311.5	0.08302	0.06836	0.05431	0.037	0.02272	0.00729		311.5	0.04878	0.07948	0.09115	0.10518	0.11267	0.12635	0.13608	0.13749	0.1462	0.15264	0.17076	0.15854	0.21036	0.21605	0.23646
311	0.08543	0.07249	0.05462	0.03819	0.02476	0.00883		311	0.05157	0.07971	0.09378	0.10596	0.11248	0.12767	0.13705	0.14006	0.14696	0.15677	0.17592	0.16148	0.21238	0.22057	0.24233
310.5	0.08683	0.07351	0.05731	0.03968	0.02359	0.009		310.5	0.04958	0.08195	0.09662	0.10837	0.11739	0.13286	0.1408	0.14241	0.14857	0.15831	0.17959	0.16489	0.21558	0.22276	0.24604
310	0.08643	0.07529	0.05659	0.03828	0.02303	0.00876		310	0.05446	0.08711	0.09852	0.11234	0.11827	0.13576	0.14397	0.14494	0.15615	0.16187	0.18149	0.16916	0.22006	0.22987	0.25242
309.5	0.08802	0.07452	0.05661	0.03929	0.02324	0.00848		309.5	0.05507	0.08712	0.0991	0.1137	0.11955	0.13551	0.14594	0.14942	0.15612	0.16654	0.18658	0.17235	0.22537	0.23224	0.25495
309	0.0908	0.07611	0.05824	0.03954	0.02396	0.00976		309	0.05589	0.08919	0.10239	0.11383	0.12225	0.13978	0.14957	0.15108	0.15993	0.16808	0.18696	0.17411	0.22683	0.23561	0.25793
308.5	0.09108	0.0769	0.05809	0.03916	0.0234	0.00734		308.5	0.05456	0.09018	0.10329	0.1165	0.12462	0.14083	0.14705	0.15215	0.1601	0.17105	0.18755	0.17734	0.22985	0.23939	0.26301
308	0.09371	0.0799	0.06068	0.0424	0.0264	0.0096		308	0.05542	0.09097	0.10365	0.11767	0.12478	0.14137	0.14973	0.15511	0.16322	0.17384	0.19098	0.17843	0.23301	0.24065	0.2653
307.5	0.09393	0.07977	0.06055	0.04174	0.025	0.00963		307.5	0.05637	0.09304	0.10593	0.12117	0.12908	0.14465	0.15406	0.15617	0.16475	0.17185	0.19576	0.18189	0.23457	0.24255	0.26923
307	0.09379	0.07926	0.05975	0.0419	0.02502	0.00928		307	0.0588	0.09179	0.1055	0.12214	0.12817	0.1445	0.15334	0.15514	0.16659	0.17478	0.19262	0.17926	0.23329	0.24508	0.26784
306.5	0.0934	0.07956	0.06148	0.04259	0.02609	0.01007		306.5	0.05662	0.09325	0.10907	0.11922	0.12858	0.1447	0.15408	0.15646	0.16554	0.17443	0.19608	0.18202	0.23719	0.24461	0.27161
306	0.09563	0.08132	0.06166	0.04073	0.02536	0.01091		306	0.05797	0.0936	0.10772	0.12161	0.13031	0.14623	0.1547	0.15824	0.16791	0.17759	0.19564	0.18389	0.24135	0.24921	0.27249
305.5	0.09586	0.08123	0.0601	0.04152	0.02538	0.00901		305.5	0.06029	0.09645	0.10937	0.12516	0.12996	0.14876	0.15724	0.16029	0.169	0.17968	0.19605	0.1822	0.23869	0.24369	0.27227
305	0.09507	0.08066	0.06004	0.04139	0.02351	0.00906		305	0.05824	0.09444	0.10988	0.12067	0.13191	0.14705	0.15784	0.1594	0.1689	0.17922	0.19377	0.18275	0.23961	0.2471	0.27335
304.5	0.09619	0.0791	0.06139	0.04165	0.02379	0.00886		304.5	0.05769	0.09608	0.10698	0.12239	0.13022	0.14708	0.15476	0.15876	0.16871	0.17784	0.19444	0.18352	0.24127	0.24773	0.27433
304	0.09681	0.08168	0.06187	0.042	0.02477	0.01221		304	0.05822	0.09503	0.1087	0.12262	0.13158	0.14747	0.15635	0.15983	0.16918	0.17809	0.19557	0.18496	0.24307	0.24847	0.27441
303.5	0.09565	0.07996	0.06215	0.04281	0.0249	0.01035		303.5	0.05977	0.09633	0.11042	0.12149	0.13127	0.14636	0.15777	0.16051	0.17079	0.17998	0.19627	0.18776	0.24265	0.252	0.27805
303	0.09617	0.08162	0.06289	0.0428	0.0247	0.01065		303	0.06092	0.09567	0.10899	0.12414	0.13161	0.15012	0.15762	0.1624	0.17079	0.18162	0.19583	0.18626	0.24315	0.25151	0.27285
302.5	0.09481	0.08056	0.06144	0.04077	0.02637	0.00913		302.5	0.06075	0.09629	0.10948	0.12411	0.13309	0.1479	0.15762	0.16008	0.16756	0.17866	0.19466	0.18619	0.24281	0.25115	0.27775
302	0.09703	0.08439	0.0618	0.04258	0.02601	0.0099		302	0.06369	0.09791	0.11244	0.1251	0.13506	0.15182	0.15986	0.16359	0.17019	0.18126	0.19829	0.18485	0.24229	0.25035	0.27816
301.5	0.09416	0.08084	0.06064	0.03953	0.02496	0.00833		301.5	0.0626	0.10047	0.11156	0.12672	0.13599	0.15063	0.15922	0.16236	0.17169	0.17743	0.19826	0.18412	0.24165	0.24944	0.27617
301	0.09215	0.08036	0.05888	0.03974	0.0245	0.00907		301	0.06242	0.09845	0.10732	0.12611	0.13248	0.15141	0.15918	0.16273	0.16888	0.17987	0.19494	0.18205	0.24571	0.25425	0.27571
[truncated: 2 more rows]

## Sheet: SI Figure 15
SI Figure 15d				SI Figure 15f				SI Figure 15d
[truncated: 144 more rows]

## Sheet: SI Figure 17
SI Figure 17a					SI Figure 17b
[truncated: 2,033 more rows]

## Sheet: SI Figure 21
SI Figure 21b
[truncated: 16 more rows]

[truncated: 2 more sheets: SI Figure 22, SI Figure 24]
